# Supplementary material for: Switchable foldamer ion channels with antibacterial activity
Source: Chem Sci. 2020 Jun 4;11(27):7023–30. doi: 10.1039/d0sc02393k (PMC7481839; doi:10.1039/d0sc02393k)
Supplement: Supplementary file 2 [file SC-011-D0SC02393K-s002.cif]

# Electronic Supplementary Material (ESI) for Chemical Science.
# This journal is © The Royal Society of Chemistry 2020

####################################################################### 
# 
# This file contains crystal structure data downloaded from the 
# Cambridge Structural Database (CSD) hosted by the Cambridge 
# Crystallographic Data Centre (CCDC).
# 
# Full information about CCDC data access policies and citation 
# guidelines are available at http://www.ccdc.cam.ac.uk/access/V1 
# 
# Audit and citation data items may have been added by the CCDC. 
# Please retain this information to preserve the provenance of 
# this file and to allow appropriate attribution of the data. 
# 
#######################################################################

data_s5222r
_database_code_depnum_ccdc_archive 'CCDC 1999499'
loop_
_audit_author_name
_audit_author_address
'George F. S. Whitehead'
;Department of Chemistry, University of Manchester
United Kingdom
;
_audit_update_record             
;
2020-04-27 deposited with the CCDC.	2020-06-04 downloaded from the CCDC.
;
# end Validation Reply Form
_audit_creation_date             2019-11-20
_audit_creation_method           
;
Olex2 1.2
(compiled 2018.05.29 svn.r3508 for OlexSys, GUI svn.r5506)
;
_shelx_SHELXL_version_number     2018/1
_chemical_name_common            ?
_chemical_name_systematic        ?
_chemical_formula_moiety         'C52 H83 Cl2 Cu N13 O9 Si, Cl'
_chemical_formula_sum            'C52 H83 Cl2 Cu N13 O9 Si'
_chemical_formula_weight         1196.84
_chemical_melting_point          ?
loop_
_atom_type_symbol
_atom_type_description
_atom_type_scat_dispersion_real
_atom_type_scat_dispersion_imag
_atom_type_scat_source
C C 0.0181 0.0091 'International Tables Vol C Tables 4.2.6.8 and 6.1.1.4'
H H 0.0000 0.0000 'International Tables Vol C Tables 4.2.6.8 and 6.1.1.4'
Cl Cl 0.3639 0.7018 'International Tables Vol C Tables 4.2.6.8 and 6.1.1.4'
Cu Cu -1.9646 0.5888 'International Tables Vol C Tables 4.2.6.8 and 6.1.1.4'
N N 0.0311 0.0180 'International Tables Vol C Tables 4.2.6.8 and 6.1.1.4'
O O 0.0492 0.0322 'International Tables Vol C Tables 4.2.6.8 and 6.1.1.4'
Si Si 0.2541 0.3302 'International Tables Vol C Tables 4.2.6.8 and 6.1.1.4'

_shelx_space_group_comment       
;
The symmetry employed for this shelxl refinement is uniquely defined
by the following loop, which should always be used as a source of
symmetry information in preference to the above space-group names.
They are only intended as comments.
;
_space_group_crystal_system      triclinic
_space_group_IT_number           2
_space_group_name_H-M_alt        'P -1'
_space_group_name_Hall           '-P 1'
loop_
_space_group_symop_operation_xyz
'x, y, z'
'-x, -y, -z'

_cell_length_a                   8.9253(5)
_cell_length_b                   15.5724(9)
_cell_length_c                   25.2322(14)
_cell_angle_alpha                98.168(5)
_cell_angle_beta                 91.134(5)
_cell_angle_gamma                103.075(5)
_cell_volume                     3376.5(3)
_cell_formula_units_Z            2
_cell_measurement_reflns_used    6229
_cell_measurement_temperature    149.99(10)
_cell_measurement_theta_max      44.3470
_cell_measurement_theta_min      1.7720
_shelx_estimated_absorpt_T_max   0.981
_shelx_estimated_absorpt_T_min   0.877
_exptl_absorpt_coefficient_mu    1.815
_exptl_absorpt_correction_T_max  1.00000
_exptl_absorpt_correction_T_min  0.66996
_exptl_absorpt_correction_type   multi-scan
_exptl_absorpt_process_details   
;
CrysAlisPro 1.171.39.46 (Rigaku Oxford Diffraction, 2018)
Empirical absorption correction using spherical harmonics,
 implemented in SCALE3 ABSPACK scaling algorithm.
;
_exptl_absorpt_special_details   ?
_exptl_crystal_colour            'clear green'
_exptl_crystal_colour_lustre     clear
_exptl_crystal_colour_primary    green
_exptl_crystal_density_diffrn    1.177
_exptl_crystal_density_meas      ?
_exptl_crystal_density_method    ?
_exptl_crystal_description       block
_exptl_crystal_F_000             1270
loop_
_exptl_crystal_face_index_h
_exptl_crystal_face_index_k
_exptl_crystal_face_index_l
_exptl_crystal_face_perp_dist
-2 -6 -10 0.0211
2 3 -15 0.0065
-2 -3 15 0.0065
5 -5 -6 0.0346
-5 5 6 0.0346
2 6 10 0.0211

_exptl_crystal_size_max          0.093
_exptl_crystal_size_mid          0.046
_exptl_crystal_size_min          0.013
loop_
_exptl_oxdiff_crystal_face_indexfrac_h
_exptl_oxdiff_crystal_face_indexfrac_k
_exptl_oxdiff_crystal_face_indexfrac_l
_exptl_oxdiff_crystal_face_x
_exptl_oxdiff_crystal_face_y
_exptl_oxdiff_crystal_face_z
-1.9929 -5.9772 -9.9777 -0.8913 -0.4655 -0.3297
1.9984 2.9941 -14.9445 -0.4350 0.7086 -0.5576
-1.9984 -2.9941 14.9445 0.4350 -0.7086 0.5576
4.9867 -4.9894 -5.9745 0.1203 0.0304 -0.9892
-4.9867 4.9894 5.9745 -0.1203 -0.0304 0.9892
1.9929 5.9772 9.9777 0.8913 0.4655 0.3297

_exptl_transmission_factor_max   ?
_exptl_transmission_factor_min   ?
_diffrn_reflns_av_R_equivalents  0.0689
_diffrn_reflns_av_unetI/netI     0.0684
_diffrn_reflns_Laue_measured_fraction_full 0.997
_diffrn_reflns_Laue_measured_fraction_max 0.997
_diffrn_reflns_limit_h_max       8
_diffrn_reflns_limit_h_min       -8
_diffrn_reflns_limit_k_max       14
_diffrn_reflns_limit_k_min       -14
_diffrn_reflns_limit_l_max       22
_diffrn_reflns_limit_l_min       -23
_diffrn_reflns_number            23647
_diffrn_reflns_point_group_measured_fraction_full 0.997
_diffrn_reflns_point_group_measured_fraction_max 0.997
_diffrn_reflns_theta_full        44.703
_diffrn_reflns_theta_max         44.703
_diffrn_reflns_theta_min         1.771
_diffrn_ambient_environment      N~2~
_diffrn_ambient_temperature      149.99(10)
_diffrn_detector                 'CCD plate'
_diffrn_detector_area_resol_mean ?
_diffrn_measured_fraction_theta_full 0.997
_diffrn_measured_fraction_theta_max 0.997
_diffrn_measurement_details      
;
List of Runs (angles in degrees, time in seconds):

  # Type    Start    End  Width  t~exp~   \w     \q     \k     \f   Frames
#--------------------------------------------------------------------------
  1  \w    -52.00  -4.00   1.00   10.00    --  -43.90 -38.00 120.00   48
  2  \w    -84.00 -45.00   1.00   10.00    --  -43.90  76.00  30.00   39
  3  \w    -17.00  14.00   1.00   10.00    --  -43.90  76.00  30.00   31
  4  \w   -122.00 -71.00   1.00   10.00    --  -43.90 -76.00  30.00   51
  5  \w    -66.00 -10.00   1.00   10.00    --  -43.90 -76.00  30.00   56
  6  \w   -121.00 -20.00   1.00   10.00    --  -43.90 -76.00 -90.00  101
  7  \w    -84.00  -1.00   1.00   10.00    --  -43.90  76.00-120.00   83
  8  \w   -130.00  -4.00   1.00   10.00    --  -43.90 -76.00 120.00  126
  9  \w    -81.00   2.00   1.00   10.00    --  -43.90  76.00 120.00   83
 10  \w   -128.00 -88.00   1.00   10.00    --  -43.90 -76.00-180.00   40
 11  \w    -77.00 -10.00   1.00   10.00    --  -43.90 -76.00-180.00   67
 12  \w    -77.00  20.00   1.00   10.00    --  -43.90  57.00-120.00   97
 13  \w   -133.00  -5.00   1.00   10.00    --  -43.90 -38.00 -30.00  128
 14  \w    -72.00  24.00   1.00   10.00    --  -43.90  57.00  90.00   96
 15  \w    -84.00  37.00   1.00   10.00    --  -43.90  76.00 -30.00  121
 16  \w   -107.00  -5.00   1.00   10.00    --  -43.90 -76.00 -60.00  102
 17  \w   -133.00 -71.00   1.00   10.00    --  -43.90 -38.00 120.00   62
;
_diffrn_measurement_device       'four-circle diffractometer'
_diffrn_measurement_device_type  'XtaLAB AFC11 (RINC): Kappa single'
_diffrn_measurement_method       '\w scans'
_diffrn_orient_matrix_type       
'CrysAlisPro convention (1999,Acta A55,543-557)'
_diffrn_orient_matrix_UB_11      0.1123232000
_diffrn_orient_matrix_UB_12      0.0284858000
_diffrn_orient_matrix_UB_13      0.0498338000
_diffrn_orient_matrix_UB_21      0.0702037000
_diffrn_orient_matrix_UB_22      0.0883954000
_diffrn_orient_matrix_UB_23      -0.0203199000
_diffrn_orient_matrix_UB_31      -0.1180929000
_diffrn_orient_matrix_UB_32      0.0439167000
_diffrn_orient_matrix_UB_33      0.0303202000
_diffrn_radiation_monochromator  mirror
_diffrn_radiation_probe          x-ray
_diffrn_radiation_type           CuK\a
_diffrn_radiation_wavelength     1.54184
_diffrn_source                   'Rotating-anode X-ray tube (dual wavelength)'
_diffrn_source_type              'Rigaku (Cu) X-ray DW Source'
_reflns_Friedel_coverage         0.000
_reflns_Friedel_fraction_full    .
_reflns_Friedel_fraction_max     .
_reflns_number_gt                3936
_reflns_number_total             5344
_reflns_odcompleteness_completeness 99.91
_reflns_odcompleteness_iscentric 1
_reflns_odcompleteness_theta     44.45
_reflns_special_details          
;
 Reflections were merged by SHELXL according to the crystal
 class for the calculation of statistics and refinement.
 
 Structure factors included contributions from the .fab file.
 
 _reflns_Friedel_fraction is defined as the number of unique
 Friedel pairs measured divided by the number that would be
 possible theoretically, ignoring centric projections and
 systematic absences.
;
_reflns_threshold_expression     'I > 2\s(I)'
_computing_cell_refinement       'CrysAlisPro 1.171.39.46 (Rigaku OD, 2018)'
_computing_data_collection       'CrysAlisPro 1.171.39.46 (Rigaku OD, 2018)'
_computing_data_reduction        'CrysAlisPro 1.171.39.46 (Rigaku OD, 2018)'
_computing_molecular_graphics    'Olex2 (Dolomanov et al., 2009)'
_computing_publication_material  'Olex2 (Dolomanov et al., 2009)'
_computing_structure_refinement  'ShelXL (Sheldrick, 2015)'
_computing_structure_solution    'ShelXT (Sheldrick, 2015)'
_refine_diff_density_max         0.717
_refine_diff_density_min         -0.369
_refine_diff_density_rms         0.060
_refine_ls_extinction_coef       .
_refine_ls_extinction_method     none
_refine_ls_goodness_of_fit_ref   1.048
_refine_ls_hydrogen_treatment    constr
_refine_ls_matrix_type           full
_refine_ls_number_parameters     663
_refine_ls_number_reflns         5344
_refine_ls_number_restraints     0
_refine_ls_R_factor_all          0.0924
_refine_ls_R_factor_gt           0.0716
_refine_ls_restrained_S_all      1.048
_refine_ls_shift/su_max          0.000
_refine_ls_shift/su_mean         0.000
_refine_ls_structure_factor_coef Fsqd
_refine_ls_weighting_details     
'w=1/[\s^2^(Fo^2^)+(0.1303P)^2^+3.5044P] where P=(Fo^2^+2Fc^2^)/3'
_refine_ls_weighting_scheme      calc
_refine_ls_wR_factor_gt          0.2020
_refine_ls_wR_factor_ref         0.2197
_refine_special_details          ?
_olex2_refinement_description    
;
1. Fixed Uiso
 At 1.2 times of:
  All C(H) groups, All C(H,H) groups, All N(H) groups
 At 1.5 times of:
  All C(H,H,H) groups
2.a Secondary CH2 refined with riding coordinates:
 C13(H13A,H13B), C7(H7A,H7B), C6(H6A,H6B), C48(H48A,H48B), C49(H49A,H49B)
2.b Aromatic/amide H refined with riding coordinates:
 N12(H12), N7(H7), N13(H13), N11(H11), N8(H8), N10(H10), N9(H9), C15(H15),
 C12(H12A), C2(H2), C11(H11A), C9(H9A), C1(H1), C10(H10A), C4(H4), C3(H3)
2.c Idealised Me refined as rotating group:
 C17(H17A,H17B,H17C), C18(H18A,H18B,H18C), C46(H46A,H46B,H46C), C42(H42A,H42B,
 H42C), C41(H41A,H41B,H41C), C22(H22A,H22B,H22C), C45(H45A,H45B,H45C), C21(H21A,
 H21B,H21C), C34(H34A,H34B,H34C), C25(H25A,H25B,H25C), C38(H38A,H38B,H38C),
 C37(H37A,H37B,H37C), C30(H30A,H30B,H30C), C26(H26A,H26B,H26C), C33(H33A,H33B,
 H33C), C29(H29A,H29B,H29C), C51(H51A,H51B,H51C), C50(H50A,H50B,H50C), C52(H52A,
 H52B,H52C)
;
_atom_sites_solution_hydrogens   geom
_atom_sites_solution_primary     dual
_atom_sites_solution_secondary   ?
loop_
_atom_site_label
_atom_site_type_symbol
_atom_site_fract_x
_atom_site_fract_y
_atom_site_fract_z
_atom_site_U_iso_or_equiv
_atom_site_adp_type
_atom_site_occupancy
_atom_site_site_symmetry_order
_atom_site_calc_flag
_atom_site_refinement_flags_posn
_atom_site_refinement_flags_adp
_atom_site_refinement_flags_occupancy
_atom_site_disorder_assembly
_atom_site_disorder_group
Cu1 Cu 0.53170(13) 0.43394(8) 0.55180(4) 0.0833(5) Uani 1 1 d . . . . .
Cl1 Cl 0.6564(2) 0.57193(15) 0.54114(8) 0.0931(8) Uani 1 1 d . . . . .
Si1 Si 0.5017(3) 1.2387(2) 0.99477(14) 0.1216(11) Uani 1 1 d . . . . .
O2 O 0.9826(5) 0.7924(3) 0.8090(2) 0.0643(14) Uani 1 1 d . . . . .
O7 O 0.8664(5) 1.4087(3) 0.82453(19) 0.0664(14) Uani 1 1 d . . . . .
O1 O 0.6030(5) 0.6525(3) 0.80474(19) 0.0626(13) Uani 1 1 d . . . . .
O6 O 1.1774(5) 1.2810(3) 0.7636(2) 0.0719(15) Uani 1 1 d . . . . .
N6 N 0.5380(7) 0.4483(5) 0.7286(2) 0.0566(16) Uani 1 1 d . . . . .
N12 N 0.9418(7) 1.1973(3) 0.7714(2) 0.0540(15) Uani 1 1 d . . . . .
H12 H 0.889393 1.144550 0.773910 0.065 Uiso 1 1 calc R . . . .
N7 N 0.7745(7) 0.5674(3) 0.8046(2) 0.0634(17) Uani 1 1 d . . . . .
H7 H 0.790054 0.514526 0.797673 0.076 Uiso 1 1 calc R . . . .
O3 O 0.8699(6) 0.9147(4) 0.7210(2) 0.0848(16) Uani 1 1 d . . . . .
O5 O 1.1062(6) 1.1593(4) 0.8706(2) 0.0886(17) Uani 1 1 d . . . . .
N13 N 0.9584(6) 1.3112(4) 0.8661(3) 0.0614(16) Uani 1 1 d . . . . .
H13 H 0.972297 1.258005 0.863789 0.074 Uiso 1 1 calc R . . . .
O9 O 0.7417(7) 1.3601(4) 0.9320(2) 0.0915(17) Uiso 1 1 d . . . . .
O4 O 0.7283(6) 1.0433(4) 0.8201(3) 0.105(2) Uani 1 1 d . . . . .
N11 N 1.0668(7) 1.0615(4) 0.7947(3) 0.0693(18) Uani 1 1 d . . . . .
H11 H 1.024295 1.008269 0.779438 0.083 Uiso 1 1 calc R . . . .
N8 N 0.8707(7) 0.6947(4) 0.7390(3) 0.0680(18) Uani 1 1 d . . . . .
H8 H 0.830606 0.639809 0.726423 0.082 Uiso 1 1 calc R . . . .
N3 N 0.3534(9) 0.4640(7) 0.5898(3) 0.080(2) Uani 1 1 d . . . . .
N4 N 0.6310(8) 0.4352(6) 0.6522(3) 0.0804(19) Uani 1 1 d . . . . .
N5 N 0.6360(7) 0.4912(4) 0.6964(3) 0.0712(18) Uani 1 1 d . . . . .
N1 N 0.6737(10) 0.3680(6) 0.5141(3) 0.090(2) Uani 1 1 d . . . . .
N10 N 0.8561(9) 0.9449(4) 0.8429(3) 0.079(2) Uani 1 1 d . . . . .
H10 H 0.862338 0.890007 0.838343 0.094 Uiso 1 1 calc R . . . .
C16 C 0.5053(8) 0.4956(5) 0.7813(3) 0.0544(19) Uani 1 1 d . . . . .
N9 N 0.6946(8) 0.8204(4) 0.7595(3) 0.076(2) Uani 1 1 d . . . . .
H9 H 0.658595 0.766095 0.764140 0.091 Uiso 1 1 calc R . . . .
C43 C 0.8982(7) 1.3358(5) 0.8231(3) 0.0492(18) Uani 1 1 d . . . . .
O8 O 0.8976(7) 1.4960(4) 0.9483(2) 0.112(2) Uiso 1 1 d . . . . .
C19 C 0.6314(9) 0.5783(5) 0.7973(3) 0.0524(19) Uani 1 1 d . . . . .
C23 C 0.9205(8) 0.7153(6) 0.7904(4) 0.058(2) Uani 1 1 d . . . . .
N2 N 0.4242(8) 0.3090(4) 0.5620(3) 0.0782(19) Uani 1 1 d . . . . .
C39 C 1.0910(10) 1.2085(5) 0.7671(3) 0.062(2) Uani 1 1 d . . . . .
C44 C 1.0005(8) 1.3707(5) 0.9157(3) 0.062(2) Uani 1 1 d . . . . .
C20 C 0.9057(8) 0.6413(5) 0.8238(4) 0.065(2) Uani 1 1 d . . . . .
C15 C 0.4679(8) 0.3660(5) 0.7047(4) 0.0557(19) Uani 1 1 d . . . . .
H15 H 0.394184 0.324036 0.718641 0.067 Uiso 1 1 calc R . . . .
C40 C 0.8586(8) 1.2679(5) 0.7721(3) 0.058(2) Uani 1 1 d . . . . .
C35 C 1.0521(9) 1.0829(6) 0.8464(5) 0.072(2) Uani 1 1 d . . . . .
C17 C 0.3516(8) 0.5208(5) 0.7732(3) 0.075(2) Uani 1 1 d . . . . .
H17A H 0.359899 0.559203 0.746301 0.113 Uiso 1 1 calc GR . . . .
H17B H 0.325619 0.551164 0.806320 0.113 Uiso 1 1 calc GR . . . .
H17C H 0.272714 0.467731 0.761843 0.113 Uiso 1 1 calc GR . . . .
C18 C 0.4953(8) 0.4330(4) 0.8229(3) 0.061(2) Uani 1 1 d . . . . .
H18A H 0.412253 0.381657 0.812516 0.092 Uiso 1 1 calc GR . . . .
H18B H 0.477049 0.463372 0.857182 0.092 Uiso 1 1 calc GR . . . .
H18C H 0.590351 0.414335 0.825365 0.092 Uiso 1 1 calc GR . . . .
C31 C 0.7418(11) 0.9649(6) 0.8175(4) 0.082(3) Uani 1 1 d . . . . .
C14 C 0.5270(10) 0.3574(5) 0.6564(4) 0.067(2) Uani 1 1 d . . . . .
C46 C 1.0261(9) 1.3167(5) 0.9598(3) 0.076(2) Uiso 1 1 d . . . . .
H46A H 0.934323 1.271690 0.962276 0.115 Uiso 1 1 calc GR . . . .
H46B H 1.050012 1.355643 0.993404 0.115 Uiso 1 1 calc GR . . . .
H46C H 1.110066 1.288940 0.951261 0.115 Uiso 1 1 calc GR . . . .
C36 C 1.1521(8) 1.1242(5) 0.7621(4) 0.078(2) Uani 1 1 d . . . . .
C42 C 0.6881(7) 1.2229(4) 0.7729(3) 0.069(2) Uani 1 1 d . . . . .
H42A H 0.657920 1.179781 0.741136 0.103 Uiso 1 1 calc GR . . . .
H42B H 0.628057 1.266996 0.774058 0.103 Uiso 1 1 calc GR . . . .
H42C H 0.671150 1.193565 0.803964 0.103 Uiso 1 1 calc GR . . . .
C8 C 0.2337(13) 0.3928(8) 0.5926(4) 0.087(3) Uani 1 1 d . . . . .
C27 C 0.8150(11) 0.8384(6) 0.7296(3) 0.071(2) Uani 1 1 d . . . . .
C24 C 0.8813(11) 0.7614(6) 0.7033(4) 0.088(3) Uani 1 1 d . . . . .
C47 C 0.8685(10) 1.4135(6) 0.9318(3) 0.088(3) Uiso 1 1 d . . . . .
C41 C 0.8860(9) 1.3143(5) 0.7229(3) 0.081(2) Uani 1 1 d . . . . .
H41A H 0.993205 1.342813 0.722626 0.122 Uiso 1 1 calc GR . . . .
H41B H 0.825704 1.358324 0.723982 0.122 Uiso 1 1 calc GR . . . .
H41C H 0.856411 1.271253 0.691157 0.122 Uiso 1 1 calc GR . . . .
C32 C 0.9736(11) 1.0093(6) 0.8784(4) 0.090(3) Uani 1 1 d . . . . .
C13 C 0.4962(10) 0.2831(6) 0.6108(3) 0.087(3) Uani 1 1 d . . . . .
H13A H 0.427260 0.231525 0.621478 0.104 Uiso 1 1 calc R . . . .
H13B H 0.591980 0.266775 0.601405 0.104 Uiso 1 1 calc R . . . .
C28 C 0.6190(10) 0.8905(6) 0.7852(4) 0.096(3) Uani 1 1 d . . . . .
C12 C 0.3381(13) 0.5445(9) 0.6095(4) 0.095(3) Uani 1 1 d . . . . .
H12A H 0.419390 0.592872 0.607146 0.114 Uiso 1 1 calc R . . . .
C22 C 1.0522(8) 0.6059(5) 0.8159(5) 0.122(4) Uani 1 1 d . . . . .
H22A H 1.051360 0.560199 0.837827 0.183 Uiso 1 1 calc GR . . . .
H22B H 1.141086 0.653790 0.826071 0.183 Uiso 1 1 calc GR . . . .
H22C H 1.055658 0.581551 0.778928 0.183 Uiso 1 1 calc GR . . . .
C45 C 1.1466(10) 1.4384(6) 0.9112(3) 0.096(3) Uiso 1 1 d . . . . .
H45A H 1.222051 1.408898 0.895406 0.144 Uiso 1 1 calc GR . . . .
H45B H 1.184570 1.469317 0.946219 0.144 Uiso 1 1 calc GR . . . .
H45C H 1.126773 1.480277 0.889033 0.144 Uiso 1 1 calc GR . . . .
C21 C 0.8906(10) 0.6765(5) 0.8812(4) 0.094(3) Uani 1 1 d . . . . .
H21A H 0.794243 0.693779 0.885011 0.142 Uiso 1 1 calc GR . . . .
H21B H 0.973746 0.727374 0.892666 0.142 Uiso 1 1 calc GR . . . .
H21C H 0.894148 0.631036 0.902920 0.142 Uiso 1 1 calc GR . . . .
C5 C 0.6141(13) 0.2779(9) 0.4986(4) 0.100(3) Uani 1 1 d . . . . .
C7 C 0.2615(11) 0.3081(7) 0.5680(4) 0.092(3) Uani 1 1 d . . . . .
H7A H 0.208214 0.291563 0.532853 0.110 Uiso 1 1 calc R . . . .
H7B H 0.217986 0.262689 0.589561 0.110 Uiso 1 1 calc R . . . .
C2 C 0.9096(14) 0.3465(10) 0.4762(5) 0.111(3) Uani 1 1 d . . . . .
H2 H 1.010505 0.371614 0.468969 0.133 Uiso 1 1 calc R . . . .
C11 C 0.2070(17) 0.5604(8) 0.6336(4) 0.107(3) Uani 1 1 d . . . . .
H11A H 0.201359 0.618060 0.647577 0.129 Uiso 1 1 calc R . . . .
C9 C 0.0986(12) 0.4065(10) 0.6162(4) 0.108(3) Uani 1 1 d . . . . .
H9A H 0.016914 0.358059 0.618052 0.129 Uiso 1 1 calc R . . . .
C34 C 1.0952(13) 0.9626(6) 0.8944(4) 0.126(4) Uani 1 1 d . . . . .
H34A H 1.049841 0.916778 0.914883 0.189 Uiso 1 1 calc GR . . . .
H34B H 1.176671 1.005048 0.915770 0.189 Uiso 1 1 calc GR . . . .
H34C H 1.136000 0.936427 0.862832 0.189 Uiso 1 1 calc GR . . . .
C1 C 0.8195(15) 0.4000(8) 0.5043(4) 0.108(3) Uani 1 1 d . . . . .
H1 H 0.864093 0.459823 0.516307 0.129 Uiso 1 1 calc R . . . .
C25 C 1.0482(12) 0.7961(6) 0.6906(4) 0.125(4) Uani 1 1 d . . . . .
H25A H 1.106225 0.827283 0.722823 0.188 Uiso 1 1 calc GR . . . .
H25B H 1.052598 0.835985 0.664683 0.188 Uiso 1 1 calc GR . . . .
H25C H 1.090997 0.746890 0.676406 0.188 Uiso 1 1 calc GR . . . .
C10 C 0.0865(16) 0.4901(12) 0.6363(4) 0.115(4) Uani 1 1 d . . . . .
H10A H -0.003358 0.499252 0.651863 0.138 Uiso 1 1 calc R . . . .
C6 C 0.4508(12) 0.2498(6) 0.5129(4) 0.106(3) Uani 1 1 d . . . . .
H6A H 0.429320 0.188403 0.519430 0.127 Uiso 1 1 calc R . . . .
H6B H 0.382257 0.253629 0.483472 0.127 Uiso 1 1 calc R . . . .
C38 C 1.3238(9) 1.1478(5) 0.7789(5) 0.121(4) Uani 1 1 d . . . . .
H38A H 1.338328 1.174139 0.815912 0.182 Uiso 1 1 calc GR . . . .
H38B H 1.378202 1.189421 0.757240 0.182 Uiso 1 1 calc GR . . . .
H38C H 1.362625 1.094711 0.773920 0.182 Uiso 1 1 calc GR . . . .
C37 C 1.1249(11) 1.0808(6) 0.7028(4) 0.113(4) Uani 1 1 d . . . . .
H37A H 1.167488 1.029031 0.697491 0.170 Uiso 1 1 calc GR . . . .
H37B H 1.173889 1.122710 0.680455 0.170 Uiso 1 1 calc GR . . . .
H37C H 1.016247 1.063496 0.693571 0.170 Uiso 1 1 calc GR . . . .
C30 C 0.5074(11) 0.8477(6) 0.8232(5) 0.143(5) Uani 1 1 d . . . . .
H30A H 0.432746 0.798699 0.803515 0.214 Uiso 1 1 calc GR . . . .
H30B H 0.455903 0.890816 0.840729 0.214 Uiso 1 1 calc GR . . . .
H30C H 0.562516 0.826178 0.849595 0.214 Uiso 1 1 calc GR . . . .
C48 C 0.6226(11) 1.4064(7) 0.9565(4) 0.117(3) Uiso 1 1 d . . . . .
H48A H 0.656130 1.436767 0.992442 0.140 Uiso 1 1 calc R . . . .
H48B H 0.600520 1.449065 0.934707 0.140 Uiso 1 1 calc R . . . .
C26 C 0.7853(16) 0.7170(7) 0.6527(4) 0.162(6) Uani 1 1 d . . . . .
H26A H 0.810096 0.660864 0.640506 0.243 Uiso 1 1 calc GR . . . .
H26B H 0.806630 0.754694 0.625463 0.243 Uiso 1 1 calc GR . . . .
H26C H 0.677991 0.707202 0.659889 0.243 Uiso 1 1 calc GR . . . .
C33 C 0.8984(15) 1.0492(6) 0.9264(4) 0.148(5) Uani 1 1 d . . . . .
H33A H 0.814595 1.071915 0.914218 0.222 Uiso 1 1 calc GR . . . .
H33B H 0.973031 1.096891 0.947239 0.222 Uiso 1 1 calc GR . . . .
H33C H 0.860236 1.004027 0.948204 0.222 Uiso 1 1 calc GR . . . .
C4 C 0.6997(19) 0.2245(8) 0.4717(5) 0.135(4) Uani 1 1 d . . . . .
H4 H 0.656092 0.164134 0.461383 0.161 Uiso 1 1 calc R . . . .
C29 C 0.5374(12) 0.9249(6) 0.7427(6) 0.170(6) Uani 1 1 d . . . . .
H29A H 0.611151 0.951314 0.719066 0.255 Uiso 1 1 calc GR . . . .
H29B H 0.486293 0.968840 0.759438 0.255 Uiso 1 1 calc GR . . . .
H29C H 0.462843 0.876360 0.722592 0.255 Uiso 1 1 calc GR . . . .
C3 C 0.8485(18) 0.2588(12) 0.4599(4) 0.139(4) Uani 1 1 d . . . . .
H3 H 0.905887 0.222753 0.441258 0.167 Uiso 1 1 calc R . . . .
C49 C 0.4897(13) 1.3331(7) 0.9571(5) 0.136(4) Uiso 1 1 d . . . . .
H49A H 0.459125 1.307359 0.920096 0.163 Uiso 1 1 calc R . . . .
H49B H 0.406451 1.358517 0.971328 0.163 Uiso 1 1 calc R . . . .
C51 C 0.3103(13) 1.1817(8) 1.0121(5) 0.150(4) Uiso 1 1 d . . . . .
H51A H 0.261294 1.224170 1.031758 0.226 Uiso 1 1 calc GR . . . .
H51B H 0.320079 1.137087 1.033796 0.226 Uiso 1 1 calc GR . . . .
H51C H 0.249182 1.153792 0.979912 0.226 Uiso 1 1 calc GR . . . .
C50 C 0.5647(16) 1.1557(9) 0.9412(5) 0.176(5) Uiso 1 1 d . . . . .
H50A H 0.481923 1.130837 0.914625 0.264 Uiso 1 1 calc GR . . . .
H50B H 0.590858 1.108694 0.957623 0.264 Uiso 1 1 calc GR . . . .
H50C H 0.652882 1.185908 0.924419 0.264 Uiso 1 1 calc GR . . . .
C52 C 0.6362(16) 1.2739(10) 1.0494(6) 0.190(6) Uiso 1 1 d . . . . .
H52A H 0.732455 1.304757 1.037572 0.285 Uiso 1 1 calc GR . . . .
H52B H 0.650885 1.223014 1.064489 0.285 Uiso 1 1 calc GR . . . .
H52C H 0.599035 1.313268 1.076025 0.285 Uiso 1 1 calc GR . . . .

loop_
_atom_site_aniso_label
_atom_site_aniso_U_11
_atom_site_aniso_U_22
_atom_site_aniso_U_33
_atom_site_aniso_U_23
_atom_site_aniso_U_13
_atom_site_aniso_U_12
Cu1 0.0768(9) 0.0921(10) 0.0711(8) 0.0204(7) -0.0007(6) -0.0058(7)
Cl1 0.0910(16) 0.1005(17) 0.0664(13) 0.0146(12) -0.0053(11) -0.0224(13)
Si1 0.0786(19) 0.120(2) 0.161(3) 0.025(2) 0.0196(18) 0.0073(17)
O2 0.056(3) 0.033(3) 0.097(4) -0.004(3) 0.001(3) 0.004(3)
O7 0.068(3) 0.033(3) 0.100(4) 0.011(3) 0.004(3) 0.015(3)
O1 0.056(3) 0.036(3) 0.099(4) 0.009(3) 0.010(3) 0.018(3)
O6 0.048(3) 0.043(3) 0.116(4) 0.006(3) 0.012(3) -0.007(3)
N6 0.051(4) 0.052(5) 0.068(5) 0.022(4) 0.009(4) 0.006(3)
N12 0.043(4) 0.034(4) 0.080(4) 0.006(3) 0.010(3) -0.001(3)
N7 0.042(4) 0.038(4) 0.109(5) 0.004(3) -0.002(3) 0.011(3)
O3 0.097(4) 0.053(4) 0.095(4) 0.026(3) -0.005(3) -0.011(3)
O5 0.098(4) 0.038(3) 0.123(5) -0.005(3) -0.019(3) 0.015(3)
N13 0.069(4) 0.046(4) 0.069(5) 0.005(4) -0.005(4) 0.015(3)
O4 0.083(4) 0.046(4) 0.200(7) 0.040(4) 0.055(4) 0.026(3)
N11 0.065(4) 0.032(4) 0.107(6) -0.002(4) 0.016(4) 0.009(3)
N8 0.070(4) 0.033(4) 0.091(6) -0.008(4) 0.021(4) 0.000(3)
N3 0.091(6) 0.084(6) 0.061(5) 0.015(4) -0.004(4) 0.009(6)
N4 0.092(5) 0.076(5) 0.073(5) 0.016(5) 0.017(4) 0.015(5)
N5 0.073(5) 0.062(4) 0.079(5) 0.025(5) 0.015(4) 0.006(4)
N1 0.065(6) 0.123(8) 0.075(5) 0.031(5) 0.005(4) -0.004(5)
N10 0.079(5) 0.039(4) 0.122(6) 0.017(4) 0.020(5) 0.016(4)
C16 0.047(5) 0.051(5) 0.069(6) 0.013(4) 0.015(4) 0.015(4)
N9 0.058(4) 0.045(4) 0.121(6) 0.033(4) -0.009(4) -0.008(4)
C43 0.039(4) 0.036(5) 0.065(6) -0.004(5) 0.008(4) 0.001(4)
C19 0.051(6) 0.035(5) 0.067(5) 0.009(4) 0.000(4) 0.002(5)
C23 0.035(4) 0.049(6) 0.087(7) -0.004(6) 0.011(4) 0.011(4)
N2 0.082(6) 0.078(5) 0.065(5) 0.008(4) 0.004(4) 0.000(4)
C39 0.053(6) 0.039(6) 0.089(6) 0.001(4) 0.010(4) 0.002(5)
C44 0.056(5) 0.054(5) 0.070(6) 0.012(4) 0.009(4) -0.005(4)
C20 0.048(5) 0.032(5) 0.113(7) 0.013(5) -0.011(5) 0.005(4)
C15 0.059(5) 0.042(6) 0.065(6) 0.014(4) 0.004(5) 0.005(4)
C40 0.049(5) 0.045(5) 0.078(6) 0.016(5) 0.003(4) 0.005(4)
C35 0.076(6) 0.037(6) 0.102(8) 0.001(6) -0.004(5) 0.016(5)
C17 0.047(5) 0.071(5) 0.110(7) 0.017(5) 0.006(4) 0.013(4)
C18 0.059(5) 0.051(5) 0.067(5) 0.011(4) 0.001(4) -0.001(4)
C31 0.068(7) 0.043(7) 0.142(8) 0.024(6) 0.045(6) 0.018(6)
C14 0.081(6) 0.053(6) 0.062(7) 0.014(5) 0.001(5) -0.001(5)
C36 0.048(5) 0.048(5) 0.131(8) 0.007(6) 0.026(5) -0.002(4)
C42 0.048(5) 0.046(4) 0.109(6) 0.003(4) -0.009(4) 0.013(4)
C8 0.085(8) 0.104(9) 0.065(6) 0.030(6) -0.003(6) 0.000(8)
C27 0.080(7) 0.042(6) 0.078(6) 0.014(5) -0.023(5) -0.012(5)
C24 0.106(8) 0.049(6) 0.091(7) 0.005(6) 0.016(6) -0.020(5)
C41 0.085(6) 0.068(5) 0.085(6) 0.011(5) -0.012(5) 0.009(4)
C32 0.113(7) 0.045(6) 0.103(7) -0.008(6) 0.002(6) 0.011(6)
C13 0.101(7) 0.084(7) 0.075(6) 0.022(6) 0.017(5) 0.014(5)
C28 0.060(6) 0.061(6) 0.178(10) 0.038(7) 0.009(6) 0.024(6)
C12 0.088(8) 0.122(11) 0.077(7) 0.031(7) -0.003(6) 0.020(7)
C22 0.040(5) 0.061(6) 0.267(13) 0.027(7) -0.020(6) 0.013(4)
C21 0.116(7) 0.053(5) 0.104(8) 0.025(5) -0.030(6) -0.005(5)
C5 0.103(9) 0.100(9) 0.079(7) 0.008(6) 0.009(6) -0.010(8)
C7 0.093(9) 0.097(8) 0.074(6) 0.019(6) 0.008(5) -0.004(6)
C2 0.104(9) 0.115(10) 0.108(9) 0.028(7) 0.006(8) 0.006(9)
C11 0.114(9) 0.116(9) 0.094(8) 0.028(7) 0.000(7) 0.024(9)
C9 0.074(8) 0.169(13) 0.086(7) 0.050(8) 0.016(6) 0.021(8)
C34 0.181(11) 0.055(6) 0.136(9) 0.001(6) -0.051(8) 0.031(7)
C1 0.097(9) 0.138(10) 0.082(7) 0.022(7) -0.008(6) 0.014(9)
C25 0.153(10) 0.060(6) 0.149(9) -0.001(6) 0.083(8) 0.000(6)
C10 0.127(12) 0.161(12) 0.085(8) 0.039(8) 0.023(7) 0.079(12)
C6 0.121(9) 0.089(7) 0.083(7) -0.001(6) 0.002(6) -0.015(6)
C38 0.053(6) 0.062(6) 0.253(13) 0.015(7) 0.020(6) 0.024(5)
C37 0.126(8) 0.062(6) 0.148(10) 0.005(6) 0.083(7) 0.013(5)
C30 0.081(7) 0.063(6) 0.301(16) 0.050(8) 0.092(9) 0.031(5)
C26 0.271(15) 0.086(7) 0.078(7) 0.000(6) -0.042(9) -0.053(9)
C33 0.239(14) 0.067(7) 0.120(9) -0.010(6) 0.070(9) 0.010(8)
C4 0.177(14) 0.112(9) 0.117(9) 0.001(8) 0.042(9) 0.046(11)
C29 0.105(8) 0.084(7) 0.325(18) 0.063(9) -0.077(10) 0.019(6)
C3 0.123(11) 0.194(17) 0.100(9) 0.025(10) 0.049(8) 0.029(10)

_geom_special_details            
;
 All esds (except the esd in the dihedral angle between two l.s. planes)
 are estimated using the full covariance matrix.  The cell esds are taken
 into account individually in the estimation of esds in distances, angles
 and torsion angles; correlations between esds in cell parameters are only
 used when they are defined by crystal symmetry.  An approximate (isotropic)
 treatment of cell esds is used for estimating esds involving l.s. planes.
;
loop_
_geom_bond_atom_site_label_1
_geom_bond_atom_site_label_2
_geom_bond_distance
_geom_bond_site_symmetry_2
_geom_bond_publ_flag
Cu1 Cl1 2.241(2) . ?
Cu1 N3 1.985(8) . ?
Cu1 N1 1.981(8) . ?
Cu1 N2 2.020(6) . ?
Si1 C49 1.882(12) . ?
Si1 C51 1.831(12) . ?
Si1 C50 1.918(13) . ?
Si1 C52 1.750(15) . ?
O2 C23 1.223(8) . ?
O7 C43 1.227(8) . ?
O1 C19 1.227(8) . ?
O6 C39 1.230(8) . ?
N6 N5 1.337(7) . ?
N6 C16 1.495(8) . ?
N6 C15 1.341(8) . ?
N12 H12 0.8600 . ?
N12 C39 1.312(8) . ?
N12 C40 1.458(8) . ?
N7 H7 0.8600 . ?
N7 C19 1.338(8) . ?
N7 C20 1.462(9) . ?
O3 C27 1.231(9) . ?
O5 C35 1.243(9) . ?
N13 H13 0.8600 . ?
N13 C43 1.340(9) . ?
N13 C44 1.437(9) . ?
O9 C47 1.245(9) . ?
O9 C48 1.509(10) . ?
O4 C31 1.245(9) . ?
N11 H11 0.8600 . ?
N11 C35 1.318(10) . ?
N11 C36 1.457(10) . ?
N8 H8 0.8600 . ?
N8 C23 1.334(9) . ?
N8 C24 1.458(10) . ?
N3 C8 1.366(11) . ?
N3 C12 1.318(11) . ?
N4 N5 1.309(8) . ?
N4 C14 1.369(9) . ?
N1 C5 1.378(12) . ?
N1 C1 1.326(11) . ?
N10 H10 0.8600 . ?
N10 C31 1.314(10) . ?
N10 C32 1.463(10) . ?
C16 C19 1.506(9) . ?
C16 C17 1.527(9) . ?
C16 C18 1.522(9) . ?
N9 H9 0.8600 . ?
N9 C27 1.326(10) . ?
N9 C28 1.489(10) . ?
C43 C40 1.526(9) . ?
O8 C47 1.258(9) . ?
C23 C20 1.505(10) . ?
N2 C13 1.522(10) . ?
N2 C7 1.460(10) . ?
N2 C6 1.494(10) . ?
C39 C36 1.522(10) . ?
C44 C46 1.528(10) . ?
C44 C47 1.515(11) . ?
C44 C45 1.498(10) . ?
C20 C22 1.535(10) . ?
C20 C21 1.495(11) . ?
C15 H15 0.9300 . ?
C15 C14 1.338(10) . ?
C40 C42 1.526(9) . ?
C40 C41 1.519(10) . ?
C35 C32 1.541(12) . ?
C17 H17A 0.9600 . ?
C17 H17B 0.9600 . ?
C17 H17C 0.9600 . ?
C18 H18A 0.9600 . ?
C18 H18B 0.9600 . ?
C18 H18C 0.9600 . ?
C31 C28 1.526(12) . ?
C14 C13 1.484(11) . ?
C46 H46A 0.9600 . ?
C46 H46B 0.9600 . ?
C46 H46C 0.9600 . ?
C36 C38 1.529(11) . ?
C36 C37 1.542(12) . ?
C42 H42A 0.9600 . ?
C42 H42B 0.9600 . ?
C42 H42C 0.9600 . ?
C8 C7 1.453(12) . ?
C8 C9 1.401(13) . ?
C27 C24 1.529(12) . ?
C24 C25 1.522(12) . ?
C24 C26 1.510(12) . ?
C41 H41A 0.9600 . ?
C41 H41B 0.9600 . ?
C41 H41C 0.9600 . ?
C32 C34 1.514(12) . ?
C32 C33 1.521(12) . ?
C13 H13A 0.9700 . ?
C13 H13B 0.9700 . ?
C28 C30 1.508(12) . ?
C28 C29 1.508(13) . ?
C12 H12A 0.9300 . ?
C12 C11 1.384(13) . ?
C22 H22A 0.9600 . ?
C22 H22B 0.9600 . ?
C22 H22C 0.9600 . ?
C45 H45A 0.9600 . ?
C45 H45B 0.9600 . ?
C45 H45C 0.9600 . ?
C21 H21A 0.9600 . ?
C21 H21B 0.9600 . ?
C21 H21C 0.9600 . ?
C5 C6 1.491(13) . ?
C5 C4 1.372(14) . ?
C7 H7A 0.9700 . ?
C7 H7B 0.9700 . ?
C2 H2 0.9300 . ?
C2 C1 1.415(13) . ?
C2 C3 1.351(15) . ?
C11 H11A 0.9300 . ?
C11 C10 1.361(14) . ?
C9 H9A 0.9300 . ?
C9 C10 1.358(14) . ?
C34 H34A 0.9600 . ?
C34 H34B 0.9600 . ?
C34 H34C 0.9600 . ?
C1 H1 0.9300 . ?
C25 H25A 0.9600 . ?
C25 H25B 0.9600 . ?
C25 H25C 0.9600 . ?
C10 H10A 0.9300 . ?
C6 H6A 0.9700 . ?
C6 H6B 0.9700 . ?
C38 H38A 0.9600 . ?
C38 H38B 0.9600 . ?
C38 H38C 0.9600 . ?
C37 H37A 0.9600 . ?
C37 H37B 0.9600 . ?
C37 H37C 0.9600 . ?
C30 H30A 0.9600 . ?
C30 H30B 0.9600 . ?
C30 H30C 0.9600 . ?
C48 H48A 0.9700 . ?
C48 H48B 0.9700 . ?
C48 C49 1.449(13) . ?
C26 H26A 0.9600 . ?
C26 H26B 0.9600 . ?
C26 H26C 0.9600 . ?
C33 H33A 0.9600 . ?
C33 H33B 0.9600 . ?
C33 H33C 0.9600 . ?
C4 H4 0.9300 . ?
C4 C3 1.370(15) . ?
C29 H29A 0.9600 . ?
C29 H29B 0.9600 . ?
C29 H29C 0.9600 . ?
C3 H3 0.9300 . ?
C49 H49A 0.9700 . ?
C49 H49B 0.9700 . ?
C51 H51A 0.9600 . ?
C51 H51B 0.9600 . ?
C51 H51C 0.9600 . ?
C50 H50A 0.9600 . ?
C50 H50B 0.9600 . ?
C50 H50C 0.9600 . ?
C52 H52A 0.9600 . ?
C52 H52B 0.9600 . ?
C52 H52C 0.9600 . ?

loop_
_geom_angle_atom_site_label_1
_geom_angle_atom_site_label_2
_geom_angle_atom_site_label_3
_geom_angle
_geom_angle_site_symmetry_1
_geom_angle_site_symmetry_3
_geom_angle_publ_flag
N3 Cu1 Cl1 98.7(3) . . ?
N3 Cu1 N2 82.3(3) . . ?
N1 Cu1 Cl1 98.0(3) . . ?
N1 Cu1 N3 163.2(4) . . ?
N1 Cu1 N2 81.1(4) . . ?
N2 Cu1 Cl1 178.6(2) . . ?
C49 Si1 C50 102.5(6) . . ?
C51 Si1 C49 111.0(5) . . ?
C51 Si1 C50 105.4(6) . . ?
C52 Si1 C49 111.5(6) . . ?
C52 Si1 C51 114.0(7) . . ?
C52 Si1 C50 111.7(7) . . ?
N5 N6 C16 120.5(7) . . ?
N5 N6 C15 111.4(6) . . ?
C15 N6 C16 127.7(7) . . ?
C39 N12 H12 117.7 . . ?
C39 N12 C40 124.6(6) . . ?
C40 N12 H12 117.7 . . ?
C19 N7 H7 118.5 . . ?
C19 N7 C20 123.0(6) . . ?
C20 N7 H7 118.5 . . ?
C43 N13 H13 118.8 . . ?
C43 N13 C44 122.4(6) . . ?
C44 N13 H13 118.8 . . ?
C47 O9 C48 111.1(7) . . ?
C35 N11 H11 118.6 . . ?
C35 N11 C36 122.8(7) . . ?
C36 N11 H11 118.6 . . ?
C23 N8 H8 118.6 . . ?
C23 N8 C24 122.7(6) . . ?
C24 N8 H8 118.6 . . ?
C8 N3 Cu1 114.6(8) . . ?
C12 N3 Cu1 126.6(8) . . ?
C12 N3 C8 118.6(9) . . ?
N5 N4 C14 109.0(6) . . ?
N4 N5 N6 106.1(6) . . ?
C5 N1 Cu1 115.4(8) . . ?
C1 N1 Cu1 127.3(9) . . ?
C1 N1 C5 117.2(9) . . ?
C31 N10 H10 117.7 . . ?
C31 N10 C32 124.5(7) . . ?
C32 N10 H10 117.7 . . ?
N6 C16 C19 109.2(6) . . ?
N6 C16 C17 106.6(6) . . ?
N6 C16 C18 108.9(5) . . ?
C19 C16 C17 110.2(6) . . ?
C19 C16 C18 110.9(6) . . ?
C18 C16 C17 110.9(6) . . ?
C27 N9 H9 118.7 . . ?
C27 N9 C28 122.7(7) . . ?
C28 N9 H9 118.7 . . ?
O7 C43 N13 122.2(6) . . ?
O7 C43 C40 119.4(7) . . ?
N13 C43 C40 118.3(7) . . ?
O1 C19 N7 121.5(6) . . ?
O1 C19 C16 121.1(7) . . ?
N7 C19 C16 117.4(7) . . ?
O2 C23 N8 120.1(7) . . ?
O2 C23 C20 121.3(8) . . ?
N8 C23 C20 118.5(8) . . ?
C13 N2 Cu1 110.1(5) . . ?
C7 N2 Cu1 107.2(5) . . ?
C7 N2 C13 111.9(6) . . ?
C7 N2 C6 112.6(7) . . ?
C6 N2 Cu1 105.7(5) . . ?
C6 N2 C13 109.1(7) . . ?
O6 C39 N12 123.3(7) . . ?
O6 C39 C36 120.7(7) . . ?
N12 C39 C36 115.9(7) . . ?
N13 C44 C46 109.0(6) . . ?
N13 C44 C47 109.6(6) . . ?
N13 C44 C45 110.5(6) . . ?
C47 C44 C46 106.8(6) . . ?
C45 C44 C46 108.6(6) . . ?
C45 C44 C47 112.2(7) . . ?
N7 C20 C23 111.6(7) . . ?
N7 C20 C22 107.3(6) . . ?
N7 C20 C21 110.3(7) . . ?
C23 C20 C22 105.8(7) . . ?
C21 C20 C23 109.8(6) . . ?
C21 C20 C22 111.9(8) . . ?
N6 C15 H15 127.4 . . ?
C14 C15 N6 105.2(7) . . ?
C14 C15 H15 127.4 . . ?
N12 C40 C43 111.8(6) . . ?
N12 C40 C42 106.2(5) . . ?
N12 C40 C41 111.9(6) . . ?
C43 C40 C42 106.7(6) . . ?
C41 C40 C43 110.3(6) . . ?
C41 C40 C42 109.7(6) . . ?
O5 C35 N11 122.0(8) . . ?
O5 C35 C32 119.1(9) . . ?
N11 C35 C32 118.8(8) . . ?
C16 C17 H17A 109.5 . . ?
C16 C17 H17B 109.5 . . ?
C16 C17 H17C 109.5 . . ?
H17A C17 H17B 109.5 . . ?
H17A C17 H17C 109.5 . . ?
H17B C17 H17C 109.5 . . ?
C16 C18 H18A 109.5 . . ?
C16 C18 H18B 109.5 . . ?
C16 C18 H18C 109.5 . . ?
H18A C18 H18B 109.5 . . ?
H18A C18 H18C 109.5 . . ?
H18B C18 H18C 109.5 . . ?
O4 C31 N10 121.7(9) . . ?
O4 C31 C28 118.8(10) . . ?
N10 C31 C28 119.5(8) . . ?
N4 C14 C13 119.9(8) . . ?
C15 C14 N4 108.2(7) . . ?
C15 C14 C13 131.9(8) . . ?
C44 C46 H46A 109.5 . . ?
C44 C46 H46B 109.5 . . ?
C44 C46 H46C 109.5 . . ?
H46A C46 H46B 109.5 . . ?
H46A C46 H46C 109.5 . . ?
H46B C46 H46C 109.5 . . ?
N11 C36 C39 110.7(6) . . ?
N11 C36 C38 110.5(8) . . ?
N11 C36 C37 108.2(7) . . ?
C39 C36 C38 109.9(7) . . ?
C39 C36 C37 106.8(7) . . ?
C38 C36 C37 110.7(7) . . ?
C40 C42 H42A 109.5 . . ?
C40 C42 H42B 109.5 . . ?
C40 C42 H42C 109.5 . . ?
H42A C42 H42B 109.5 . . ?
H42A C42 H42C 109.5 . . ?
H42B C42 H42C 109.5 . . ?
N3 C8 C7 113.8(10) . . ?
N3 C8 C9 119.7(10) . . ?
C9 C8 C7 126.5(11) . . ?
O3 C27 N9 121.5(8) . . ?
O3 C27 C24 119.7(9) . . ?
N9 C27 C24 118.8(8) . . ?
N8 C24 C27 109.6(7) . . ?
N8 C24 C25 110.3(8) . . ?
N8 C24 C26 107.3(7) . . ?
C25 C24 C27 110.0(7) . . ?
C26 C24 C27 109.0(9) . . ?
C26 C24 C25 110.5(9) . . ?
O9 C47 O8 126.2(9) . . ?
O9 C47 C44 114.6(8) . . ?
O8 C47 C44 118.8(8) . . ?
C40 C41 H41A 109.5 . . ?
C40 C41 H41B 109.5 . . ?
C40 C41 H41C 109.5 . . ?
H41A C41 H41B 109.5 . . ?
H41A C41 H41C 109.5 . . ?
H41B C41 H41C 109.5 . . ?
N10 C32 C35 108.2(8) . . ?
N10 C32 C34 108.5(7) . . ?
N10 C32 C33 109.6(8) . . ?
C34 C32 C35 107.5(8) . . ?
C34 C32 C33 112.5(9) . . ?
C33 C32 C35 110.4(7) . . ?
N2 C13 H13A 109.3 . . ?
N2 C13 H13B 109.3 . . ?
C14 C13 N2 111.4(7) . . ?
C14 C13 H13A 109.3 . . ?
C14 C13 H13B 109.3 . . ?
H13A C13 H13B 108.0 . . ?
N9 C28 C31 108.6(7) . . ?
N9 C28 C30 106.8(7) . . ?
N9 C28 C29 109.6(9) . . ?
C30 C28 C31 108.9(9) . . ?
C30 C28 C29 111.4(8) . . ?
C29 C28 C31 111.4(8) . . ?
N3 C12 H12A 118.4 . . ?
N3 C12 C11 123.2(10) . . ?
C11 C12 H12A 118.4 . . ?
C20 C22 H22A 109.5 . . ?
C20 C22 H22B 109.5 . . ?
C20 C22 H22C 109.5 . . ?
H22A C22 H22B 109.5 . . ?
H22A C22 H22C 109.5 . . ?
H22B C22 H22C 109.5 . . ?
C44 C45 H45A 109.5 . . ?
C44 C45 H45B 109.5 . . ?
C44 C45 H45C 109.5 . . ?
H45A C45 H45B 109.5 . . ?
H45A C45 H45C 109.5 . . ?
H45B C45 H45C 109.5 . . ?
C20 C21 H21A 109.5 . . ?
C20 C21 H21B 109.5 . . ?
C20 C21 H21C 109.5 . . ?
H21A C21 H21B 109.5 . . ?
H21A C21 H21C 109.5 . . ?
H21B C21 H21C 109.5 . . ?
N1 C5 C6 112.1(11) . . ?
C4 C5 N1 121.4(10) . . ?
C4 C5 C6 126.5(12) . . ?
N2 C7 H7A 108.8 . . ?
N2 C7 H7B 108.8 . . ?
C8 C7 N2 113.9(8) . . ?
C8 C7 H7A 108.8 . . ?
C8 C7 H7B 108.8 . . ?
H7A C7 H7B 107.7 . . ?
C1 C2 H2 120.1 . . ?
C3 C2 H2 120.1 . . ?
C3 C2 C1 119.8(11) . . ?
C12 C11 H11A 120.6 . . ?
C10 C11 C12 118.8(11) . . ?
C10 C11 H11A 120.6 . . ?
C8 C9 H9A 119.9 . . ?
C10 C9 C8 120.3(11) . . ?
C10 C9 H9A 119.9 . . ?
C32 C34 H34A 109.5 . . ?
C32 C34 H34B 109.5 . . ?
C32 C34 H34C 109.5 . . ?
H34A C34 H34B 109.5 . . ?
H34A C34 H34C 109.5 . . ?
H34B C34 H34C 109.5 . . ?
N1 C1 C2 122.4(10) . . ?
N1 C1 H1 118.8 . . ?
C2 C1 H1 118.8 . . ?
C24 C25 H25A 109.5 . . ?
C24 C25 H25B 109.5 . . ?
C24 C25 H25C 109.5 . . ?
H25A C25 H25B 109.5 . . ?
H25A C25 H25C 109.5 . . ?
H25B C25 H25C 109.5 . . ?
C11 C10 H10A 120.3 . . ?
C9 C10 C11 119.4(11) . . ?
C9 C10 H10A 120.3 . . ?
N2 C6 H6A 109.8 . . ?
N2 C6 H6B 109.8 . . ?
C5 C6 N2 109.4(8) . . ?
C5 C6 H6A 109.8 . . ?
C5 C6 H6B 109.8 . . ?
H6A C6 H6B 108.3 . . ?
C36 C38 H38A 109.5 . . ?
C36 C38 H38B 109.5 . . ?
C36 C38 H38C 109.5 . . ?
H38A C38 H38B 109.5 . . ?
H38A C38 H38C 109.5 . . ?
H38B C38 H38C 109.5 . . ?
C36 C37 H37A 109.5 . . ?
C36 C37 H37B 109.5 . . ?
C36 C37 H37C 109.5 . . ?
H37A C37 H37B 109.5 . . ?
H37A C37 H37C 109.5 . . ?
H37B C37 H37C 109.5 . . ?
C28 C30 H30A 109.5 . . ?
C28 C30 H30B 109.5 . . ?
C28 C30 H30C 109.5 . . ?
H30A C30 H30B 109.5 . . ?
H30A C30 H30C 109.5 . . ?
H30B C30 H30C 109.5 . . ?
O9 C48 H48A 111.2 . . ?
O9 C48 H48B 111.2 . . ?
H48A C48 H48B 109.1 . . ?
C49 C48 O9 102.7(8) . . ?
C49 C48 H48A 111.2 . . ?
C49 C48 H48B 111.2 . . ?
C24 C26 H26A 109.5 . . ?
C24 C26 H26B 109.5 . . ?
C24 C26 H26C 109.5 . . ?
H26A C26 H26B 109.5 . . ?
H26A C26 H26C 109.5 . . ?
H26B C26 H26C 109.5 . . ?
C32 C33 H33A 109.5 . . ?
C32 C33 H33B 109.5 . . ?
C32 C33 H33C 109.5 . . ?
H33A C33 H33B 109.5 . . ?
H33A C33 H33C 109.5 . . ?
H33B C33 H33C 109.5 . . ?
C5 C4 H4 119.5 . . ?
C3 C4 C5 121.0(12) . . ?
C3 C4 H4 119.5 . . ?
C28 C29 H29A 109.5 . . ?
C28 C29 H29B 109.5 . . ?
C28 C29 H29C 109.5 . . ?
H29A C29 H29B 109.5 . . ?
H29A C29 H29C 109.5 . . ?
H29B C29 H29C 109.5 . . ?
C2 C3 C4 118.2(12) . . ?
C2 C3 H3 120.9 . . ?
C4 C3 H3 120.9 . . ?
Si1 C49 H49A 107.2 . . ?
Si1 C49 H49B 107.2 . . ?
C48 C49 Si1 120.3(8) . . ?
C48 C49 H49A 107.2 . . ?
C48 C49 H49B 107.2 . . ?
H49A C49 H49B 106.9 . . ?
Si1 C51 H51A 109.5 . . ?
Si1 C51 H51B 109.5 . . ?
Si1 C51 H51C 109.5 . . ?
H51A C51 H51B 109.5 . . ?
H51A C51 H51C 109.5 . . ?
H51B C51 H51C 109.5 . . ?
Si1 C50 H50A 109.5 . . ?
Si1 C50 H50B 109.5 . . ?
Si1 C50 H50C 109.5 . . ?
H50A C50 H50B 109.5 . . ?
H50A C50 H50C 109.5 . . ?
H50B C50 H50C 109.5 . . ?
Si1 C52 H52A 109.5 . . ?
Si1 C52 H52B 109.5 . . ?
Si1 C52 H52C 109.5 . . ?
H52A C52 H52B 109.5 . . ?
H52A C52 H52C 109.5 . . ?
H52B C52 H52C 109.5 . . ?

loop_
_geom_hbond_atom_site_label_D
_geom_hbond_atom_site_label_H
_geom_hbond_atom_site_label_A
_geom_hbond_distance_DH
_geom_hbond_distance_HA
_geom_hbond_distance_DA
_geom_hbond_angle_DHA
_geom_hbond_site_symmetry_A
_geom_hbond_publ_flag
N12 H12 O4 0.86 2.34 3.123(8) 151.7 . yes
N7 H7 O7 0.86 2.11 2.879(8) 148.8 1_545 yes
N13 H13 O5 0.86 2.17 2.972(8) 154.7 . yes
N11 H11 O3 0.86 2.14 2.935(9) 152.7 . yes
N10 H10 O2 0.86 2.11 2.884(8) 149.1 . yes
N9 H9 O1 0.86 2.14 2.955(8) 158.9 . yes

_smtbx_masks_special_details     ?
loop_
_smtbx_masks_void_nr
_smtbx_masks_void_average_x
_smtbx_masks_void_average_y
_smtbx_masks_void_average_z
_smtbx_masks_void_volume
_smtbx_masks_void_count_electrons
_smtbx_masks_void_content
1 0.548 0.000 0.500 526.5 189.3 ?
2 -0.111 0.183 0.031 7.1 0.0 ?
3 0.111 0.817 0.969 7.1 0.0 ?
4 0.500 0.000 0.000 47.6 0.0 ?
5 0.417 0.400 0.083 7.1 0.0 ?
6 0.583 0.600 0.917 7.1 0.0 ?

_shelx_res_file                  
;
TITL s5222r_a.res in P-1
    s5222r.res
    created by SHELXL-2018/1 at 09:36:12 on 21-May-2018
REM Old TITL s5222r in P-1
REM SHELXT solution in P-1
REM R1 0.231, Rweak 0.032, Alpha 0.095, Orientation as input
REM Formula found by SHELXT: C107 N24 O22 Cu2 Cl2
CELL 1.54184 8.925329 15.572373 25.232235 98.168 91.1338 103.0749
ZERR 2 0.000523 0.000897 0.001417 0.0047 0.0047 0.005
LATT 1
SFAC C H Cl Cu N O Si
UNIT 104 166 2 2 26 18 2
EQIV $1 +X,-1+Y,+Z

L.S. 4 0 0
PLAN  20
SIZE 0.013 0.046 0.093
HTAB N7 O7_$1
HTAB N13 O5
HTAB N11 O3
HTAB N10 O2
HTAB N9 O1
HTAB N12 O4
BOND $H
list 4
ABIN
fmap 2 53
acta
REM <olex2.extras>
REM <HklSrc "%.\\s5222r.hkl">
REM </olex2.extras>

WGHT    0.130300    3.504400
FVAR       1.18571
CU1   4    0.531702    0.433937    0.551798    11.00000    0.07679    0.09206 =
         0.07113    0.02040   -0.00069   -0.00581
CL1   3    0.656373    0.571934    0.541142    11.00000    0.09103    0.10052 =
         0.06641    0.01458   -0.00529   -0.02239
SI1   7    0.501747    1.238700    0.994773    11.00000    0.07857    0.11972 =
         0.16081    0.02507    0.01965    0.00726
O2    6    0.982589    0.792388    0.809046    11.00000    0.05587    0.03276 =
         0.09701   -0.00399    0.00079    0.00416
O7    6    0.866423    1.408689    0.824534    11.00000    0.06797    0.03308 =
         0.09998    0.01126    0.00372    0.01506
O1    6    0.603030    0.652473    0.804739    11.00000    0.05617    0.03579 =
         0.09909    0.00895    0.01041    0.01760
O6    6    1.177363    1.280969    0.763648    11.00000    0.04760    0.04258 =
         0.11557    0.00554    0.01208   -0.00665
N6    5    0.537958    0.448313    0.728564    11.00000    0.05107    0.05235 =
         0.06757    0.02185    0.00937    0.00616
N12   5    0.941799    1.197278    0.771356    11.00000    0.04270    0.03376 =
         0.08043    0.00620    0.00979   -0.00075
AFIX  43
H12   2    0.889393    1.144550    0.773910    11.00000   -1.20000
AFIX   0
N7    5    0.774534    0.567411    0.804591    11.00000    0.04168    0.03774 =
         0.10936    0.00430   -0.00164    0.01062
AFIX  43
H7    2    0.790054    0.514526    0.797673    11.00000   -1.20000
AFIX   0
O3    6    0.869897    0.914710    0.720968    11.00000    0.09730    0.05258 =
         0.09517    0.02621   -0.00456   -0.01069
O5    6    1.106241    1.159340    0.870586    11.00000    0.09764    0.03838 =
         0.12330   -0.00468   -0.01919    0.01488
N13   5    0.958372    1.311248    0.866052    11.00000    0.06879    0.04574 =
         0.06925    0.00531   -0.00481    0.01521
AFIX  43
H13   2    0.972297    1.258005    0.863789    11.00000   -1.20000
AFIX   0
O9    6    0.741666    1.360085    0.931970    11.00000    0.09153
O4    6    0.728319    1.043294    0.820077    11.00000    0.08269    0.04632 =
         0.19989    0.03966    0.05540    0.02633
N11   5    1.066824    1.061481    0.794650    11.00000    0.06540    0.03167 =
         0.10652   -0.00157    0.01551    0.00900
AFIX  43
H11   2    1.024295    1.008269    0.779438    11.00000   -1.20000
AFIX   0
N8    5    0.870666    0.694704    0.739016    11.00000    0.07006    0.03274 =
         0.09097   -0.00838    0.02059    0.00005
AFIX  43
H8    2    0.830606    0.639809    0.726423    11.00000   -1.20000
AFIX   0
N3    5    0.353449    0.464038    0.589792    11.00000    0.09132    0.08411 =
         0.06063    0.01488   -0.00386    0.00925
N4    5    0.630996    0.435177    0.652161    11.00000    0.09234    0.07602 =
         0.07260    0.01625    0.01686    0.01476
N5    5    0.636026    0.491227    0.696401    11.00000    0.07254    0.06227 =
         0.07877    0.02527    0.01505    0.00581
N1    5    0.673662    0.367972    0.514109    11.00000    0.06491    0.12350 =
         0.07530    0.03114    0.00538   -0.00411
N10   5    0.856124    0.944856    0.842885    11.00000    0.07902    0.03865 =
         0.12162    0.01695    0.01995    0.01599
AFIX  43
H10   2    0.862338    0.890007    0.838343    11.00000   -1.20000
AFIX   0
C16   1    0.505296    0.495609    0.781327    11.00000    0.04728    0.05074 =
         0.06891    0.01309    0.01550    0.01549
N9    5    0.694552    0.820421    0.759467    11.00000    0.05766    0.04532 =
         0.12129    0.03259   -0.00903   -0.00818
AFIX  43
H9    2    0.658595    0.766095    0.764140    11.00000   -1.20000
AFIX   0
C43   1    0.898190    1.335775    0.823102    11.00000    0.03909    0.03638 =
         0.06484   -0.00408    0.00821    0.00067
O8    6    0.897623    1.495984    0.948348    11.00000    0.11222
C19   1    0.631441    0.578305    0.797293    11.00000    0.05144    0.03490 =
         0.06709    0.00861    0.00043    0.00194
C23   1    0.920550    0.715326    0.790446    11.00000    0.03546    0.04869 =
         0.08735   -0.00380    0.01105    0.01144
N2    5    0.424220    0.309030    0.562044    11.00000    0.08182    0.07799 =
         0.06509    0.00789    0.00429    0.00043
C39   1    1.091015    1.208506    0.767093    11.00000    0.05250    0.03927 =
         0.08872    0.00109    0.00952    0.00228
C44   1    1.000455    1.370694    0.915732    11.00000    0.05579    0.05409 =
         0.06991    0.01248    0.00877   -0.00521
C20   1    0.905706    0.641289    0.823785    11.00000    0.04753    0.03214 =
         0.11315    0.01267   -0.01114    0.00513
C15   1    0.467929    0.366020    0.704670    11.00000    0.05873    0.04190 =
         0.06479    0.01357    0.00350    0.00470
AFIX  43
H15   2    0.394184    0.324036    0.718641    11.00000   -1.20000
AFIX   0
C40   1    0.858576    1.267877    0.772067    11.00000    0.04872    0.04515 =
         0.07777    0.01631    0.00327    0.00453
C35   1    1.052132    1.082852    0.846415    11.00000    0.07564    0.03702 =
         0.10161    0.00062   -0.00368    0.01587
C17   1    0.351616    0.520761    0.773193    11.00000    0.04670    0.07059 =
         0.10960    0.01654    0.00633    0.01315
AFIX 137
H17A  2    0.359899    0.559203    0.746301    11.00000   -1.50000
H17B  2    0.325619    0.551164    0.806320    11.00000   -1.50000
H17C  2    0.272714    0.467731    0.761843    11.00000   -1.50000
AFIX   0
C18   1    0.495315    0.432956    0.822941    11.00000    0.05940    0.05068 =
         0.06692    0.01054    0.00142   -0.00096
AFIX 137
H18A  2    0.412253    0.381657    0.812516    11.00000   -1.50000
H18B  2    0.477049    0.463372    0.857182    11.00000   -1.50000
H18C  2    0.590351    0.414335    0.825365    11.00000   -1.50000
AFIX   0
C31   1    0.741763    0.964948    0.817457    11.00000    0.06828    0.04334 =
         0.14195    0.02403    0.04471    0.01766
C14   1    0.527018    0.357354    0.656419    11.00000    0.08081    0.05316 =
         0.06175    0.01391    0.00124   -0.00051
C46   1    1.026097    1.316726    0.959760    11.00000    0.07640
AFIX 137
H46A  2    0.934323    1.271690    0.962276    11.00000   -1.50000
H46B  2    1.050012    1.355643    0.993404    11.00000   -1.50000
H46C  2    1.110066    1.288940    0.951261    11.00000   -1.50000
AFIX   0
C36   1    1.152064    1.124178    0.762094    11.00000    0.04764    0.04779 =
         0.13121    0.00739    0.02635   -0.00173
C42   1    0.688118    1.222882    0.772882    11.00000    0.04807    0.04630 =
         0.10909    0.00303   -0.00862    0.01252
AFIX 137
H42A  2    0.657920    1.179781    0.741136    11.00000   -1.50000
H42B  2    0.628057    1.266996    0.774058    11.00000   -1.50000
H42C  2    0.671150    1.193565    0.803964    11.00000   -1.50000
AFIX   0
C8    1    0.233729    0.392805    0.592586    11.00000    0.08540    0.10408 =
         0.06508    0.03010   -0.00346    0.00011
C27   1    0.815034    0.838394    0.729629    11.00000    0.07968    0.04239 =
         0.07820    0.01368   -0.02272   -0.01165
C24   1    0.881253    0.761384    0.703273    11.00000    0.10591    0.04868 =
         0.09070    0.00526    0.01601   -0.02035
C47   1    0.868524    1.413538    0.931829    11.00000    0.08763
C41   1    0.885996    1.314341    0.722939    11.00000    0.08513    0.06805 =
         0.08546    0.01120   -0.01199    0.00938
AFIX 137
H41A  2    0.993205    1.342813    0.722626    11.00000   -1.50000
H41B  2    0.825704    1.358324    0.723982    11.00000   -1.50000
H41C  2    0.856411    1.271253    0.691157    11.00000   -1.50000
AFIX   0
C32   1    0.973612    1.009320    0.878388    11.00000    0.11282    0.04496 =
         0.10258   -0.00848    0.00201    0.01078
C13   1    0.496189    0.283101    0.610787    11.00000    0.10075    0.08365 =
         0.07491    0.02151    0.01720    0.01368
AFIX  23
H13A  2    0.427260    0.231525    0.621478    11.00000   -1.20000
H13B  2    0.591980    0.266775    0.601405    11.00000   -1.20000
AFIX   0
C28   1    0.618966    0.890498    0.785218    11.00000    0.05972    0.06102 =
         0.17753    0.03777    0.00879    0.02439
C12   1    0.338130    0.544467    0.609510    11.00000    0.08774    0.12227 =
         0.07691    0.03123   -0.00282    0.01986
AFIX  43
H12A  2    0.419390    0.592872    0.607146    11.00000   -1.20000
AFIX   0
C22   1    1.052175    0.605891    0.815916    11.00000    0.03986    0.06054 =
         0.26657    0.02685   -0.02042    0.01282
AFIX 137
H22A  2    1.051360    0.560199    0.837827    11.00000   -1.50000
H22B  2    1.141086    0.653790    0.826071    11.00000   -1.50000
H22C  2    1.055658    0.581551    0.778928    11.00000   -1.50000
AFIX   0
C45   1    1.146577    1.438371    0.911190    11.00000    0.09632
AFIX 137
H45A  2    1.222051    1.408898    0.895406    11.00000   -1.50000
H45B  2    1.184570    1.469317    0.946219    11.00000   -1.50000
H45C  2    1.126773    1.480277    0.889033    11.00000   -1.50000
AFIX   0
C21   1    0.890610    0.676522    0.881237    11.00000    0.11613    0.05337 =
         0.10445    0.02467   -0.03040   -0.00471
AFIX 137
H21A  2    0.794243    0.693779    0.885011    11.00000   -1.50000
H21B  2    0.973746    0.727374    0.892666    11.00000   -1.50000
H21C  2    0.894148    0.631036    0.902920    11.00000   -1.50000
AFIX   0
C5    1    0.614094    0.277950    0.498575    11.00000    0.10271    0.10019 =
         0.07908    0.00843    0.00897   -0.00997
C7    1    0.261533    0.308074    0.567969    11.00000    0.09340    0.09733 =
         0.07358    0.01868    0.00755   -0.00390
AFIX  23
H7A   2    0.208214    0.291563    0.532853    11.00000   -1.20000
H7B   2    0.217986    0.262689    0.589561    11.00000   -1.20000
AFIX   0
C2    1    0.909589    0.346520    0.476208    11.00000    0.10355    0.11499 =
         0.10821    0.02817    0.00587    0.00550
AFIX  43
H2    2    1.010505    0.371614    0.468969    11.00000   -1.20000
AFIX   0
C11   1    0.206989    0.560392    0.633564    11.00000    0.11382    0.11601 =
         0.09379    0.02806   -0.00046    0.02353
AFIX  43
H11A  2    0.201359    0.618060    0.647577    11.00000   -1.20000
AFIX   0
C9    1    0.098618    0.406460    0.616178    11.00000    0.07427    0.16861 =
         0.08631    0.05023    0.01555    0.02140
AFIX  43
H9A   2    0.016914    0.358059    0.618052    11.00000   -1.20000
AFIX   0
C34   1    1.095152    0.962620    0.894437    11.00000    0.18145    0.05464 =
         0.13616    0.00094   -0.05135    0.03060
AFIX 137
H34A  2    1.049841    0.916778    0.914883    11.00000   -1.50000
H34B  2    1.176671    1.005048    0.915770    11.00000   -1.50000
H34C  2    1.136000    0.936427    0.862832    11.00000   -1.50000
AFIX   0
C1    1    0.819465    0.400023    0.504295    11.00000    0.09696    0.13839 =
         0.08175    0.02190   -0.00827    0.01354
AFIX  43
H1    2    0.864093    0.459823    0.516307    11.00000   -1.20000
AFIX   0
C25   1    1.048181    0.796090    0.690629    11.00000    0.15259    0.05999 =
         0.14870   -0.00131    0.08341   -0.00019
AFIX 137
H25A  2    1.106225    0.827283    0.722823    11.00000   -1.50000
H25B  2    1.052598    0.835985    0.664683    11.00000   -1.50000
H25C  2    1.090997    0.746890    0.676406    11.00000   -1.50000
AFIX   0
C10   1    0.086462    0.490102    0.636328    11.00000    0.12652    0.16077 =
         0.08543    0.03897    0.02250    0.07856
AFIX  43
H10A  2   -0.003358    0.499252    0.651863    11.00000   -1.20000
AFIX   0
C6    1    0.450849    0.249794    0.512901    11.00000    0.12112    0.08946 =
         0.08333   -0.00147    0.00243   -0.01544
AFIX  23
H6A   2    0.429320    0.188403    0.519430    11.00000   -1.20000
H6B   2    0.382257    0.253629    0.483472    11.00000   -1.20000
AFIX   0
C38   1    1.323782    1.147811    0.778850    11.00000    0.05285    0.06153 =
         0.25256    0.01490    0.01966    0.02405
AFIX 137
H38A  2    1.338328    1.174139    0.815912    11.00000   -1.50000
H38B  2    1.378202    1.189421    0.757240    11.00000   -1.50000
H38C  2    1.362625    1.094711    0.773920    11.00000   -1.50000
AFIX   0
C37   1    1.124855    1.080756    0.702809    11.00000    0.12554    0.06181 =
         0.14759    0.00457    0.08267    0.01319
AFIX 137
H37A  2    1.167488    1.029031    0.697491    11.00000   -1.50000
H37B  2    1.173889    1.122710    0.680455    11.00000   -1.50000
H37C  2    1.016247    1.063496    0.693571    11.00000   -1.50000
AFIX   0
C30   1    0.507392    0.847654    0.823218    11.00000    0.08103    0.06318 =
         0.30088    0.05009    0.09241    0.03072
AFIX 137
H30A  2    0.432746    0.798699    0.803515    11.00000   -1.50000
H30B  2    0.455903    0.890816    0.840729    11.00000   -1.50000
H30C  2    0.562516    0.826178    0.849595    11.00000   -1.50000
AFIX   0
C48   1    0.622587    1.406368    0.956463    11.00000    0.11689
AFIX  23
H48A  2    0.656130    1.436767    0.992442    11.00000   -1.20000
H48B  2    0.600520    1.449065    0.934707    11.00000   -1.20000
AFIX   0
C26   1    0.785251    0.716994    0.652676    11.00000    0.27051    0.08603 =
         0.07783   -0.00013   -0.04223   -0.05290
AFIX 137
H26A  2    0.810096    0.660864    0.640506    11.00000   -1.50000
H26B  2    0.806630    0.754694    0.625463    11.00000   -1.50000
H26C  2    0.677991    0.707202    0.659889    11.00000   -1.50000
AFIX   0
C33   1    0.898437    1.049217    0.926443    11.00000    0.23856    0.06724 =
         0.12046   -0.00982    0.07050    0.00967
AFIX 137
H33A  2    0.814595    1.071915    0.914218    11.00000   -1.50000
H33B  2    0.973031    1.096891    0.947239    11.00000   -1.50000
H33C  2    0.860236    1.004027    0.948204    11.00000   -1.50000
AFIX   0
C4    1    0.699710    0.224532    0.471732    11.00000    0.17739    0.11166 =
         0.11710    0.00115    0.04211    0.04582
AFIX  43
H4    2    0.656092    0.164134    0.461383    11.00000   -1.20000
AFIX   0
C29   1    0.537399    0.924878    0.742715    11.00000    0.10477    0.08423 =
         0.32518    0.06267   -0.07705    0.01901
AFIX 137
H29A  2    0.611151    0.951314    0.719066    11.00000   -1.50000
H29B  2    0.486293    0.968840    0.759438    11.00000   -1.50000
H29C  2    0.462843    0.876360    0.722592    11.00000   -1.50000
AFIX   0
C3    1    0.848508    0.258841    0.459945    11.00000    0.12319    0.19362 =
         0.09967    0.02509    0.04923    0.02852
AFIX  43
H3    2    0.905887    0.222753    0.441258    11.00000   -1.20000
AFIX   0
C49   1    0.489734    1.333141    0.957089    11.00000    0.13596
AFIX  23
H49A  2    0.459125    1.307359    0.920096    11.00000   -1.20000
H49B  2    0.406451    1.358517    0.971328    11.00000   -1.20000
AFIX   0
C51   1    0.310304    1.181651    1.012124    11.00000    0.15035
AFIX 137
H51A  2    0.261294    1.224170    1.031758    11.00000   -1.50000
H51B  2    0.320079    1.137087    1.033796    11.00000   -1.50000
H51C  2    0.249182    1.153792    0.979912    11.00000   -1.50000
AFIX   0
C50   1    0.564716    1.155665    0.941166    11.00000    0.17626
AFIX 137
H50A  2    0.481923    1.130837    0.914625    11.00000   -1.50000
H50B  2    0.590858    1.108694    0.957623    11.00000   -1.50000
H50C  2    0.652882    1.185908    0.924419    11.00000   -1.50000
AFIX   0
C52   1    0.636200    1.273907    1.049376    11.00000    0.18992
AFIX 137
H52A  2    0.732455    1.304757    1.037572    11.00000   -1.50000
H52B  2    0.650885    1.223014    1.064489    11.00000   -1.50000
H52C  2    0.599035    1.313268    1.076025    11.00000   -1.50000
AFIX   0
HKLF 4


REM  s5222r_a.res in P-1
REM R1 =  0.0716 for    3936 Fo > 4sig(Fo)  and  0.0924 for all    5344 data
REM    663 parameters refined using      0 restraints

END

WGHT      0.1304      3.5058

REM Highest difference peak  0.717,  deepest hole -0.369,  1-sigma level  0.060
Q1    1   0.7779  1.4631  0.9398  11.00000  0.05    0.72
Q2    1   0.6859  1.2027  1.0316  11.00000  0.05    0.51
Q3    1   0.6972  1.3070  0.9022  11.00000  0.05    0.49
Q4    1   0.4961  1.3571  1.0582  11.00000  0.05    0.46
Q5    1   0.4737  1.2244  0.9240  11.00000  0.05    0.34
Q6    1   0.5605  1.3279  0.9121  11.00000  0.05    0.33
Q7    1   0.6264  0.6609  0.5495  11.00000  0.05    0.32
Q8    1   0.7033  0.4634  0.5416  11.00000  0.05    0.30
Q9    1   0.9959  1.5130  0.9449  11.00000  0.05    0.28
Q10   1   0.3490  1.1569  1.0417  11.00000  0.05    0.28
Q11   1   1.0871  1.4799  0.9183  11.00000  0.05    0.24
Q12   1   0.8047  0.5539  0.5387  11.00000  0.05    0.23
Q13   1   0.4788  0.5254  0.5560  11.00000  0.05    0.22
Q14   1   0.5664  1.3324  1.0063  11.00000  0.05    0.21
Q15   1   0.3623  0.4156  0.5536  11.00000  0.05    0.21
Q16   1   0.7242  0.5031  0.6539  11.00000  0.05    0.21
Q17   1   0.4874  0.8639  0.6934  11.00000  0.05    0.20
Q18   1   0.6647  0.5013  0.5782  11.00000  0.05    0.18
Q19   1   0.9467  1.4173  0.9329  11.00000  0.05    0.18
Q20   1   0.9523  1.0685  0.9320  11.00000  0.05    0.18
;
_shelx_res_checksum              79791
_shelx_fab_file                  
;
-8 1 1 0.3684 -0.0477
-8 1 2 -0.2068 0.0626
-8 1 3 -0.0185 -0.0487
-8 2 1 -0.5223 -0.0129
-8 2 2 0.8240 0.0343
-8 2 3 -0.4987 -0.0230
-8 2 4 -0.0581 0.0021
-8 3 1 -1.3929 0.0167
-8 3 2 1.4660 -0.0040
-8 3 3 -0.7442 -0.0006
-8 3 4 -0.2907 -0.0076
-8 4 1 -1.2077 0.0060
-8 4 2 1.0851 -0.0211
-8 4 3 -0.5260 0.0127
-8 4 4 -0.1952 0.0004
-8 5 1 -0.3633 -0.0168
-8 5 2 0.0765 -0.0070
-7 -4 1 0.4039 0.0517
-7 -4 2 -0.2382 -0.0266
-7 -4 3 0.1175 0.0197
-7 -4 4 -0.0843 -0.0303
-7 -4 5 -0.0627 0.0319
-7 -3 1 0.9039 0.0282
-7 -3 2 -0.1422 -0.0328
-7 -3 3 -0.9041 0.0237
-7 -3 4 1.4786 -0.0280
-7 -3 5 -1.4396 0.0385
-7 -3 6 1.2487 -0.0315
-7 -3 7 -1.1750 0.0140
-7 -3 8 1.0149 -0.0097
-7 -2 1 -0.3452 -0.0460
-7 -2 2 0.9429 0.0080
-7 -2 3 -1.5719 0.0254
-7 -2 4 2.0976 -0.0363
-7 -2 5 -2.1679 0.0367
-7 -2 6 1.7451 -0.0292
-7 -2 7 -1.1332 0.0120
-7 -2 8 0.5389 0.0004
-7 -2 9 0.0172 0.0035
-7 -2 10 -0.4302 -0.0087
-7 -1 1 -1.7244 -0.0478
-7 -1 2 1.7659 0.0414
-7 -1 3 -1.1378 -0.0071
-7 -1 4 0.6250 -0.0130
-7 -1 5 -0.7184 0.0085
-7 -1 6 1.0754 -0.0015
-7 -1 7 -1.0463 0.0032
-7 -1 8 0.4056 -0.0033
-7 -1 9 0.5013 -0.0051
-7 -1 10 -1.1067 0.0152
-7 -1 11 1.0810 -0.0196
-7 0 1 -1.3428 0.0068
-7 0 2 0.6739 0.0244
-7 0 3 0.2391 -0.0340
-7 0 4 -1.0327 0.0237
-7 0 5 1.0749 -0.0184
-7 0 6 -0.2877 0.0182
-7 0 7 -0.5559 -0.0056
-7 0 8 0.6235 -0.0145
-7 0 9 0.1399 0.0152
-7 0 10 -1.0673 0.0115
-7 0 11 1.4471 -0.0392
-7 1 1 -0.0336 0.0278
-7 1 2 -0.8210 -0.0098
-7 1 3 1.3821 -0.0183
-7 1 4 -1.6199 0.0234
-7 1 5 1.4905 -0.0109
-7 1 6 -0.9291 0.0032
-7 1 7 0.1937 -0.0028
-7 1 8 0.2166 -0.0010
-7 1 9 -0.0668 0.0049
-7 1 10 -0.4347 0.0034
-7 1 11 0.9089 -0.0234
-7 1 12 -1.0387 0.0373
-7 2 1 0.8939 -0.0107
-7 2 2 -0.9164 -0.0121
-7 2 3 1.0318 0.0137
-7 2 4 -1.2076 -0.0033
-7 2 5 1.2440 0.0025
-7 2 6 -0.9962 -0.0084
-7 2 7 0.5547 0.0057
-7 2 8 -0.2062 0.0068
-7 2 9 0.1287 -0.0172
-7 2 10 -0.2331 0.0160
-7 2 11 0.3796 -0.0048
-7 2 12 -0.5310 -0.0044
-7 3 1 0.4452 -0.0394
-7 3 2 -0.1636 0.0233
-7 3 3 0.1570 0.0111
-7 3 4 -0.4703 -0.0189
-7 3 5 0.8429 0.0039
-7 3 6 -1.0066 0.0048
-7 3 7 0.8499 -0.0014
-7 3 8 -0.5037 -0.0006
-7 3 9 0.2911 -0.0034
-7 3 10 -0.4025 0.0053
-7 3 11 0.6510 0.0023
-7 4 1 -0.9393 0.0019
-7 4 2 0.8717 0.0242
-7 4 3 -0.2690 -0.0141
-7 4 4 -0.3882 -0.0076
-7 4 5 0.7709 0.0081
-7 4 6 -0.9792 0.0045
-7 4 7 1.1449 -0.0072
-7 4 8 -1.1072 0.0003
-7 4 9 0.7951 0.0048
-7 4 10 -0.5703 -0.0081
-7 4 11 0.7318 0.0111
-7 5 1 -1.0846 0.0303
-7 5 2 1.1270 -0.0255
-7 5 3 -0.5610 -0.0001
-7 5 4 -0.3697 0.0071
-7 5 5 1.1137 0.0035
-7 5 6 -1.3912 -0.0078
-7 5 7 1.3681 0.0024
-7 5 8 -1.2268 0.0018
-7 5 9 0.9139 -0.0040
-7 5 10 -0.4789 0.0055
-7 6 1 -0.3971 -0.0092
-7 6 2 0.0208 -0.0247
-7 6 3 -0.0748 0.0230
-7 6 4 0.0244 0.0009
-7 6 5 0.5498 -0.0099
-7 6 6 -1.2510 0.0016
-7 6 7 1.3475 0.0025
-7 6 8 -0.7530 0.0001
-7 6 9 0.0738 0.0010
-7 7 1 -0.6625 -0.0235
-7 7 2 -0.2879 0.0207
-7 7 3 0.5681 0.0007
-7 7 4 -0.0007 -0.0073
-7 7 5 -0.5301 -0.0044
-7 7 6 0.3112 0.0126
-7 7 7 0.2277 -0.0108
-7 7 8 -0.2529 0.0065
-7 8 1 -0.9467 -0.0010
-7 8 2 0.6597 0.0166
-7 8 3 -0.2616 -0.0116
-7 8 4 0.2689 -0.0095
-7 8 5 -0.7786 0.0171
-7 8 6 1.2142 -0.0034
-7 9 1 -0.6052 -0.0026
-7 9 2 0.8053 -0.0042
-7 9 3 -1.0557 0.0051
-7 9 4 1.0148 -0.0118
-6 -6 1 -0.6429 -0.0451
-6 -6 2 1.0132 0.1020
-6 -6 3 -0.7292 -0.1087
-6 -6 4 -0.0454 0.0719
-6 -6 5 0.7549 -0.0262
-6 -6 6 -0.8931 -0.0163
-6 -6 7 0.5441 0.0548
-6 -6 8 -0.2027 -0.0690
-6 -6 9 0.1131 0.0402
-6 -5 1 -2.0352 -0.0238
-6 -5 2 1.5172 0.0253
-6 -5 3 -0.4191 -0.0348
-6 -5 4 -0.7690 0.0311
-6 -5 5 1.6586 -0.0102
-6 -5 6 -1.9230 -0.0127
-6 -5 7 1.4014 0.0281
-6 -5 8 -0.3549 -0.0281
-6 -5 9 -0.6268 -0.0004
-6 -5 10 1.1008 0.0474
-6 -5 11 -1.0486 -0.0720
-6 -4 1 -1.8566 -0.0102
-6 -4 2 0.8126 -0.0071
-6 -4 3 0.4968 0.0085
-6 -4 4 -1.3410 0.0099
-6 -4 5 1.4258 -0.0195
-6 -4 6 -0.9834 0.0116
-6 -4 7 0.2444 -0.0059
-6 -4 8 0.7613 0.0123
-6 -4 9 -1.7905 -0.0199
-6 -4 10 2.2313 0.0189
-6 -4 11 -1.7123 -0.0092
-6 -4 12 0.6546 -0.0054
-6 -4 13 0.1077 0.0170
-6 -3 1 -0.1186 0.0094
-6 -3 2 0.2462 0.0165
-6 -3 3 -0.2287 -0.0177
-6 -3 4 0.2163 0.0152
-6 -3 5 -0.6208 -0.0158
-6 -3 6 1.3865 0.0081
-6 -3 7 -1.9922 0.0015
-6 -3 8 2.1158 0.0045
-6 -3 9 -1.8830 -0.0179
-6 -3 10 1.4287 0.0125
-6 -3 11 -0.6725 0.0142
-6 -3 12 -0.2639 -0.0333
-6 -3 13 0.8270 0.0213
-6 -3 14 -0.6041 0.0109
-6 -2 1 0.2774 0.0351
-6 -2 2 1.2205 0.0080
-6 -2 3 -2.5907 -0.0285
-6 -2 4 3.2247 0.0145
-6 -2 5 -3.1174 0.0036
-6 -2 6 2.6941 -0.0064
-6 -2 7 -2.2144 0.0015
-6 -2 8 1.5786 0.0038
-6 -2 9 -0.6674 -0.0097
-6 -2 10 -0.3243 0.0122
-6 -2 11 0.9841 -0.0069
-6 -2 12 -1.0458 -0.0011
-6 -2 13 0.5972 0.0030
-6 -2 14 0.0158 0.0032
-6 -1 1 -1.9875 0.0297
-6 -1 2 3.1557 -0.0328
-6 -1 3 -3.7102 0.0071
-6 -1 4 3.8554 0.0030
-6 -1 5 -3.3653 0.0091
-6 -1 6 2.1111 -0.0131
-6 -1 7 -0.5511 -0.0034
-6 -1 8 -0.5841 0.0203
-6 -1 9 1.0182 -0.0189
-6 -1 10 -1.0673 0.0040
-6 -1 11 1.0113 0.0052
-6 -1 12 -0.6855 0.0036
-6 -1 13 -0.0553 -0.0186
-6 -1 14 0.7853 0.0149
-6 -1 15 -0.8656 0.0091
-6 0 1 -3.8398 -0.0126
-6 0 2 3.4218 -0.0242
-6 0 3 -2.1921 0.0251
-6 0 4 1.2011 -0.0030
-6 0 5 -0.7310 -0.0011
-6 0 6 0.2698 -0.0141
-6 0 7 0.5349 0.0183
-6 0 8 -1.3289 -0.0034
-6 0 9 1.5050 -0.0103
-6 0 10 -0.9550 0.0081
-6 0 11 0.1632 0.0051
-6 0 12 0.3916 -0.0136
-6 0 13 -0.6602 0.0041
-6 0 14 0.7684 0.0156
-6 0 15 -0.6591 -0.0185
-6 1 1 -3.2439 0.0033
-6 1 2 0.9807 0.0180
-6 1 3 0.8748 -0.0087
-6 1 4 -1.6984 0.0033
-6 1 5 1.6243 -0.0029
-6 1 6 -1.1491 -0.0102
-6 1 7 0.6185 0.0277
-6 1 8 -0.2160 -0.0290
-6 1 9 0.1099 0.0156
-6 1 10 -0.2257 -0.0011
-6 1 11 0.1467 -0.0091
-6 1 12 0.3496 0.0087
-6 1 13 -0.8684 0.0064
-6 1 14 0.8836 -0.0171
-6 1 15 -0.4689 0.0022
-6 2 1 -1.4105 0.0970
-6 2 2 -1.1333 -0.0127
-6 2 3 2.6633 -0.0314
-6 2 4 -2.6911 0.0217
-6 2 5 1.7583 -0.0042
-6 2 6 -0.6712 0.0014
-6 2 7 -0.1871 0.0003
-6 2 8 0.7832 -0.0062
-6 2 9 -0.9358 0.0089
-6 2 10 0.4319 -0.0095
-6 2 11 0.3083 0.0075
-6 2 12 -0.3958 0.0037
-6 2 13 -0.3506 -0.0112
-6 2 14 1.0188 -0.0066
-6 2 15 -0.8367 0.0322
-6 3 1 0.3361 0.0905
-6 3 2 -1.0656 -0.0694
-6 3 3 1.3127 0.0088
-6 3 4 -1.1273 0.0217
-6 3 5 0.5606 -0.0158
-6 3 6 0.3277 0.0131
-6 3 7 -1.1014 -0.0206
-6 3 8 1.1439 0.0158
-6 3 9 -0.4309 -0.0016
-6 3 10 -0.3370 -0.0034
-6 3 11 0.5083 0.0049
-6 3 12 -0.0652 -0.0123
-6 3 13 -0.5446 0.0121
-6 3 14 0.8396 -0.0011
-6 3 15 -0.6222 0.0047
-6 4 1 0.1402 -0.0418
-6 4 2 0.1208 -0.0147
-6 4 3 -0.8466 0.0369
-6 4 4 1.3142 -0.0141
-6 4 5 -1.0821 -0.0092
-6 4 6 0.5735 0.0119
-6 4 7 -0.3333 -0.0092
-6 4 8 0.0749 0.0045
-6 4 9 0.6567 0.0079
-6 4 10 -1.2321 -0.0101
-6 4 11 0.5577 -0.0096
-6 4 12 1.0893 0.0200
-6 4 13 -2.0538 0.0028
-6 4 14 1.4000 -0.0250
-6 4 15 -0.0419 0.0122
-6 5 1 -1.9451 -0.0690
-6 5 2 1.9407 0.0588
-6 5 3 -1.7902 -0.0018
-6 5 4 1.6391 -0.0292
-6 5 5 -1.2704 0.0131
-6 5 6 0.3116 0.0051
-6 5 7 1.0369 0.0007
-6 5 8 -1.9747 -0.0082
-6 5 9 1.9005 0.0044
-6 5 10 -0.8076 -0.0023
-6 5 11 -0.9566 -0.0004
-6 5 12 2.6751 0.0150
-6 5 13 -3.2372 -0.0214
-6 5 14 2.0569 -0.0018
-6 6 1 -2.2330 0.0203
-6 6 2 2.5536 0.0138
-6 6 3 -2.0948 -0.0210
-6 6 4 0.9147 0.0003
-6 6 5 0.1613 0.0086
-6 6 6 -0.7658 0.0042
-6 6 7 1.3903 -0.0086
-6 6 8 -2.0918 -0.0008
-6 6 9 1.8259 -0.0035
-6 6 10 0.0970 0.0188
-6 6 11 -2.6197 -0.0105
-6 6 12 3.8815 -0.0170
-6 6 13 -3.1856 0.0213
-6 7 1 -0.1677 0.0187
-6 7 2 0.5472 -0.0282
-6 7 3 -1.1705 0.0078
-6 7 4 1.0286 0.0123
-6 7 5 0.0648 -0.0102
-6 7 6 -1.1194 0.0014
-6 7 7 1.2996 -0.0022
-6 7 8 -0.8056 0.0022
-6 7 9 0.0481 0.0017
-6 8 1 1.4543 -0.0526
-6 8 2 -1.1226 0.0170
-6 8 3 0.2458 0.0114
-6 8 4 0.7343 -0.0088
-6 8 5 -1.0036 -0.0032
-6 8 6 0.2774 -0.0021
-6 8 7 0.5665 0.0146
-6 8 8 -0.4612 -0.0151
-6 8 9 -0.4882 0.0118
-6 9 1 2.0404 -0.0602
-6 9 2 -1.0821 0.0340
-6 9 3 0.2412 0.0012
-6 9 4 0.1737 -0.0185
-6 9 5 -0.4496 0.0101
-6 9 6 0.5517 0.0023
-6 9 7 -0.1911 0.0021
-6 9 8 -0.3368 -0.0136
-6 9 9 0.3626 0.0150
-6 10 1 1.6690 -0.0327
-6 10 2 -1.0309 0.0178
-6 10 3 0.2936 -0.0031
-6 10 4 -0.1131 -0.0013
-6 10 5 0.4121 -0.0010
-6 10 6 -0.5225 0.0049
-6 10 7 0.2432 -0.0067
-6 11 1 0.6109 -0.0131
-6 11 2 -0.7066 0.0377
-6 11 3 0.9232 -0.0448
-6 11 4 -0.8577 0.0395
-5 -8 1 1.2369 0.0526
-5 -8 2 -1.6105 -0.1195
-5 -8 3 1.6751 0.1245
-5 -8 4 -1.4487 -0.0783
-5 -8 5 1.1641 0.0026
-5 -8 6 -0.6508 0.0738
-5 -8 7 -0.3605 -0.1340
-5 -8 8 1.4386 0.1706
-5 -8 9 -1.7409 -0.1594
-5 -8 10 1.0944 0.0787
-5 -7 1 2.6106 0.0372
-5 -7 2 -2.1980 -0.0665
-5 -7 3 1.7910 0.0459
-5 -7 4 -1.1948 -0.0123
-5 -7 5 0.3805 -0.0173
-5 -7 6 0.3458 0.0458
-5 -7 7 -0.8544 -0.0638
-5 -7 8 1.2040 0.0581
-5 -7 9 -1.1760 -0.0340
-5 -7 10 0.4959 0.0013
-5 -7 11 0.4874 0.0362
-5 -7 12 -1.0023 -0.0593
-5 -6 1 1.3791 -0.0372
-5 -6 2 -0.4273 0.0224
-5 -6 3 -0.2382 -0.0100
-5 -6 4 0.4559 -0.0011
-5 -6 5 -0.5232 0.0199
-5 -6 6 0.5644 -0.0307
-5 -6 7 -0.3157 0.0192
-5 -6 8 -0.2952 -0.0077
-5 -6 9 0.8821 0.0212
-5 -6 10 -1.0960 -0.0390
-5 -6 11 0.9314 0.0254
-5 -6 12 -0.4810 0.0133
-5 -6 13 -0.1271 -0.0416
-5 -6 14 0.5487 0.0431
-5 -5 1 -2.0783 -0.0509
-5 -5 2 2.3826 0.0621
-5 -5 3 -2.1320 -0.0270
-5 -5 4 1.3519 -0.0115
-5 -5 5 -0.2742 0.0321
-5 -5 6 -0.6282 -0.0419
-5 -5 7 1.1096 0.0386
-5 -5 8 -1.3520 -0.0170
-5 -5 9 1.4255 -0.0032
-5 -5 10 -1.0029 0.0027
-5 -5 11 -0.0266 0.0014
-5 -5 12 1.0916 0.0142
-5 -5 13 -1.4848 -0.0342
-5 -5 14 1.0796 0.0289
-5 -5 15 -0.2867 -0.0026
-5 -4 1 -2.8956 0.0126
-5 -4 2 2.2304 0.0171
-5 -4 3 -1.4393 -0.0225
-5 -4 4 0.6491 0.0054
-5 -4 5 0.1460 0.0009
-5 -4 6 -0.7437 0.0075
-5 -4 7 0.7311 -0.0068
-5 -4 8 -0.0512 -0.0036
-5 -4 9 -0.7530 0.0020
-5 -4 10 1.2016 0.0110
-5 -4 11 -1.3866 -0.0135
-5 -4 12 1.4402 0.0006
-5 -4 13 -1.0410 0.0138
-5 -4 14 0.0081 -0.0208
-5 -4 15 1.0749 0.0173
-5 -4 16 -1.4337 -0.0014
-5 -3 1 1.3582 0.0126
-5 -3 2 -1.7378 -0.0310
-5 -3 3 0.9993 0.0050
-5 -3 4 0.4026 0.0169
-5 -3 5 -1.6810 -0.0150
-5 -3 6 2.4039 0.0119
-5 -3 7 -2.7029 -0.0164
-5 -3 8 2.9081 0.0112
-5 -3 9 -2.9695 0.0050
-5 -3 10 2.3950 -0.0122
-5 -3 11 -0.9926 0.0072
-5 -3 12 -0.6167 -0.0056
-5 -3 13 1.6280 0.0111
-5 -3 14 -1.8937 -0.0140
-5 -3 15 1.7243 0.0090
-5 -3 16 -1.2618 0.0050
-5 -3 17 0.5612 -0.0241
-5 -2 1 6.8187 -0.0633
-5 -2 2 -4.8127 0.0052
-5 -2 3 1.2665 0.0245
-5 -2 4 2.5339 -0.0128
-5 -2 5 -5.2826 0.0043
-5 -2 6 6.3695 -0.0154
-5 -2 7 -5.9371 0.0177
-5 -2 8 4.4375 0.0001
-5 -2 9 -2.4164 -0.0134
-5 -2 10 0.3887 0.0078
-5 -2 11 1.4049 0.0041
-5 -2 12 -2.8268 -0.0112
-5 -2 13 3.3960 0.0104
-5 -2 14 -2.6136 0.0025
-5 -2 15 0.8613 -0.0189
-5 -2 16 0.6460 0.0182
-5 -2 17 -1.0428 -0.0024
-5 -1 1 7.6984 -0.0304
-5 -1 2 -3.2727 0.0463
-5 -1 3 -1.8840 -0.0100
-5 -1 4 5.7636 -0.0182
-5 -1 5 -7.3040 0.0145
-5 -1 6 6.6709 -0.0077
-5 -1 7 -4.7572 0.0127
-5 -1 8 2.3524 -0.0105
-5 -1 9 0.1453 -0.0043
-5 -1 10 -2.2537 0.0128
-5 -1 11 3.3003 -0.0091
-5 -1 12 -3.1157 0.0025
-5 -1 13 2.2067 0.0064
-5 -1 14 -0.9653 -0.0144
-5 -1 15 -0.5635 0.0047
-5 -1 16 1.9092 0.0185
-5 -1 17 -2.1266 -0.0218
-5 -1 18 1.0114 -0.0013
-5 0 1 3.4164 0.1074
-5 0 2 1.0457 -0.0287
-5 0 3 -4.8051 -0.0288
-5 0 4 6.3402 0.0297
-5 0 5 -5.3881 -0.0149
-5 0 6 2.9453 0.0151
-5 0 7 -0.3017 -0.0138
-5 0 8 -1.6015 -0.0011
-5 0 9 2.4363 0.0122
-5 0 10 -2.5000 -0.0112
-5 0 11 2.1870 0.0076
-5 0 12 -1.5036 -0.0010
-5 0 13 0.4056 -0.0097
-5 0 14 0.7499 0.0056
-5 0 15 -1.5227 0.0165
-5 0 16 1.7918 -0.0199
-5 0 17 -1.5443 -0.0117
-5 0 18 0.7588 0.0344
-5 1 1 -0.5641 0.1111
-5 1 2 3.2648 -0.1119
-5 1 3 -4.2987 0.0337
-5 1 4 3.2890 0.0315
-5 1 5 -0.9449 -0.0352
-5 1 6 -1.3595 0.0140
-5 1 7 2.7308 -0.0062
-5 1 8 -3.0995 0.0031
-5 1 9 2.5282 0.0048
-5 1 10 -1.1649 -0.0046
-5 1 11 -0.1576 -0.0021
-5 1 12 0.4901 -0.0009
-5 1 13 -0.0753 0.0040
-5 1 14 0.0391 0.0089
-5 1 15 -0.7169 -0.0158
-5 1 16 1.2659 -0.0065
-5 1 17 -1.0003 0.0258
-5 1 18 0.2492 -0.0064
-5 2 1 -1.1591 -0.0119
-5 2 2 1.6708 -0.0462
-5 2 3 -1.1858 0.0601
-5 2 4 -0.2013 -0.0217
-5 2 5 1.7086 -0.0085
-5 2 6 -2.5540 0.0003
-5 2 7 2.3556 0.0117
-5 2 8 -1.4052 -0.0023
-5 2 9 0.3841 -0.0083
-5 2 10 0.3333 0.0089
-5 2 11 -0.6511 -0.0162
-5 2 12 0.2741 0.0244
-5 2 13 0.8046 -0.0077
-5 2 14 -1.5817 -0.0176
-5 2 15 1.0049 0.0106
-5 2 16 0.4187 0.0132
-5 2 17 -1.1194 -0.0035
-5 2 18 0.5470 -0.0297
-5 3 1 -0.8670 -0.0244
-5 3 2 0.3856 0.0488
-5 3 3 0.3860 -0.0191
-5 3 4 -1.0193 -0.0124
-5 3 5 0.8443 0.0113
-5 3 6 -0.1291 -0.0011
-5 3 7 -0.3894 0.0048
-5 3 8 0.6652 -0.0066
-5 3 9 -0.9385 -0.0020
-5 3 10 0.7828 0.0004
-5 3 11 0.3102 0.0100
-5 3 12 -1.8516 0.0018
-5 3 13 2.7461 -0.0274
-5 3 14 -2.4288 0.0193
-5 3 15 1.1615 0.0189
-5 3 16 0.3078 -0.0274
-5 3 17 -1.1087 -0.0035
-5 4 1 -1.7391 0.0520
-5 4 2 2.3288 0.0140
-5 4 3 -2.1108 -0.0553
-5 4 4 1.5200 0.0375
-5 4 5 -1.4422 -0.0041
-5 4 6 2.0390 0.0005
-5 4 7 -2.3103 -0.0099
-5 4 8 1.5241 0.0015
-5 4 9 -0.2801 0.0125
-5 4 10 -0.6953 -0.0135
-5 4 11 1.7238 0.0159
-5 4 12 -3.0328 -0.0246
-5 4 13 3.5623 0.0095
-5 4 14 -2.2949 0.0287
-5 4 15 0.0229 -0.0360
-5 4 16 1.4492 -0.0036
-5 4 17 -1.3977 0.0294
-5 5 1 -3.6437 0.0344
-5 5 2 4.9644 -0.0474
-5 5 3 -4.9304 0.0133
-5 5 4 4.0916 0.0137
-5 5 5 -2.8740 -0.0046
-5 5 6 1.7169 -0.0092
-5 5 7 -0.9906 -0.0025
-5 5 8 0.4437 0.0159
-5 5 9 0.4605 -0.0032
-5 5 10 -1.6345 -0.0117
-5 5 11 2.4966 0.0015
-5 5 12 -2.7261 0.0072
-5 5 13 2.2244 0.0116
-5 5 14 -0.8776 -0.0223
-5 5 15 -0.8864 -0.0079
-5 5 16 1.9161 0.0368
-5 6 1 -5.1648 -0.0292
-5 6 2 5.4507 -0.0162
-5 6 3 -4.1338 0.0405
-5 6 4 2.6275 -0.0334
-5 6 5 -1.5689 0.0168
-5 6 6 0.4428 -0.0118
-5 6 7 0.7741 0.0083
-5 6 8 -1.2407 0.0080
-5 6 9 0.8533 -0.0196
-5 6 10 -0.6472 0.0077
-5 6 11 1.1124 0.0040
-5 6 12 -1.4236 0.0103
-5 6 13 0.8238 -0.0218
-5 6 14 0.2774 -0.0037
-5 6 15 -0.9964 0.0319
-5 7 1 -4.1761 -0.0234
-5 7 2 3.0000 0.0376
-5 7 3 -1.0198 -0.0192
-5 7 4 -0.7128 -0.0092
-5 7 5 1.2990 0.0173
-5 7 6 -0.9665 -0.0053
-5 7 7 0.7134 -0.0015
-5 7 8 -0.7962 -0.0034
-5 7 9 0.5722 0.0030
-5 7 10 0.0654 0.0029
-5 7 11 -0.3553 0.0036
-5 7 12 0.0192 -0.0137
-5 7 13 0.2658 0.0005
-5 7 14 -0.0780 0.0227
-5 8 1 -1.5194 -0.0054
-5 8 2 -0.7221 0.0492
-5 8 3 2.0933 -0.0541
-5 8 4 -2.2692 0.0239
-5 8 5 2.0032 0.0069
-5 8 6 -1.5968 -0.0110
-5 8 7 0.8743 -0.0023
-5 8 8 -0.0890 0.0030
-5 8 9 -0.2581 0.0127
-5 8 10 0.1822 -0.0169
-5 8 11 -0.0384 0.0030
-5 8 12 -0.0875 0.0009
-5 8 13 0.2856 0.0125
-5 9 1 0.4069 -0.0159
-5 9 2 -2.2707 0.0310
-5 9 3 3.2388 -0.0275
-5 9 4 -2.6275 0.0068
-5 9 5 1.5688 0.0094
-5 9 6 -1.3955 -0.0107
-5 9 7 1.7425 0.0043
-5 9 8 -1.3966 -0.0005
-5 9 9 0.3563 0.0046
-5 9 10 0.2557 -0.0099
-5 9 11 0.0331 0.0010
-5 9 12 -0.5414 0.0178
-5 10 1 1.4545 -0.0078
-5 10 2 -1.8701 -0.0075
-5 10 3 1.9250 0.0112
-5 10 4 -2.0079 -0.0077
-5 10 5 2.1966 -0.0047
-5 10 6 -2.4859 0.0207
-5 10 7 2.7446 -0.0212
-5 10 8 -2.4846 0.0010
-5 10 9 1.4013 0.0177
-5 10 10 -0.0828 -0.0166
-5 11 1 1.6583 0.0027
-5 11 2 -1.8525 -0.0140
-5 11 3 1.1010 0.0190
-5 11 4 -0.8262 -0.0000
-5 11 5 1.8913 -0.0300
-5 11 6 -3.2795 0.0503
-5 11 7 3.4903 -0.0498
-5 11 8 -2.3811 0.0258
-5 12 1 1.1269 -0.0077
-5 12 2 -1.5617 0.0364
-5 12 3 1.4228 -0.0243
-5 12 4 -0.8717 0.0108
-4 -10 1 -1.0025 -0.0092
-4 -10 2 1.4758 0.0752
-4 -10 3 -1.7038 -0.0592
-4 -10 4 1.5405 -0.0302
-4 -10 5 -0.6852 0.1301
-4 -10 6 -0.5100 -0.1849
-4 -10 7 1.0644 0.1631
-4 -10 8 -0.5645 -0.0589
-4 -9 1 -1.0434 -0.0319
-4 -9 2 1.4490 0.0504
-4 -9 3 -1.3113 -0.0436
-4 -9 4 0.4803 -0.0080
-4 -9 5 0.6551 0.0688
-4 -9 6 -1.7145 -0.0874
-4 -9 7 2.1430 0.0551
-4 -9 8 -1.2772 0.0082
-4 -9 9 -0.7148 -0.0940
-4 -9 10 2.5487 0.1815
-4 -9 11 -3.0571 -0.2110
-4 -9 12 2.2862 0.1437
-4 -8 1 -0.4169 -0.0419
-4 -8 2 -0.4378 0.0223
-4 -8 3 0.7763 -0.0128
-4 -8 4 -1.2671 0.0159
-4 -8 5 1.8520 -0.0123
-4 -8 6 -1.9231 0.0093
-4 -8 7 1.2764 -0.0278
-4 -8 8 -0.1441 0.0563
-4 -8 9 -1.2827 -0.0699
-4 -8 10 2.6251 0.0756
-4 -8 11 -3.0758 -0.0850
-4 -8 12 2.1755 0.0668
-4 -8 13 -0.5443 0.0071
-4 -8 14 -0.7158 -0.0910
-4 -7 1 -0.1934 -0.0021
-4 -7 2 -0.8314 0.0244
-4 -7 3 1.2782 -0.0215
-4 -7 4 -1.1202 0.0263
-4 -7 5 0.7805 -0.0407
-4 -7 6 -0.3674 0.0359
-4 -7 7 -0.2980 -0.0129
-4 -7 8 0.9735 0.0031
-4 -7 9 -1.1449 -0.0082
-4 -7 10 0.8068 -0.0015
-4 -7 11 -0.3499 0.0285
-4 -7 12 -0.1330 -0.0454
-4 -7 13 0.7081 0.0470
-4 -7 14 -1.0593 -0.0492
-4 -7 15 0.8142 0.0446
-4 -7 16 -0.1796 -0.0140
-4 -6 1 -1.2445 0.0339
-4 -6 2 2.1941 0.0035
-4 -6 3 -2.5330 -0.0233
-4 -6 4 2.3412 0.0114
-4 -6 5 -1.9110 -0.0017
-4 -6 6 1.2720 0.0037
-4 -6 7 -0.4351 0.0097
-4 -6 8 -0.3993 -0.0385
-4 -6 9 1.1475 0.0456
-4 -6 10 -1.8355 -0.0252
-4 -6 11 2.1862 0.0175
-4 -6 12 -1.8308 -0.0359
-4 -6 13 0.9351 0.0427
-4 -6 14 -0.0114 -0.0154
-4 -6 15 -0.7454 -0.0188
-4 -6 16 1.3432 0.0288
-4 -6 17 -1.5355 -0.0162
-4 -5 1 -5.1064 -0.0341
-4 -5 2 6.5064 -0.0110
-4 -5 3 -6.6219 0.0209
-4 -5 4 5.1717 -0.0261
-4 -5 5 -2.6824 0.0377
-4 -5 6 0.2170 -0.0305
-4 -5 7 1.6091 0.0031
-4 -5 8 -2.7304 0.0085
-4 -5 9 3.0796 0.0056
-4 -5 10 -2.6222 -0.0111
-4 -5 11 1.6435 -0.0058
-4 -5 12 -0.4882 0.0158
-4 -5 13 -0.6667 -0.0057
-4 -5 14 1.5660 0.0015
-4 -5 15 -1.9190 -0.0134
-4 -5 16 1.8128 0.0148
-4 -5 17 -1.5644 0.0078
-4 -5 18 1.2053 -0.0321
-4 -4 1 -9.0552 -0.1184
-4 -4 2 8.0961 0.0500
-4 -4 3 -5.2555 0.0210
-4 -4 4 1.7377 -0.0417
-4 -4 5 1.3055 0.0311
-4 -4 6 -2.9946 -0.0190
-4 -4 7 3.0292 0.0000
-4 -4 8 -1.9701 0.0296
-4 -4 9 0.6467 -0.0434
-4 -4 10 0.6159 0.0264
-4 -4 11 -1.7121 -0.0041
-4 -4 12 2.2285 0.0002
-4 -4 13 -1.9151 -0.0058
-4 -4 14 1.1957 0.0082
-4 -4 15 -0.6147 -0.0093
-4 -4 16 0.2725 0.0034
-4 -4 17 -0.1562 0.0188
-4 -4 18 0.3613 -0.0415
-4 -4 19 -0.6900 0.0410
-4 -3 1 -6.5303 -0.0463
-4 -3 2 3.0418 0.0890
-4 -3 3 1.6151 -0.0536
-4 -3 4 -5.6193 0.0059
-4 -3 5 6.7307 0.0030
-4 -3 6 -4.4262 0.0052
-4 -3 7 0.2872 0.0022
-4 -3 8 3.4873 -0.0097
-4 -3 9 -5.4678 -0.0048
-4 -3 10 5.4780 0.0201
-4 -3 11 -4.2684 -0.0090
-4 -3 12 2.5738 -0.0134
-4 -3 13 -0.5992 0.0177
-4 -3 14 -1.3662 -0.0038
-4 -3 15 2.5072 -0.0121
-4 -3 16 -2.2916 0.0193
-4 -3 17 1.1632 -0.0066
-4 -3 18 0.0867 -0.0267
-4 -3 19 -1.0418 0.0529
-4 -2 1 2.7264 0.0938
-4 -2 2 -6.5963 -0.0095
-4 -2 3 9.0256 -0.0517
-4 -2 4 -9.2695 0.0506
-4 -2 5 6.4624 -0.0238
-4 -2 6 -0.7746 0.0093
-4 -2 7 -5.4956 0.0017
-4 -2 8 9.3831 -0.0213
-4 -2 9 -9.6254 0.0286
-4 -2 10 7.0072 -0.0103
-4 -2 11 -3.1565 -0.0061
-4 -2 12 -0.3601 -0.0013
-4 -2 13 2.5960 0.0112
-4 -2 14 -3.5703 -0.0028
-4 -2 15 3.7157 -0.0094
-4 -2 16 -3.0550 0.0103
-4 -2 17 1.5037 -0.0064
-4 -2 18 0.3568 -0.0030
-4 -2 19 -1.5953 0.0278
-4 -2 20 1.8171 -0.0497
-4 -1 1 11.0113 0.0728
-4 -1 2 -12.1952 -0.1037
-4 -1 3 10.8969 0.0603
-4 -1 4 -6.6834 0.0030
-4 -1 5 0.5944 -0.0289
-4 -1 6 5.3890 0.0192
-4 -1 7 -9.3454 -0.0056
-4 -1 8 10.0432 -0.0006
-4 -1 9 -7.6073 0.0040
-4 -1 10 3.5437 -0.0008
-4 -1 11 0.4200 -0.0072
-4 -1 12 -3.2149 0.0035
-4 -1 13 4.2406 0.0104
-4 -1 14 -3.4543 -0.0088
-4 -1 15 1.8815 -0.0090
-4 -1 16 -0.8661 0.0106
-4 -1 17 0.5616 0.0088
-4 -1 18 -0.1330 -0.0145
-4 -1 19 -0.6381 -0.0004
-4 -1 20 1.0520 0.0016
-4 0 1 10.9527 -0.0489
-4 0 2 -9.4998 -0.0371
-4 0 3 6.4473 0.0875
-4 0 4 -1.8187 -0.0566
-4 0 5 -3.4584 -0.0036
-4 0 6 7.0824 0.0251
-4 0 7 -7.5033 -0.0080
-4 0 8 5.3040 -0.0041
-4 0 9 -2.0564 -0.0036
-4 0 10 -0.9927 0.0124
-4 0 11 2.9865 -0.0136
-4 0 12 -3.4456 0.0109
-4 0 13 2.5240 0.0002
-4 0 14 -0.8499 -0.0155
-4 0 15 -0.7138 0.0115
-4 0 16 1.1887 0.0109
-4 0 17 -0.2218 -0.0157
-4 0 18 -1.1919 -0.0054
-4 0 19 1.6392 0.0127
-4 0 20 -0.9697 0.0082
-4 1 1 3.1667 -0.0424
-4 1 2 -3.0863 0.0493
-4 1 3 1.8819 -0.0086
-4 1 4 0.0700 -0.0179
-4 1 5 -2.0039 0.0056
-4 1 6 2.8684 0.0085
-4 1 7 -2.0225 0.0067
-4 1 8 0.2044 -0.0277
-4 1 9 1.2334 0.0209
-4 1 10 -1.9398 0.0011
-4 1 11 2.2401 -0.0078
-4 1 12 -1.7897 0.0055
-4 1 13 0.1504 -0.0131
-4 1 14 1.7477 0.0156
-4 1 15 -2.2781 0.0035
-4 1 16 1.0316 -0.0167
-4 1 17 0.9667 -0.0007
-4 1 18 -2.5127 0.0179
-4 1 19 2.9426 -0.0030
-4 1 20 -2.2021 -0.0171
-4 2 1 -3.0919 0.0532
-4 2 2 0.2530 0.0019
-4 2 3 1.4457 -0.0396
-4 2 4 -1.4971 0.0374
-4 2 5 1.0861 -0.0163
-4 2 6 -0.9617 0.0006
-4 2 7 0.8538 0.0091
-4 2 8 -0.4608 -0.0188
-4 2 9 -0.0728 0.0196
-4 2 10 0.3709 -0.0059
-4 2 11 -0.1933 -0.0029
-4 2 12 -0.0458 -0.0075
-4 2 13 -0.4762 0.0124
-4 2 14 1.5555 0.0092
-4 2 15 -1.6130 -0.0253
-4 2 16 -0.2059 0.0014
-4 2 17 2.5133 0.0296
-4 2 18 -3.3775 -0.0182
-4 2 19 2.6313 -0.0135
-4 3 1 -1.4531 0.0275
-4 3 2 -1.5868 -0.0547
-4 3 3 2.6990 0.0252
-4 3 4 -1.6736 0.0122
-4 3 5 0.0726 -0.0194
-4 3 6 0.8222 0.0068
-4 3 7 -1.4929 -0.0038
-4 3 8 2.5783 0.0129
-4 3 9 -3.2553 -0.0133
-4 3 10 2.5595 0.0019
-4 3 11 -1.0736 0.0038
-4 3 12 0.0697 -0.0044
-4 3 13 0.1295 0.0160
-4 3 14 -0.1358 -0.0272
-4 3 15 0.5686 0.0115
-4 3 16 -1.5181 0.0143
-4 3 17 2.3789 -0.0096
-4 3 18 -2.2907 -0.0147
-4 3 19 1.2181 0.0113
-4 4 1 3.2218 -0.1032
-4 4 2 -3.8798 0.0130
-4 4 3 1.4619 0.0372
-4 4 4 2.2204 -0.0286
-4 4 5 -5.1277 0.0031
-4 4 6 6.1337 0.0046
-4 4 7 -5.5988 -0.0011
-4 4 8 4.6626 0.0060
-4 4 9 -3.6560 -0.0148
-4 4 10 2.0581 0.0082
-4 4 11 -0.1392 0.0068
-4 4 12 -0.8959 -0.0025
-4 4 13 0.8212 -0.0145
-4 4 14 -0.8150 0.0053
-4 4 15 1.4562 0.0280
-4 4 16 -1.8398 -0.0325
-4 4 17 1.2128 -0.0066
-4 4 18 -0.1396 0.0358
-4 4 19 -0.4567 -0.0220
-4 5 1 4.0810 -0.1193
-4 5 2 -1.9402 0.0871
-4 5 3 -2.7990 -0.0207
-4 5 4 7.2171 -0.0164
-4 5 5 -9.1122 0.0131
-4 5 6 8.5294 -0.0004
-4 5 7 -6.4426 0.0016
-4 5 8 3.6203 -0.0121
-4 5 9 -0.9044 0.0146
-4 5 10 -0.8118 -0.0058
-4 5 11 1.2503 -0.0002
-4 5 12 -0.8374 0.0008
-4 5 13 0.2717 -0.0129
-4 5 14 -0.1834 0.0319
-4 5 15 0.6203 -0.0229
-4 5 16 -0.7901 -0.0169
-4 5 17 0.0613 0.0333
-4 5 18 0.9143 0.0030
-4 6 1 1.4779 0.0147
-4 6 2 2.0536 0.0265
-4 6 3 -6.0676 -0.0340
-4 6 4 8.6736 0.0132
-4 6 5 -8.4540 0.0031
-4 6 6 6.0354 -0.0018
-4 6 7 -3.1520 -0.0069
-4 6 8 0.6266 0.0091
-4 6 9 1.4735 -0.0006
-4 6 10 -2.4762 -0.0077
-4 6 11 1.6728 0.0048
-4 6 12 0.1237 0.0001
-4 6 13 -1.1779 0.0039
-4 6 14 0.8951 -0.0022
-4 6 15 -0.1968 -0.0181
-4 6 16 0.0383 0.0302
-4 6 17 -0.4053 -0.0076
-4 7 1 -0.3777 0.0822
-4 7 2 3.6047 -0.0642
-4 7 3 -5.5054 0.0108
-4 7 4 5.5968 0.0157
-4 7 5 -4.3696 -0.0051
-4 7 6 2.3643 -0.0091
-4 7 7 -0.1447 0.0027
-4 7 8 -1.5680 0.0194
-4 7 9 2.2579 -0.0346
-4 7 10 -1.7881 0.0251
-4 7 11 0.3694 -0.0007
-4 7 12 1.1937 -0.0116
-4 7 13 -1.7638 0.0085
-4 7 14 1.0696 -0.0100
-4 7 15 -0.1291 0.0138
-4 7 16 -0.1065 0.0013
-4 8 1 0.2349 -0.0006
-4 8 2 1.8101 -0.0305
-4 8 3 -2.8224 0.0222
-4 8 4 2.1019 -0.0005
-4 8 5 -0.8903 0.0040
-4 8 6 0.2915 -0.0228
-4 8 7 0.2068 0.0248
-4 8 8 -1.2482 -0.0056
-4 8 9 2.0159 -0.0164
-4 8 10 -1.3224 0.0252
-4 8 11 -0.5093 -0.0154
-4 8 12 1.8854 -0.0004
-4 8 13 -1.7513 0.0008
-4 8 14 0.5657 0.0113
-4 8 15 0.4182 -0.0075
-4 9 1 1.2177 -0.0603
-4 9 2 -0.6750 0.0498
-4 9 3 -0.1426 -0.0165
-4 9 4 0.7099 -0.0065
-4 9 5 -0.7960 0.0181
-4 9 6 0.6435 -0.0278
-4 9 7 -0.2636 0.0277
-4 9 8 -0.6253 -0.0158
-4 9 9 1.6157 0.0092
-4 9 10 -1.5876 -0.0125
-4 9 11 0.2310 0.0092
-4 9 12 1.2546 0.0052
-4 9 13 -1.5536 -0.0166
-4 10 1 0.8549 0.0074
-4 10 2 -0.9588 0.0291
-4 10 3 1.1084 -0.0379
-4 10 4 -0.2803 0.0164
-4 10 5 -1.2946 0.0043
-4 10 6 2.0176 -0.0113
-4 10 7 -0.9840 0.0123
-4 10 8 -0.8993 -0.0106
-4 10 9 2.0612 0.0095
-4 10 10 -1.8351 -0.0169
-4 10 11 0.7402 0.0246
-4 10 12 0.2982 -0.0141
-4 11 1 -0.0785 0.0948
-4 11 2 0.1926 -0.0553
-4 11 3 0.3493 -0.0147
-4 11 4 -0.7648 0.0517
-4 11 5 0.0564 -0.0450
-4 11 6 1.1046 0.0245
-4 11 7 -1.0645 -0.0045
-4 11 8 -0.4151 -0.0160
-4 11 9 1.7564 0.0255
-4 11 10 -1.6848 -0.0141
-4 12 1 -0.9978 0.0812
-4 12 2 0.5986 -0.0717
-4 12 3 -0.2698 0.0151
-4 12 4 -0.1855 0.0495
-4 12 5 0.6975 -0.0764
-4 12 6 -0.8264 0.0606
-4 12 7 0.4869 -0.0252
-4 13 1 -1.4411 0.0031
-4 13 2 0.5024 -0.0040
-4 13 3 0.2840 0.0077
-3 -11 1 0.6088 0.0122
-3 -11 2 -0.3847 -0.0332
-3 -11 3 -0.2469 0.0542
-3 -11 4 1.1645 -0.0868
-3 -11 5 -1.9721 0.1249
-3 -11 6 1.9333 -0.1473
-3 -11 7 -0.8735 0.1560
-3 -11 8 -0.3171 -0.1654
-3 -11 9 0.7052 0.1586
-3 -10 1 -0.9982 -0.0839
-3 -10 2 0.3204 0.0285
-3 -10 3 -0.5954 0.0297
-3 -10 4 1.3138 -0.0552
-3 -10 5 -1.6462 0.0626
-3 -10 6 1.1672 -0.0694
-3 -10 7 0.0827 0.0695
-3 -10 8 -1.5299 -0.0621
-3 -10 9 2.1989 0.0578
-3 -10 10 -1.6147 -0.0449
-3 -10 11 0.4517 -0.0028
-3 -10 12 0.2753 0.0706
-3 -10 13 -0.3772 -0.1033
-3 -9 1 -4.5477 -0.0675
-3 -9 2 2.5967 0.0664
-3 -9 3 -0.5030 -0.0252
-3 -9 4 -0.8015 -0.0092
-3 -9 5 1.4714 0.0090
-3 -9 6 -1.9723 0.0042
-3 -9 7 2.2966 -0.0093
-3 -9 8 -2.2541 0.0183
-3 -9 9 1.8819 -0.0377
-3 -9 10 -1.2404 0.0455
-3 -9 11 0.3433 -0.0337
-3 -9 12 0.5357 0.0306
-3 -9 13 -1.0036 -0.0480
-3 -9 14 1.0326 0.0522
-3 -9 15 -0.8499 -0.0183
-3 -8 1 -4.8668 0.0292
-3 -8 2 2.5902 0.0025
-3 -8 3 0.3285 -0.0350
-3 -8 4 -2.9360 0.0346
-3 -8 5 4.2535 -0.0215
-3 -8 6 -4.1487 0.0233
-3 -8 7 3.1580 -0.0321
-3 -8 8 -1.8092 0.0332
-3 -8 9 0.5872 -0.0355
-3 -8 10 -0.0239 0.0429
-3 -8 11 0.1717 -0.0322
-3 -8 12 -0.3840 -0.0047
-3 -8 13 0.1084 0.0334
-3 -8 14 0.4729 -0.0297
-3 -8 15 -0.8531 0.0195
-3 -8 16 0.7833 -0.0319
-3 -8 17 -0.3160 0.0485
-3 -7 1 -1.5759 0.0245
-3 -7 2 -0.7945 -0.0357
-3 -7 3 2.1778 0.0074
-3 -7 4 -2.5743 0.0173
-3 -7 5 2.3446 -0.0085
-3 -7 6 -1.7243 -0.0083
-3 -7 7 0.9844 0.0008
-3 -7 8 -0.5209 0.0156
-3 -7 9 0.5575 -0.0093
-3 -7 10 -1.0710 -0.0132
-3 -7 11 1.8708 0.0245
-3 -7 12 -2.4076 -0.0251
-3 -7 13 1.9522 0.0321
-3 -7 14 -0.4895 -0.0391
-3 -7 15 -1.0015 0.0307
-3 -7 16 1.5912 -0.0163
-3 -7 17 -1.2616 0.0134
-3 -7 18 0.5179 -0.0166
-3 -6 1 1.4241 -0.0445
-3 -6 2 -1.4024 0.0360
-3 -6 3 0.7065 -0.0080
-3 -6 4 1.1622 -0.0121
-3 -6 5 -3.1879 0.0279
-3 -6 6 3.5960 -0.0426
-3 -6 7 -1.8684 0.0386
-3 -6 8 -0.8958 -0.0110
-3 -6 9 3.3239 -0.0075
-3 -6 10 -4.7127 -0.0100
-3 -6 11 4.9212 0.0364
-3 -6 12 -4.0143 -0.0289
-3 -6 13 2.1277 -0.0045
-3 -6 14 0.3509 0.0213
-3 -6 15 -2.5076 -0.0121
-3 -6 16 3.3171 0.0025
-3 -6 17 -2.6550 -0.0027
-3 -6 18 1.4170 -0.0013
-3 -6 19 -0.4146 0.0138
-3 -5 1 0.7961 -0.0081
-3 -5 2 3.4303 0.0679
-3 -5 3 -6.2643 -0.0612
-3 -5 4 7.4525 0.0144
-3 -5 5 -7.1334 0.0227
-3 -5 6 4.8711 -0.0325
-3 -5 7 -0.4930 0.0263
-3 -5 8 -4.4847 -0.0127
-3 -5 9 7.6324 -0.0052
-3 -5 10 -7.7721 0.0157
-3 -5 11 5.5532 -0.0102
-3 -5 12 -2.2886 0.0040
-3 -5 13 -0.9310 -0.0147
-3 -5 14 3.3412 0.0304
-3 -5 15 -4.5211 -0.0289
-3 -5 16 4.3833 0.0158
-3 -5 17 -3.1320 -0.0088
-3 -5 18 1.3971 0.0021
-3 -5 19 -0.0599 0.0167
-3 -5 20 -0.4798 -0.0349
-3 -4 1 -4.2004 0.1096
-3 -4 2 8.4356 -0.0394
-3 -4 3 -10.2361 -0.0277
-3 -4 4 9.1858 0.0408
-3 -4 5 -5.1175 -0.0209
-3 -4 6 -0.6690 0.0099
-3 -4 7 5.9674 -0.0142
-3 -4 8 -8.9868 0.0138
-3 -4 9 8.8646 -0.0050
-3 -4 10 -5.8213 0.0048
-3 -4 11 1.2278 -0.0163
-3 -4 12 3.0654 0.0196
-3 -4 13 -5.7050 -0.0060
-3 -4 14 6.1760 -0.0079
-3 -4 15 -4.8005 0.0071
-3 -4 16 2.6734 0.0048
-3 -4 17 -0.9276 -0.0164
-3 -4 18 -0.1751 0.0157
-3 -4 19 0.9422 0.0068
-3 -4 20 -1.3167 -0.0386
-3 -3 1 -7.0054 0.1187
-3 -3 2 6.4257 -0.1260
-3 -3 3 -3.2603 0.0600
-3 -3 4 -0.3619 0.0071
-3 -3 5 4.1810 -0.0299
-3 -3 6 -8.1764 0.0243
-3 -3 7 10.5113 -0.0191
-3 -3 8 -9.1095 0.0164
-3 -3 9 4.2929 -0.0052
-3 -3 10 1.5630 -0.0086
-3 -3 11 -6.2102 0.0091
-3 -3 12 8.5055 -0.0019
-3 -3 13 -8.1697 0.0074
-3 -3 14 5.6428 -0.0237
-3 -3 15 -2.0467 0.0250
-3 -3 16 -1.1373 -0.0049
-3 -3 17 2.7122 -0.0130
-3 -3 18 -2.5736 0.0117
-3 -3 19 1.8026 0.0036
-3 -3 20 -1.3988 -0.0235
-3 -3 21 1.1695 0.0381
-3 -2 1 -0.3276 0.0134
-3 -2 2 -4.9606 -0.0430
-3 -2 3 10.2832 0.0487
-3 -2 4 -13.7572 -0.0240
-3 -2 5 14.1828 0.0044
-3 -2 6 -11.9640 -0.0062
-3 -2 7 8.0429 0.0137
-3 -2 8 -2.7646 -0.0127
-3 -2 9 -3.2522 0.0069
-3 -2 10 8.2693 -0.0045
-3 -2 11 -10.5860 0.0042
-3 -2 12 9.8101 -0.0013
-3 -2 13 -6.5626 0.0004
-3 -2 14 1.9907 -0.0074
-3 -2 15 2.1850 0.0128
-3 -2 16 -4.3673 -0.0045
-3 -2 17 4.3051 -0.0056
-3 -2 18 -3.0585 -0.0015
-3 -2 19 1.8085 0.0157
-3 -2 20 -1.0951 -0.0136
-3 -2 21 0.8064 0.0010
-3 -1 1 11.2590 0.0013
-3 -1 2 -16.6446 0.0572
-3 -1 3 18.3687 -0.0473
-3 -1 4 -17.4726 0.0130
-3 -1 5 14.7881 0.0080
-3 -1 6 -9.9388 -0.0167
-3 -1 7 3.3207 0.0223
-3 -1 8 3.0188 -0.0234
-3 -1 9 -7.1464 0.0164
-3 -1 10 8.6354 -0.0033
-3 -1 11 -8.0278 -0.0086
-3 -1 12 5.9060 0.0143
-3 -1 13 -2.6936 -0.0154
-3 -1 14 -0.9779 0.0128
-3 -1 15 3.8260 -0.0040
-3 -1 16 -4.4393 -0.0058
-3 -1 17 2.8846 0.0065
-3 -1 18 -1.0878 -0.0014
-3 -1 19 0.6977 0.0020
-3 -1 20 -1.2752 -0.0026
-3 -1 21 1.4313 -0.0092
-3 0 1 16.0207 0.0937
-3 0 2 -15.8395 -0.0066
-3 0 3 13.0023 -0.0520
-3 0 4 -9.6914 0.0478
-3 0 5 7.5921 -0.0269
-3 0 6 -5.9757 0.0217
-3 0 7 3.0913 -0.0188
-3 0 8 0.7222 0.0038
-3 0 9 -3.2587 0.0121
-3 0 10 3.5006 -0.0129
-3 0 11 -2.4707 0.0004
-3 0 12 1.2477 0.0087
-3 0 13 0.0485 -0.0059
-3 0 14 -1.3104 0.0017
-3 0 15 1.9030 -0.0046
-3 0 16 -1.3704 0.0055
-3 0 17 0.1594 0.0005
-3 0 18 0.5126 -0.0002
-3 0 19 0.2512 -0.0104
-3 0 20 -1.8271 0.0136
-3 0 21 2.5244 -0.0024
-3 1 1 8.3279 0.0706
-3 1 2 -3.3961 -0.0954
-3 1 3 0.0292 0.0480
-3 1 4 -0.4940 0.0003
-3 1 5 3.7135 -0.0213
-3 1 6 -6.8957 0.0343
-3 1 7 7.7872 -0.0416
-3 1 8 -6.0856 0.0277
-3 1 9 3.3255 -0.0008
-3 1 10 -1.1405 -0.0136
-3 1 11 -0.1036 0.0077
-3 1 12 0.6586 0.0017
-3 1 13 -0.5085 0.0030
-3 1 14 -0.0121 -0.0174
-3 1 15 -0.0545 0.0191
-3 1 16 0.8847 0.0000
-3 1 17 -1.2656 -0.0175
-3 1 18 0.2712 0.0137
-3 1 19 1.4211 -0.0008
-3 1 20 -2.4862 -0.0042
-3 1 21 2.3446 0.0087
-3 2 1 -5.1015 -0.0920
-3 2 2 7.8325 -0.0093
-3 2 3 -6.5833 0.0732
-3 2 4 0.5034 -0.0641
-3 2 5 7.1456 0.0294
-3 2 6 -11.7730 -0.0072
-3 2 7 11.6464 -0.0032
-3 2 8 -8.2659 0.0066
-3 2 9 3.8820 -0.0039
-3 2 10 -0.0319 0.0029
-3 2 11 -2.3851 -0.0072
-3 2 12 3.0130 0.0099
-3 2 13 -2.1605 -0.0061
-3 2 14 0.7492 -0.0039
-3 2 15 0.0994 0.0162
-3 2 16 -0.0236 -0.0193
-3 2 17 -0.0256 0.0052
-3 2 18 -0.9490 0.0103
-3 2 19 2.2774 -0.0043
-3 2 20 -2.3771 -0.0163
-3 2 21 1.0830 0.0255
-3 3 1 -10.8308 -0.1596
-3 3 2 8.7026 0.1416
-3 3 3 -2.6237 -0.0334
-3 3 4 -5.3321 -0.0455
-3 3 5 11.4419 0.0491
-3 3 6 -12.5568 -0.0279
-3 3 7 8.6598 0.0225
-3 3 8 -2.7056 -0.0219
-3 3 9 -2.3062 0.0112
-3 3 10 5.1794 0.0039
-3 3 11 -5.7400 -0.0131
-3 3 12 4.1394 0.0127
-3 3 13 -1.4221 -0.0083
-3 3 14 -0.7499 0.0108
-3 3 15 1.5909 -0.0168
-3 3 16 -1.6236 0.0077
-3 3 17 1.5982 0.0152
-3 3 18 -1.6945 -0.0245
-3 3 19 1.6224 0.0125
-3 3 20 -1.0115 -0.0040
-3 4 1 -4.5524 -0.0564
-3 4 2 1.4513 0.1208
-3 4 3 3.9109 -0.1026
-3 4 4 -8.6652 0.0268
-3 4 5 9.6887 0.0173
-3 4 6 -6.2736 -0.0091
-3 4 7 0.3408 -0.0031
-3 4 8 5.2226 -0.0034
-3 4 9 -8.3163 0.0096
-3 4 10 8.4001 -0.0077
-3 4 11 -6.0646 0.0071
-3 4 12 2.3494 -0.0082
-3 4 13 1.2640 0.0055
-3 4 14 -3.1409 0.0025
-3 4 15 2.8703 -0.0172
-3 4 16 -1.7990 0.0313
-3 4 17 1.2685 -0.0236
-3 4 18 -1.0528 -0.0085
-3 4 19 0.4074 0.0322
-3 4 20 0.3705 -0.0244
-3 5 1 4.5149 0.0011
-3 5 2 -4.8979 -0.0188
-3 5 3 5.7525 -0.0154
-3 5 4 -5.6085 0.0339
-3 5 5 2.9355 -0.0164
-3 5 6 1.7053 0.0038
-3 5 7 -6.0805 -0.0127
-3 5 8 8.5011 0.0193
-3 5 9 -8.6460 -0.0136
-3 5 10 6.7696 0.0052
-3 5 11 -3.3963 0.0056
-3 5 12 -0.3248 -0.0186
-3 5 13 2.9387 0.0210
-3 5 14 -3.6110 -0.0121
-3 5 15 2.6440 0.0055
-3 5 16 -1.1990 0.0008
-3 5 17 0.3268 -0.0170
-3 5 18 -0.0450 0.0265
-3 5 19 -0.2875 -0.0068
-3 6 1 7.4215 -0.0630
-3 6 2 -5.5096 -0.0329
-3 6 3 3.4532 0.0729
-3 6 4 -0.8638 -0.0339
-3 6 5 -2.2536 -0.0068
-3 6 6 5.0847 0.0054
-3 6 7 -6.5259 0.0054
-3 6 8 6.2188 0.0011
-3 6 9 -4.7606 -0.0110
-3 6 10 2.8050 0.0133
-3 6 11 -0.6278 -0.0120
-3 6 12 -1.2649 0.0045
-3 6 13 2.0940 0.0086
-3 6 14 -1.7940 -0.0137
-3 6 15 1.1848 0.0103
-3 6 16 -0.8368 -0.0139
-3 6 17 0.5482 0.0188
-3 6 18 -0.0921 -0.0038
-3 7 1 4.4301 -0.0579
-3 7 2 -3.2376 0.0526
-3 7 3 1.8205 0.0076
-3 7 4 0.3926 -0.0400
-3 7 5 -2.5684 0.0200
-3 7 6 3.5575 0.0010
-3 7 7 -3.2811 0.0045
-3 7 8 2.4636 -0.0110
-3 7 9 -1.5954 0.0058
-3 7 10 0.7129 -0.0046
-3 7 11 0.1028 0.0070
-3 7 12 -0.4829 0.0005
-3 7 13 0.1869 -0.0100
-3 7 14 0.3272 0.0088
-3 7 15 -0.1933 -0.0063
-3 7 16 -0.6799 0.0081
-3 7 17 1.2566 0.0011
-3 8 1 0.8611 0.0227
-3 8 2 -1.8119 0.0415
-3 8 3 2.5513 -0.0654
-3 8 4 -1.9083 0.0309
-3 8 5 0.3124 0.0059
-3 8 6 0.8580 -0.0083
-3 8 7 -1.0781 -0.0025
-3 8 8 1.0064 0.0055
-3 8 9 -1.1512 -0.0064
-3 8 10 1.2356 0.0028
-3 8 11 -1.0120 0.0149
-3 8 12 0.7995 -0.0295
-3 8 13 -0.8920 0.0177
-3 8 14 0.9972 0.0072
-3 8 15 -0.5970 -0.0186
-3 8 16 -0.3073 0.0196
-3 9 1 -0.0769 0.0159
-3 9 2 -2.0988 -0.0279
-3 9 3 3.4614 -0.0068
-3 9 4 -3.6297 0.0344
-3 9 5 2.6282 -0.0216
-3 9 6 -0.8277 -0.0022
-3 9 7 -1.0178 0.0049
-3 9 8 2.1897 0.0067
-3 9 9 -2.4701 -0.0190
-3 9 10 2.1404 0.0304
-3 9 11 -1.6779 -0.0289
-3 9 12 1.3939 0.0013
-3 9 13 -1.1945 0.0315
-3 9 14 0.8083 -0.0355
-3 9 15 -0.2774 0.0153
-3 10 1 0.4049 -0.0316
-3 10 2 -2.8564 -0.0357
-3 10 3 3.4524 0.0611
-3 10 4 -2.6558 -0.0291
-3 10 5 1.5573 -0.0079
-3 10 6 -0.3164 0.0095
-3 10 7 -1.3326 0.0072
-3 10 8 2.8339 -0.0112
-3 10 9 -3.1658 -0.0015
-3 10 10 2.2342 0.0239
-3 10 11 -1.0926 -0.0495
-3 10 12 0.6828 0.0557
-3 10 13 -0.8484 -0.0223
-3 11 1 0.5632 -0.0047
-3 11 2 -2.1541 -0.0142
-3 11 3 2.3926 0.0365
-3 11 4 -1.0130 -0.0364
-3 11 5 -0.8500 0.0168
-3 11 6 1.9160 -0.0048
-3 11 7 -2.0350 0.0102
-3 11 8 1.8041 -0.0151
-3 11 9 -1.4959 0.0064
-3 11 10 0.9805 0.0086
-3 11 11 -0.3546 -0.0241
-3 12 1 0.4453 0.0583
-3 12 2 -0.3347 -0.0135
-3 12 3 0.2206 -0.0156
-3 12 4 0.1664 0.0091
-3 12 5 -1.2012 0.0155
-3 12 6 2.3211 -0.0308
-3 12 7 -2.4184 0.0270
-3 12 8 1.2632 -0.0089
-3 13 1 0.0919 0.0731
-3 13 2 0.6402 -0.0260
-3 13 3 -1.1822 -0.0242
-3 13 4 0.9593 0.0283
-3 13 5 -0.4435 0.0057
-2 -12 1 -0.3173 0.0590
-2 -12 2 -0.7410 -0.0965
-2 -12 3 1.2522 0.1321
-2 -12 4 -1.0569 -0.1416
-2 -12 5 0.1589 0.1344
-2 -12 6 1.1481 -0.1269
-2 -12 7 -2.0376 0.1138
-2 -12 8 1.8030 -0.0848
-2 -12 9 -0.7709 0.0536
-2 -11 1 -1.2378 -0.0280
-2 -11 2 0.3512 0.0296
-2 -11 3 0.3787 0.0120
-2 -11 4 -0.1271 -0.0603
-2 -11 5 -0.9637 0.0807
-2 -11 6 2.0546 -0.0755
-2 -11 7 -2.3147 0.0625
-2 -11 8 1.4113 -0.0442
-2 -11 9 0.1612 0.0204
-2 -11 10 -1.1931 -0.0087
-2 -11 11 0.8048 0.0233
-2 -11 12 0.4753 -0.0417
-2 -11 13 -1.2335 0.0272
-2 -10 1 -2.7462 -0.0585
-2 -10 2 3.4919 0.0555
-2 -10 3 -3.5299 -0.0447
-2 -10 4 2.8986 0.0187
-2 -10 5 -1.9701 0.0049
-2 -10 6 0.8662 -0.0076
-2 -10 7 0.4931 -0.0048
-2 -10 8 -1.8712 0.0136
-2 -10 9 2.6304 -0.0131
-2 -10 10 -2.2111 0.0121
-2 -10 11 0.6079 -0.0141
-2 -10 12 1.4352 0.0150
-2 -10 13 -2.6787 -0.0190
-2 -10 14 2.3309 0.0328
-2 -10 15 -0.9450 -0.0431
-2 -9 1 -7.0854 -0.0634
-2 -9 2 6.6908 0.0163
-2 -9 3 -5.6997 0.0036
-2 -9 4 3.7677 0.0060
-2 -9 5 -0.8456 -0.0240
-2 -9 6 -2.3693 0.0366
-2 -9 7 4.7462 -0.0423
-2 -9 8 -5.4204 0.0392
-2 -9 9 4.1840 -0.0241
-2 -9 10 -1.5421 0.0055
-2 -9 11 -1.4141 -0.0025
-2 -9 12 3.4814 0.0180
-2 -9 13 -3.9810 -0.0302
-2 -9 14 3.0043 0.0216
-2 -9 15 -1.2563 -0.0004
-2 -9 16 -0.2373 -0.0173
-2 -9 17 0.7105 0.0274
-2 -8 1 -11.8143 -0.0490
-2 -8 2 8.3664 0.0276
-2 -8 3 -3.7812 0.0076
-2 -8 4 -0.6661 -0.0208
-2 -8 5 3.9659 0.0115
-2 -8 6 -5.8115 0.0027
-2 -8 7 6.1307 -0.0110
-2 -8 8 -4.7638 0.0128
-2 -8 9 1.9216 -0.0089
-2 -8 10 1.4367 -0.0021
-2 -8 11 -3.9812 0.0156
-2 -8 12 4.7430 -0.0193
-2 -8 13 -3.6510 0.0108
-2 -8 14 1.5641 -0.0062
-2 -8 15 0.3527 0.0168
-2 -8 16 -1.3970 -0.0301
-2 -8 17 1.4741 0.0296
-2 -8 18 -0.8280 -0.0176
-2 -7 1 -9.3934 0.0097
-2 -7 2 4.3079 0.0392
-2 -7 3 0.7152 -0.0368
-2 -7 4 -5.0586 0.0094
-2 -7 5 7.2816 0.0169
-2 -7 6 -6.2753 -0.0348
-2 -7 7 2.7933 0.0393
-2 -7 8 1.1071 -0.0276
-2 -7 9 -3.8709 0.0093
-2 -7 10 5.0805 -0.0001
-2 -7 11 -4.8099 0.0082
-2 -7 12 3.2195 -0.0255
-2 -7 13 -0.7955 0.0328
-2 -7 14 -1.5034 -0.0199
-2 -7 15 2.6710 0.0004
-2 -7 16 -2.3952 0.0063
-2 -7 17 1.3055 -0.0000
-2 -7 18 -0.2752 -0.0058
-2 -7 19 -0.3499 0.0043
-2 -7 20 0.5843 0.0007
-2 -6 1 1.0257 0.0743
-2 -6 2 -4.3805 -0.0145
-2 -6 3 4.9589 -0.0316
-2 -6 4 -3.7887 0.0345
-2 -6 5 2.1136 -0.0151
-2 -6 6 0.2699 -0.0061
-2 -6 7 -3.9131 0.0212
-2 -6 8 7.5716 -0.0208
-2 -6 9 -8.8363 0.0048
-2 -6 10 6.8120 0.0096
-2 -6 11 -2.9305 -0.0084
-2 -6 12 -0.7634 -0.0027
-2 -6 13 3.1194 0.0085
-2 -6 14 -3.8606 -0.0004
-2 -6 15 3.1187 -0.0169
-2 -6 16 -1.3932 0.0279
-2 -6 17 -0.3948 -0.0225
-2 -6 18 1.3026 0.0082
-2 -6 19 -1.0988 0.0010
-2 -6 20 0.4430 -0.0014
-2 -5 1 11.9959 0.0447
-2 -5 2 -8.4991 -0.0760
-2 -5 3 2.7145 0.0344
-2 -5 4 3.2948 0.0131
-2 -5 5 -7.8116 -0.0248
-2 -5 6 9.9149 0.0193
-2 -5 7 -10.1844 -0.0171
-2 -5 8 9.7584 0.0166
-2 -5 9 -8.4832 -0.0169
-2 -5 10 5.3037 0.0193
-2 -5 11 -0.5544 -0.0187
-2 -5 12 -3.5171 0.0138
-2 -5 13 4.8369 -0.0112
-2 -5 14 -3.3107 0.0127
-2 -5 15 0.5264 -0.0125
-2 -5 16 1.6919 0.0093
-2 -5 17 -2.4289 -0.0076
-2 -5 18 1.8830 0.0095
-2 -5 19 -0.7779 -0.0108
-2 -5 20 -0.2242 0.0054
-2 -5 21 0.6602 0.0064
-2 -4 1 13.7622 -0.0388
-2 -4 2 -3.7432 -0.0417
-2 -4 3 -5.8664 0.0721
-2 -4 4 11.2530 -0.0309
-2 -4 5 -12.3848 -0.0088
-2 -4 6 11.3450 0.0093
-2 -4 7 -9.4233 -0.0021
-2 -4 8 7.0390 0.0093
-2 -4 9 -4.7309 -0.0162
-2 -4 10 2.7146 0.0139
-2 -4 11 -0.6311 -0.0111
-2 -4 12 -1.2386 0.0108
-2 -4 13 1.5700 -0.0076
-2 -4 14 0.3033 -0.0004
-2 -4 15 -3.0003 0.0101
-2 -4 16 4.1622 -0.0159
-2 -4 17 -2.7661 0.0113
-2 -4 18 0.0720 0.0016
-2 -4 19 1.7765 -0.0094
-2 -4 20 -1.9029 0.0015
-2 -4 21 1.1251 0.0172
-2 -3 1 5.0292 0.0239
-2 -3 2 3.4137 0.0113
-2 -3 3 -8.9439 0.0094
-2 -3 4 9.6109 -0.0228
-2 -3 5 -6.3014 0.0038
-2 -3 6 2.6716 0.0041
-2 -3 7 -1.6117 0.0149
-2 -3 8 2.6036 -0.0271
-2 -3 9 -3.5787 0.0188
-2 -3 10 3.8406 -0.0106
-2 -3 11 -3.9101 0.0098
-2 -3 12 4.0193 -0.0056
-2 -3 13 -4.1332 0.0008
-2 -3 14 4.3793 -0.0059
-2 -3 15 -4.4181 0.0163
-2 -3 16 3.2409 -0.0182
-2 -3 17 -0.4502 0.0084
-2 -3 18 -2.7180 0.0020
-2 -3 19 4.2796 -0.0002
-2 -3 20 -3.4196 -0.0147
-2 -3 21 1.2999 0.0287
-2 -3 22 0.2149 -0.0283
-2 -2 1 -1.9957 0.1488
-2 -2 2 1.9348 -0.0521
-2 -2 3 0.9277 -0.0389
-2 -2 4 -4.4469 0.0458
-2 -2 5 6.1791 -0.0187
-2 -2 6 -5.2587 0.0106
-2 -2 7 1.9796 -0.0044
-2 -2 8 2.5370 -0.0174
-2 -2 9 -6.2994 0.0333
-2 -2 10 7.7613 -0.0297
-2 -2 11 -7.2556 0.0191
-2 -2 12 6.2031 -0.0091
-2 -2 13 -5.3190 -0.0008
-2 -2 14 4.2879 0.0032
-2 -2 15 -2.6169 0.0034
-2 -2 16 0.2591 -0.0050
-2 -2 17 2.1763 -0.0046
-2 -2 18 -3.6546 0.0110
-2 -2 19 3.5480 -0.0012
-2 -2 20 -2.2193 -0.0164
-2 -2 21 0.6014 0.0239
-2 -2 22 0.5296 -0.0147
-2 -1 1 0.9842 0.0746
-2 -1 2 -9.0521 -0.0953
-2 -1 3 15.1366 0.0219
-2 -1 4 -16.4960 0.0432
-2 -1 5 11.6310 -0.0368
-2 -1 6 -2.8617 0.0119
-2 -1 7 -4.8302 -0.0164
-2 -1 8 8.3343 0.0223
-2 -1 9 -8.2529 -0.0040
-2 -1 10 6.4662 -0.0137
-2 -1 11 -4.0560 0.0088
-2 -1 12 1.7309 0.0055
-2 -1 13 -0.2393 -0.0125
-2 -1 14 -0.3247 0.0098
-2 -1 15 0.6253 -0.0005
-2 -1 16 -1.1321 -0.0058
-2 -1 17 1.5185 -0.0013
-2 -1 18 -1.1528 0.0145
-2 -1 19 0.0432 -0.0147
-2 -1 20 0.9226 0.0016
-2 -1 21 -0.9634 0.0065
-2 -1 22 0.4100 -0.0020
-2 0 1 7.1428 -0.0787
-2 0 2 -14.2185 0.0061
-2 0 3 16.6586 0.0513
-2 0 4 -12.0585 -0.0367
-2 0 5 2.0999 0.0062
-2 0 6 8.1829 -0.0051
-2 0 7 -13.3189 0.0023
-2 0 8 11.0026 0.0213
-2 0 9 -3.8451 -0.0319
-2 0 10 -3.1028 0.0162
-2 0 11 6.7020 -0.0052
-2 0 12 -7.0666 0.0126
-2 0 13 5.5942 -0.0171
-2 0 14 -3.3558 0.0086
-2 0 15 1.1027 0.0022
-2 0 16 0.6530 -0.0098
-2 0 17 -1.8410 0.0133
-2 0 18 2.5807 -0.0059
-2 0 19 -2.8139 -0.0104
-2 0 20 2.4083 0.0196
-2 0 21 -1.4452 -0.0147
-2 0 22 0.3439 0.0050
-2 1 1 5.6832 -0.0577
-2 1 2 -3.7546 0.0855
-2 1 3 0.6335 -0.0281
-2 1 4 5.2388 -0.0380
-2 1 5 -12.3881 0.0453
-2 1 6 16.0545 -0.0244
-2 1 7 -12.7938 0.0179
-2 1 8 3.7062 -0.0127
-2 1 9 6.7440 -0.0033
-2 1 10 -13.9124 0.0095
-2 1 11 15.4721 -0.0018
-2 1 12 -12.1582 0.0014
-2 1 13 6.5901 -0.0080
-2 1 14 -1.3297 0.0052
-2 1 15 -2.2109 0.0014
-2 1 16 3.8214 0.0001
-2 1 17 -4.0753 0.0022
-2 1 18 3.5981 -0.0160
-2 1 19 -2.5911 0.0188
-2 1 20 1.2718 0.0040
-2 1 21 -0.3084 -0.0276
-2 1 22 0.1460 0.0246
-2 2 1 -5.8047 0.0594
-2 2 2 11.7732 0.0238
-2 2 3 -15.7631 -0.0806
-2 2 4 17.6644 0.0434
-2 2 5 -17.0080 0.0163
-2 2 6 12.4579 -0.0233
-2 2 7 -3.6414 0.0042
-2 2 8 -6.8043 -0.0065
-2 2 9 14.5434 0.0181
-2 2 10 -16.8634 -0.0171
-2 2 11 14.0422 0.0146
-2 2 12 -8.2373 -0.0163
-2 2 13 2.0210 0.0093
-2 2 14 2.5672 0.0024
-2 2 15 -4.6338 -0.0041
-2 2 16 4.4995 0.0042
-2 2 17 -3.1822 -0.0124
-2 2 18 1.7064 0.0117
-2 2 19 -0.5903 0.0064
-2 2 20 -0.1270 -0.0139
-2 2 21 0.3677 -0.0071
-2 3 1 -15.4785 0.0459
-2 3 2 16.6492 -0.0436
-2 3 3 -15.5246 -0.0248
-2 3 4 13.4937 0.0600
-2 3 5 -9.5924 -0.0227
-2 3 6 3.2582 -0.0129
-2 3 7 4.0749 -0.0056
-2 3 8 -9.8196 0.0316
-2 3 9 11.9052 -0.0195
-2 3 10 -9.9512 -0.0050
-2 3 11 5.3411 0.0119
-2 3 12 -0.2883 -0.0141
-2 3 13 -3.2564 0.0182
-2 3 14 4.3388 -0.0089
-2 3 15 -3.3708 -0.0058
-2 3 16 1.7186 0.0037
-2 3 17 -0.5077 0.0030
-2 3 18 -0.0608 0.0104
-2 3 19 0.2130 -0.0290
-2 3 20 -0.0683 0.0225
-2 3 21 -0.2067 -0.0013
-2 4 1 -9.9774 -0.0833
-2 4 2 6.3064 0.0279
-2 4 3 -2.5432 0.0213
-2 4 4 0.7099 -0.0167
-2 4 5 0.0376 -0.0002
-2 4 6 -1.3707 -0.0060
-2 4 7 3.0926 0.0046
-2 4 8 -3.6607 0.0237
-2 4 9 2.4207 -0.0401
-2 4 10 -0.1472 0.0233
-2 4 11 -2.0837 -0.0063
-2 4 12 3.6115 0.0076
-2 4 13 -3.9954 -0.0050
-2 4 14 2.9732 -0.0058
-2 4 15 -1.0006 0.0035
-2 4 16 -0.6308 0.0029
-2 4 17 0.8890 0.0116
-2 4 18 -0.1218 -0.0266
-2 4 19 -0.5270 0.0053
-2 4 20 0.6085 0.0319
-2 5 1 5.0988 -0.0750
-2 5 2 -9.1589 0.1094
-2 5 3 9.0299 -0.0375
-2 5 4 -6.1980 -0.0429
-2 5 5 2.5992 0.0477
-2 5 6 0.5178 -0.0129
-2 5 7 -2.7399 0.0034
-2 5 8 4.1719 -0.0100
-2 5 9 -4.8669 0.0011
-2 5 10 4.6721 0.0093
-2 5 11 -3.6495 -0.0042
-2 5 12 2.2834 0.0039
-2 5 13 -1.1161 -0.0169
-2 5 14 0.3678 0.0192
-2 5 15 0.0212 -0.0063
-2 5 16 -0.0953 0.0013
-2 5 17 -0.2058 -0.0002
-2 5 18 0.7363 -0.0208
-2 5 19 -0.9785 0.0444
-2 6 1 14.7580 0.0730
-2 6 2 -15.4117 0.0118
-2 6 3 10.8712 -0.0570
-2 6 4 -4.4535 0.0210
-2 6 5 -0.7182 0.0250
-2 6 6 3.9686 -0.0205
-2 6 7 -5.8713 -0.0002
-2 6 8 6.4881 -0.0082
-2 6 9 -5.5620 0.0223
-2 6 10 3.5380 -0.0124
-2 6 11 -1.4727 0.0036
-2 6 12 0.0846 -0.0172
-2 6 13 0.5669 0.0232
-2 6 14 -0.5534 -0.0010
-2 6 15 -0.1310 -0.0204
-2 6 16 1.1014 0.0200
-2 6 17 -1.5779 -0.0164
-2 6 18 1.2357 0.0151
-2 6 19 -0.5553 0.0057
-2 7 1 14.4563 0.0798
-2 7 2 -10.6617 -0.0939
-2 7 3 4.9014 0.0360
-2 7 4 0.2324 0.0252
-2 7 5 -3.1975 -0.0310
-2 7 6 4.1862 0.0050
-2 7 7 -4.1695 0.0058
-2 7 8 3.5431 -0.0024
-2 7 9 -2.2111 0.0027
-2 7 10 0.6191 0.0023
-2 7 11 0.2278 -0.0138
-2 7 12 0.0647 0.0028
-2 7 13 -0.7625 0.0321
-2 7 14 1.0103 -0.0444
-2 7 15 -0.8830 0.0134
-2 7 16 0.9363 0.0206
-2 7 17 -1.1058 -0.0270
-2 7 18 0.8447 0.0257
-2 8 1 8.0971 -0.0399
-2 8 2 -3.2822 -0.0146
-2 8 3 -0.8214 0.0559
-2 8 4 2.6298 -0.0343
-2 8 5 -2.4238 -0.0128
-2 8 6 1.4157 0.0249
-2 8 7 -0.5099 -0.0040
-2 8 8 -0.0810 -0.0097
-2 8 9 0.4140 0.0051
-2 8 10 -0.3486 0.0037
-2 8 11 -0.3686 -0.0164
-2 8 12 1.6184 0.0319
-2 8 13 -2.6977 -0.0280
-2 8 14 2.7905 -0.0019
-2 8 15 -1.7711 0.0252
-2 8 16 0.4517 -0.0190
-2 9 1 1.2961 -0.0601
-2 9 2 1.4317 0.0689
-2 9 3 -2.1391 -0.0167
-2 9 4 1.0902 -0.0307
-2 9 5 0.3471 0.0255
-2 9 6 -1.1172 0.0068
-2 9 7 1.1677 -0.0187
-2 9 8 -0.8682 0.0053
-2 9 9 0.2710 0.0111
-2 9 10 0.7621 -0.0233
-2 9 11 -2.0050 0.0281
-2 9 12 2.8838 -0.0070
-2 9 13 -3.0421 -0.0392
-2 9 14 2.5671 0.0666
-2 9 15 -1.6583 -0.0413
-2 10 1 -1.6831 0.0097
-2 10 2 2.5263 0.0198
-2 10 3 -1.1365 -0.0231
-2 10 4 -1.3400 0.0032
-2 10 5 2.7603 0.0091
-2 10 6 -2.0817 0.0012
-2 10 7 0.2077 -0.0185
-2 10 8 1.2926 0.0229
-2 10 9 -1.8483 -0.0098
-2 10 10 1.9980 -0.0178
-2 10 11 -2.2419 0.0517
-2 10 12 2.3638 -0.0658
-2 10 13 -1.9581 0.0324
-2 11 1 -1.4184 0.0367
-2 11 2 1.1824 -0.0401
-2 11 3 -0.0043 0.0148
-2 11 4 -1.5470 0.0098
-2 11 5 2.3007 -0.0148
-2 11 6 -1.3628 0.0083
-2 11 7 -0.8583 -0.0058
-2 11 8 2.8277 0.0112
-2 11 9 -3.2913 -0.0167
-2 11 10 2.3499 0.0105
-2 11 11 -1.0891 0.0141
-2 12 1 -0.7737 -0.0194
-2 12 2 0.1692 -0.0167
-2 12 3 0.5069 0.0154
-2 12 4 -0.6102 0.0117
-2 12 5 0.1973 -0.0183
-2 12 6 0.3772 -0.0027
-2 12 7 -1.0164 0.0183
-2 12 8 1.6748 -0.0105
-2 12 9 -1.9680 -0.0058
-2 13 1 -0.5935 -0.0750
-2 13 2 0.3050 0.0460
-2 13 3 0.2307 -0.0108
-2 13 4 -0.2714 0.0046
-2 13 5 -0.3222 -0.0073
-2 13 6 0.8440 -0.0094
-1 -13 1 -1.7662 0.0553
-1 -13 2 1.6043 -0.0967
-1 -13 3 -0.5873 0.1346
-1 -13 4 -0.7257 -0.1455
-1 -13 5 1.8624 0.1249
-1 -13 6 -2.3526 -0.0898
-1 -13 7 1.8358 0.0611
-1 -13 8 -0.5827 -0.0530
-1 -12 1 -1.3945 0.0517
-1 -12 2 1.6708 -0.0438
-1 -12 3 -0.3881 0.0335
-1 -12 4 -1.7842 -0.0390
-1 -12 5 3.3853 0.0476
-1 -12 6 -3.4550 -0.0439
-1 -12 7 2.0831 0.0342
-1 -12 8 -0.1307 -0.0373
-1 -12 9 -1.2994 0.0587
-1 -12 10 1.4913 -0.0766
-1 -12 11 -0.6855 0.0598
-1 -12 12 -0.1058 -0.0042
-1 -11 1 -0.7572 -0.0330
-1 -11 2 0.5929 0.0283
-1 -11 3 0.0728 -0.0341
-1 -11 4 -1.2366 0.0346
-1 -11 5 2.3073 -0.0254
-1 -11 6 -2.5128 0.0195
-1 -11 7 1.6276 -0.0178
-1 -11 8 -0.2555 0.0072
-1 -11 9 -0.6288 0.0161
-1 -11 10 0.4447 -0.0352
-1 -11 11 0.5310 0.0262
-1 -11 12 -1.3075 0.0181
-1 -11 13 0.9506 -0.0738
-1 -11 14 0.4756 0.1019
-1 -11 15 -1.8219 -0.0851
-1 -10 1 -2.6167 -0.0915
-1 -10 2 2.5362 0.0805
-1 -10 3 -1.6587 -0.0451
-1 -10 4 0.4898 0.0168
-1 -10 5 0.4474 -0.0053
-1 -10 6 -1.0108 0.0123
-1 -10 7 1.4195 -0.0295
-1 -10 8 -1.8586 0.0360
-1 -10 9 2.2693 -0.0235
-1 -10 10 -2.4857 0.0098
-1 -10 11 2.3570 -0.0127
-1 -10 12 -1.7109 0.0287
-1 -10 13 0.3908 -0.0454
-1 -10 14 1.4815 0.0532
-1 -10 15 -3.2440 -0.0442
-1 -10 16 3.9387 0.0179
-1 -10 17 -3.1644 0.0110
-1 -9 1 -6.9584 -0.0062
-1 -9 2 7.4317 0.0345
-1 -9 3 -5.9300 -0.0216
-1 -9 4 2.9648 -0.0035
-1 -9 5 0.2858 0.0142
-1 -9 6 -2.5615 -0.0141
-1 -9 7 3.6223 0.0084
-1 -9 8 -4.2288 0.0042
-1 -9 9 4.7839 -0.0162
-1 -9 10 -4.6500 0.0205
-1 -9 11 3.1248 -0.0213
-1 -9 12 -0.5247 0.0185
-1 -9 13 -2.0631 -0.0054
-1 -9 14 3.7652 -0.0121
-1 -9 15 -4.3781 0.0177
-1 -9 16 4.0632 -0.0117
-1 -9 17 -2.9827 0.0094
-1 -9 18 1.4144 -0.0134
-1 -8 1 -12.1072 0.1000
-1 -8 2 10.7101 -0.0549
-1 -8 3 -6.6488 0.0081
-1 -8 4 1.7810 0.0010
-1 -8 5 2.5297 0.0032
-1 -8 6 -5.4429 -0.0050
-1 -8 7 6.3965 0.0177
-1 -8 8 -5.6439 -0.0326
-1 -8 9 4.2510 0.0241
-1 -8 10 -2.8219 0.0002
-1 -8 11 0.9020 -0.0083
-1 -8 12 1.7838 -0.0073
-1 -8 13 -4.2457 0.0266
-1 -8 14 5.0709 -0.0342
-1 -8 15 -3.9541 0.0271
-1 -8 16 1.9020 -0.0088
-1 -8 17 -0.1320 -0.0077
-1 -8 18 -0.8652 0.0077
-1 -8 19 1.2367 0.0057
-1 -8 20 -1.1574 -0.0147
-1 -7 1 -11.6719 0.0454
-1 -7 2 7.1172 -0.0676
-1 -7 3 -0.3173 0.0304
-1 -7 4 -5.3444 0.0054
-1 -7 5 7.2441 -0.0029
-1 -7 6 -5.8603 -0.0070
-1 -7 7 3.5821 0.0048
-1 -7 8 -1.7036 -0.0080
-1 -7 9 -0.0789 0.0161
-1 -7 10 1.9478 -0.0093
-1 -7 11 -3.4000 -0.0018
-1 -7 12 4.0895 -0.0083
-1 -7 13 -3.9672 0.0269
-1 -7 14 2.8079 -0.0213
-1 -7 15 -0.5699 -0.0057
-1 -7 16 -1.9058 0.0235
-1 -7 17 3.3082 -0.0199
-1 -7 18 -3.0648 0.0072
-1 -7 19 1.8079 0.0037
-1 -7 20 -0.6002 -0.0106
-1 -6 1 0.2423 -0.0877
-1 -6 2 -6.3711 0.0377
-1 -6 3 10.9018 0.0256
-1 -6 4 -11.7188 -0.0238
-1 -6 5 7.9408 -0.0029
-1 -6 6 -0.8676 0.0034
-1 -6 7 -5.6842 0.0005
-1 -6 8 8.3077 0.0144
-1 -6 9 -7.3932 -0.0239
-1 -6 10 5.8973 0.0128
-1 -6 11 -5.1881 -0.0022
-1 -6 12 4.0556 0.0029
-1 -6 13 -1.4560 -0.0038
-1 -6 14 -1.8146 0.0060
-1 -6 15 4.3084 -0.0180
-1 -6 16 -5.2988 0.0255
-1 -6 17 4.7479 -0.0111
-1 -6 18 -2.9843 -0.0103
-1 -6 19 0.7848 0.0105
-1 -6 20 0.8172 0.0101
-1 -6 21 -1.2481 -0.0273
-1 -5 1 19.7080 -0.0451
-1 -5 2 -21.9639 0.0988
-1 -5 3 19.0359 -0.0415
-1 -5 4 -10.3097 -0.0270
-1 -5 5 -1.1765 0.0168
-1 -5 6 10.9305 0.0225
-1 -5 7 -16.0499 -0.0212
-1 -5 8 15.8393 0.0025
-1 -5 9 -11.5446 -0.0070
-1 -5 10 6.1503 0.0152
-1 -5 11 -2.4441 -0.0043
-1 -5 12 0.5015 -0.0036
-1 -5 13 1.5703 -0.0084
-1 -5 14 -4.3580 0.0194
-1 -5 15 6.2144 -0.0119
-1 -5 16 -5.6789 -0.0036
-1 -5 17 3.3068 0.0146
-1 -5 18 -0.7577 -0.0180
-1 -5 19 -0.8741 0.0079
-1 -5 20 1.4622 0.0179
-1 -5 21 -1.3201 -0.0423
-1 -5 22 0.8149 0.0447
-1 -4 1 32.3795 0.0728
-1 -4 2 -26.4007 -0.0313
-1 -4 3 14.8396 -0.0364
-1 -4 4 -0.4544 0.0346
-1 -4 5 -12.7999 -0.0020
-1 -4 6 20.0001 0.0047
-1 -4 7 -18.9899 -0.0156
-1 -4 8 12.7645 -0.0068
-1 -4 9 -6.1828 0.0294
-1 -4 10 1.6388 -0.0168
-1 -4 11 0.9371 -0.0011
-1 -4 12 -2.0422 -0.0054
-1 -4 13 2.2965 0.0140
-1 -4 14 -2.5731 -0.0047
-1 -4 15 2.9480 -0.0015
-1 -4 16 -2.4732 -0.0101
-1 -4 17 0.7875 0.0206
-1 -4 18 0.9669 -0.0140
-1 -4 19 -1.4584 0.0002
-1 -4 20 0.7149 0.0089
-1 -4 21 0.1468 -0.0143
-1 -4 22 -0.3270 0.0169
-1 -3 1 23.3773 0.0200
-1 -3 2 -15.2478 -0.1225
-1 -3 3 2.7916 0.0897
-1 -3 4 8.6714 0.0156
-1 -3 5 -14.4850 -0.0541
-1 -3 6 13.4091 0.0160
-1 -3 7 -7.2263 0.0172
-1 -3 8 -0.0797 -0.0212
-1 -3 9 4.0568 0.0219
-1 -3 10 -3.2535 -0.0173
-1 -3 11 0.3608 -0.0001
-1 -3 12 1.3850 0.0061
-1 -3 13 -1.5748 0.0106
-1 -3 14 1.4286 -0.0208
-1 -3 15 -1.2641 0.0095
-1 -3 16 0.7443 0.0002
-1 -3 17 -0.1865 0.0040
-1 -3 18 0.0891 -0.0056
-1 -3 19 -0.1372 -0.0015
-1 -3 20 -0.2592 0.0010
-1 -3 21 0.9044 0.0107
-1 -3 22 -1.0496 -0.0158
-1 -2 1 0.6828 -0.0541
-1 -2 2 0.7417 -0.0161
-1 -2 3 -3.1792 0.0955
-1 -2 4 4.9026 -0.0647
-1 -2 5 -2.3919 -0.0242
-1 -2 6 -4.6610 0.0446
-1 -2 7 11.5314 0.0032
-1 -2 8 -13.2295 -0.0270
-1 -2 9 9.0166 0.0045
-1 -2 10 -1.8669 0.0153
-1 -2 11 -4.3288 -0.0149
-1 -2 12 6.9000 0.0123
-1 -2 13 -5.7678 -0.0088
-1 -2 14 3.1378 0.0004
-1 -2 15 -1.0807 0.0010
-1 -2 16 -0.1670 0.0063
-1 -2 17 1.1392 -0.0056
-1 -2 18 -1.6348 -0.0025
-1 -2 19 1.2023 0.0004
-1 -2 20 -0.2394 0.0075
-1 -2 21 -0.3538 -0.0005
-1 -2 22 0.2785 -0.0170
-1 -1 1 -9.4533 -0.0414
-1 -1 2 1.8645 0.0690
-1 -1 3 2.7412 -0.0245
-1 -1 4 -6.6144 -0.0346
-1 -1 5 11.1776 0.0271
-1 -1 6 -16.2975 0.0167
-1 -1 7 18.9363 -0.0195
-1 -1 8 -15.3439 -0.0074
-1 -1 9 6.1742 0.0054
-1 -1 10 2.9887 0.0185
-1 -1 11 -7.1765 -0.0210
-1 -1 12 6.0706 0.0083
-1 -1 13 -2.3905 -0.0099
-1 -1 14 -1.2411 0.0177
-1 -1 15 3.3226 -0.0131
-1 -1 16 -3.4519 0.0067
-1 -1 17 2.2999 -0.0089
-1 -1 18 -0.9053 0.0080
-1 -1 19 -0.2594 -0.0017
-1 -1 20 1.2205 0.0038
-1 -1 21 -1.8376 -0.0105
-1 -1 22 1.7666 0.0026
-1 0 1 -0.4969 -0.0708
-1 0 2 -11.9139 0.0446
-1 0 3 12.4128 -0.0436
-1 0 4 -8.9415 0.0246
-1 0 5 8.0802 0.0078
-1 0 6 -9.7827 -0.0091
-1 0 7 10.4380 -0.0118
-1 0 8 -7.6660 0.0113
-1 0 9 2.4525 0.0066
-1 0 10 1.5347 -0.0095
-1 0 11 -1.1395 0.0031
-1 0 12 -3.0375 -0.0061
-1 0 13 7.3157 0.0053
-1 0 14 -8.7738 0.0082
-1 0 15 7.2515 -0.0108
-1 0 16 -4.0450 -0.0031
-1 0 17 0.4434 0.0027
-1 0 18 2.3633 0.0177
-1 0 19 -3.4755 -0.0221
-1 0 20 2.9814 0.0003
-1 0 21 -1.8770 0.0129
-1 0 22 1.0602 -0.0007
-1 1 1 12.7093 -0.1199
-1 1 2 -16.2670 0.0139
-1 1 3 8.5513 0.0228
-1 1 4 3.0050 0.0017
-1 1 5 -8.8432 -0.0108
-1 1 6 6.3887 -0.0057
-1 1 7 -0.6545 0.0021
-1 1 8 -3.4450 0.0182
-1 1 9 5.6880 -0.0133
-1 1 10 -8.0047 -0.0130
-1 1 11 10.9345 0.0236
-1 1 12 -13.2931 -0.0177
-1 1 13 13.5161 0.0150
-1 1 14 -10.8596 -0.0116
-1 1 15 6.0574 0.0035
-1 1 16 -0.9181 -0.0081
-1 1 17 -2.9061 0.0213
-1 1 18 4.6702 -0.0118
-1 1 19 -4.4242 -0.0177
-1 1 20 2.7936 0.0245
-1 1 21 -0.8383 -0.0028
-1 1 22 -0.4053 -0.0037
-1 2 1 16.9890 -0.1348
-1 2 2 -3.2988 0.0385
-1 2 3 -10.9090 0.0330
-1 2 4 19.0385 -0.0328
-1 2 5 -18.7771 0.0067
-1 2 6 11.2613 -0.0109
-1 2 7 -0.6706 0.0236
-1 2 8 -8.2512 -0.0020
-1 2 9 13.6711 -0.0285
-1 2 10 -16.4826 0.0211
-1 2 11 17.2585 0.0062
-1 2 12 -15.4079 -0.0104
-1 2 13 10.9928 0.0015
-1 2 14 -5.4784 -0.0072
-1 2 15 0.5583 0.0143
-1 2 16 2.7550 -0.0076
-1 2 17 -4.0833 0.0108
-1 2 18 3.6208 -0.0325
-1 2 19 -2.1549 0.0324
-1 2 20 0.6653 0.0093
-1 2 21 0.2608 -0.0502
-1 2 22 -0.5863 0.0520
-1 3 1 7.5014 -0.0765
-1 3 2 10.4395 0.0929
-1 3 3 -22.6784 -0.0472
-1 3 4 22.3301 -0.0109
-1 3 5 -11.9676 0.0285
-1 3 6 -0.4748 -0.0206
-1 3 7 9.6287 0.0228
-1 3 8 -14.6343 -0.0223
-1 3 9 16.2634 -0.0035
-1 3 10 -15.1829 0.0268
-1 3 11 12.1491 -0.0161
-1 3 12 -8.0293 -0.0018
-1 3 13 3.6006 -0.0071
-1 3 14 0.2960 0.0204
-1 3 15 -2.8054 -0.0108
-1 3 16 3.5242 0.0007
-1 3 17 -2.7540 -0.0071
-1 3 18 1.2902 -0.0027
-1 3 19 0.0030 0.0394
-1 3 20 -0.6114 -0.0467
-1 3 21 0.5542 -0.0086
-1 4 1 -4.1878 0.0581
-1 4 2 12.7248 0.0320
-1 4 3 -13.4316 -0.0850
-1 4 4 6.7083 0.0479
-1 4 5 4.2233 0.0154
-1 4 6 -13.4097 -0.0261
-1 4 7 16.5228 -0.0014
-1 4 8 -14.2963 0.0080
-1 4 9 10.1280 0.0076
-1 4 10 -5.9949 -0.0091
-1 4 11 2.2240 0.0007
-1 4 12 0.6214 -0.0076
-1 4 13 -1.7891 0.0133
-1 4 14 1.5885 0.0083
-1 4 15 -1.1239 -0.0337
-1 4 16 0.9569 0.0308
-1 4 17 -0.8330 -0.0168
-1 4 18 0.5344 0.0139
-1 4 19 -0.2757 0.0006
-1 4 20 0.2008 -0.0388
-1 5 1 -1.6540 0.0716
-1 5 2 2.3773 -0.0857
-1 5 3 4.1287 0.0231
-1 5 4 -12.0564 0.0340
-1 5 5 16.2797 -0.0250
-1 5 6 -15.7923 -0.0066
-1 5 7 12.0278 -0.0006
-1 5 8 -6.7591 0.0263
-1 5 9 1.7468 -0.0181
-1 5 10 1.6412 -0.0119
-1 5 11 -3.0858 0.0178
-1 5 12 2.9911 -0.0066
-1 5 13 -1.7779 0.0144
-1 5 14 0.0134 -0.0277
-1 5 15 1.3165 0.0101
-1 5 16 -1.4250 0.0213
-1 5 17 0.4802 -0.0241
-1 5 18 0.6498 0.0066
-1 5 19 -1.2705 -0.0023
-1 5 20 1.2268 0.0019
-1 6 1 9.9266 -0.0111
-1 6 2 -12.2976 -0.0516
-1 6 3 15.8529 0.0816
-1 6 4 -17.9540 -0.0398
-1 6 5 15.6029 -0.0135
-1 6 6 -9.3103 0.0176
-1 6 7 2.8280 0.0047
-1 6 8 1.0535 -0.0044
-1 6 9 -2.4746 -0.0111
-1 6 10 2.5181 0.0084
-1 6 11 -1.5375 0.0020
-1 6 12 -0.0969 0.0080
-1 6 13 1.3630 -0.0189
-1 6 14 -1.5794 -0.0036
-1 6 15 1.1642 0.0365
-1 6 16 -0.8138 -0.0330
-1 6 17 0.5275 0.0053
-1 6 18 0.0366 0.0007
-1 6 19 -0.7084 0.0116
-1 7 1 16.2059 0.0476
-1 7 2 -18.2852 0.0091
-1 7 3 17.1561 -0.0122
-1 7 4 -12.8404 -0.0119
-1 7 5 6.8950 0.0133
-1 7 6 -1.2303 0.0019
-1 7 7 -2.3807 -0.0017
-1 7 8 3.0248 -0.0103
-1 7 9 -1.4436 0.0098
-1 7 10 -0.6774 -0.0001
-1 7 11 2.2854 -0.0009
-1 7 12 -3.1681 0.0017
-1 7 13 3.0489 -0.0183
-1 7 14 -1.6972 0.0323
-1 7 15 -0.1065 -0.0151
-1 7 16 0.9195 -0.0168
-1 7 17 -0.3214 0.0258
-1 7 18 -0.5683 -0.0155
-1 8 1 14.9454 0.1342
-1 8 2 -14.0265 -0.0364
-1 8 3 10.5070 -0.0584
-1 8 4 -5.0536 0.0623
-1 8 5 0.0524 -0.0121
-1 8 6 2.3086 -0.0134
-1 8 7 -1.9242 0.0014
-1 8 8 0.1737 0.0101
-1 8 9 1.7448 -0.0061
-1 8 10 -3.2299 0.0012
-1 8 11 3.8139 0.0020
-1 8 12 -3.2188 -0.0145
-1 8 13 1.7430 0.0262
-1 8 14 -0.1196 -0.0134
-1 8 15 -0.9708 -0.0174
-1 8 16 1.1584 0.0323
-1 9 1 9.7982 0.0702
-1 9 2 -7.5281 -0.0481
-1 9 3 3.7260 -0.0109
-1 9 4 -0.0407 0.0414
-1 9 5 -1.8054 -0.0202
-1 9 6 1.1341 -0.0078
-1 9 7 1.0354 0.0072
-1 9 8 -2.8403 0.0059
-1 9 9 3.3316 -0.0105
-1 9 10 -2.9571 0.0157
-1 9 11 2.3075 -0.0268
-1 9 12 -1.2670 0.0176
-1 9 13 -0.2170 0.0280
-1 9 14 1.3788 -0.0739
-1 9 15 -1.4129 0.0686
-1 10 1 4.3926 -0.0214
-1 10 2 -3.1786 -0.0018
-1 10 3 1.1422 0.0267
-1 10 4 0.5107 -0.0204
-1 10 5 -0.6457 0.0017
-1 10 6 -0.6964 0.0032
-1 10 7 2.3274 0.0046
-1 10 8 -2.9667 -0.0153
-1 10 9 2.2893 0.0206
-1 10 10 -1.0225 -0.0055
-1 10 11 0.0559 -0.0327
-1 10 12 0.4161 0.0586
-1 10 13 -0.7428 -0.0291
-1 11 1 1.6217 -0.0119
-1 11 2 -1.0289 0.0074
-1 11 3 0.4740 0.0349
-1 11 4 -0.3697 -0.0508
-1 11 5 0.7112 0.0136
-1 11 6 -1.0793 0.0242
-1 11 7 1.0757 -0.0152
-1 11 8 -0.6869 -0.0216
-1 11 9 0.1762 0.0427
-1 11 10 0.2381 -0.0330
-1 11 11 -0.4646 0.0020
-1 12 1 0.9008 0.0442
-1 12 2 0.1616 -0.0265
-1 12 3 -0.6935 0.0238
-1 12 4 0.2789 -0.0389
-1 12 5 0.4826 0.0281
-1 12 6 -0.6019 0.0107
-1 12 7 -0.1401 -0.0251
-1 12 8 0.9412 -0.0033
-1 12 9 -0.9612 0.0305
-1 13 1 0.1813 0.0421
-1 13 2 1.2021 -0.0507
-1 13 3 -1.7497 0.0309
-1 13 4 1.2645 -0.0191
-1 13 5 -0.3455 0.0285
0 -13 1 0.7761 -0.0443
0 -13 2 -0.2708 0.0641
0 -13 3 -0.2861 -0.0821
0 -13 4 0.4563 0.0830
0 -13 5 -0.2220 -0.0568
0 -13 6 0.0456 0.0146
0 -13 7 -0.2527 0.0343
0 -13 8 0.6639 -0.0835
0 -13 9 -0.9359 0.1112
0 -13 10 0.9596 -0.0920
0 -12 1 -0.1919 -0.0515
0 -12 2 -0.0577 0.0675
0 -12 3 0.0323 -0.0538
0 -12 4 0.5255 0.0461
0 -12 5 -1.2444 -0.0425
0 -12 6 1.5945 0.0234
0 -12 7 -1.4716 0.0090
0 -12 8 1.2091 -0.0358
0 -12 9 -1.1192 0.0412
0 -12 10 1.2049 -0.0186
0 -12 11 -1.2735 -0.0217
0 -12 12 1.1301 0.0525
0 -12 13 -0.6933 -0.0555
0 -12 14 0.1331 0.0391
0 -11 1 -0.3508 0.0161
0 -11 2 0.5456 0.0397
0 -11 3 -1.1507 -0.0535
0 -11 4 2.2784 0.0360
0 -11 5 -3.5655 -0.0180
0 -11 6 4.3673 0.0020
0 -11 7 -4.1819 0.0132
0 -11 8 3.0254 -0.0108
0 -11 9 -1.5206 -0.0144
0 -11 10 0.4797 0.0421
0 -11 11 -0.2461 -0.0546
0 -11 12 0.4747 0.0511
0 -11 13 -0.5531 -0.0351
0 -11 14 0.1752 0.0130
0 -11 15 0.4226 0.0022
0 -11 16 -0.7291 -0.0046
0 -10 1 0.3311 0.0756
0 -10 2 1.9068 -0.0499
0 -10 3 -4.8743 0.0005
0 -10 4 7.7642 0.0141
0 -10 5 -9.3492 0.0026
0 -10 6 8.7720 -0.0163
0 -10 7 -6.4394 0.0177
0 -10 8 3.6117 -0.0088
0 -10 9 -1.1727 -0.0134
0 -10 10 -0.6826 0.0358
0 -10 11 1.8101 -0.0351
0 -10 12 -1.9477 0.0151
0 -10 13 1.2320 -0.0009
0 -10 14 -0.3357 -0.0025
0 -10 15 -0.0954 0.0081
0 -10 16 -0.0326 -0.0151
0 -10 17 0.3318 0.0127
0 -10 18 -0.4319 -0.0045
0 -9 1 -0.4934 0.0686
0 -9 2 6.4485 -0.1038
0 -9 3 -12.2386 0.0706
0 -9 4 15.8539 -0.0192
0 -9 5 -16.1553 0.0099
0 -9 6 13.0293 -0.0219
0 -9 7 -7.5485 0.0120
0 -9 8 1.9863 0.0079
0 -9 9 1.5606 -0.0084
0 -9 10 -2.9004 -0.0034
0 -9 11 3.2962 0.0113
0 -9 12 -3.3945 -0.0193
0 -9 13 2.6674 0.0278
0 -9 14 -0.8960 -0.0244
0 -9 15 -0.9420 0.0115
0 -9 16 1.6484 -0.0050
0 -9 17 -1.0416 0.0049
0 -9 18 -0.0497 -0.0005
0 -9 19 0.6955 -0.0031
0 -8 1 -4.5150 0.0591
0 -8 2 13.4124 -0.0465
0 -8 3 -20.7096 0.0446
0 -8 4 23.4889 -0.0162
0 -8 5 -20.4209 -0.0123
0 -8 6 13.3321 0.0052
0 -8 7 -5.5994 0.0091
0 -8 8 -0.4037 0.0016
0 -8 9 3.8015 -0.0098
0 -8 10 -4.5997 -0.0116
0 -8 11 3.6643 0.0341
0 -8 12 -2.3503 -0.0289
0 -8 13 1.2724 0.0159
0 -8 14 -0.0701 -0.0162
0 -8 15 -1.3078 0.0134
0 -8 16 2.0109 0.0054
0 -8 17 -1.3851 -0.0206
0 -8 18 -0.0654 0.0149
0 -8 19 1.2092 0.0012
0 -8 20 -1.3930 -0.0124
0 -7 1 -9.6165 0.1043
0 -7 2 18.5391 0.0221
0 -7 3 -23.7743 -0.0683
0 -7 4 24.0589 0.0320
0 -7 5 -19.0374 -0.0073
0 -7 6 10.4412 0.0165
0 -7 7 -2.4279 -0.0143
0 -7 8 -1.6489 -0.0039
0 -7 9 2.2130 0.0078
0 -7 10 -1.7113 -0.0033
0 -7 11 1.1728 0.0095
0 -7 12 -0.2180 -0.0111
0 -7 13 -0.8941 -0.0064
0 -7 14 1.2864 0.0200
0 -7 15 -0.8726 -0.0137
0 -7 16 0.2488 0.0087
0 -7 17 0.3711 -0.0167
0 -7 18 -1.0987 0.0147
0 -7 19 1.6750 0.0079
0 -7 20 -1.6396 -0.0226
0 -7 21 1.0139 0.0069
0 -6 1 -10.1974 0.0703
0 -6 2 15.9515 -0.0128
0 -6 3 -18.1791 -0.0748
0 -6 4 16.0773 0.0723
0 -6 5 -11.5587 -0.0024
0 -6 6 7.0159 -0.0230
0 -6 7 -3.8803 -0.0091
0 -6 8 2.9376 0.0226
0 -6 9 -3.8140 -0.0010
0 -6 10 4.5008 -0.0055
0 -6 11 -3.4237 -0.0128
0 -6 12 1.4894 0.0205
0 -6 13 -0.4331 -0.0136
0 -6 14 0.1505 0.0144
0 -6 15 0.5595 -0.0189
0 -6 16 -1.6645 0.0095
0 -6 17 2.1493 0.0059
0 -6 18 -1.8370 -0.0115
0 -6 19 1.3955 0.0103
0 -6 20 -1.0470 -0.0060
0 -6 21 0.5059 -0.0112
0 -6 22 0.1279 0.0392
0 -5 1 -7.2652 -0.0869
0 -5 2 8.2085 -0.0143
0 -5 3 -8.4246 0.0506
0 -5 4 7.5837 -0.0075
0 -5 5 -6.2242 -0.0171
0 -5 6 6.6121 -0.0049
0 -5 7 -9.3407 0.0119
0 -5 8 11.6977 0.0104
0 -5 9 -11.1050 -0.0144
0 -5 10 7.9451 -0.0022
0 -5 11 -4.0204 -0.0030
0 -5 12 0.5218 0.0237
0 -5 13 1.7507 -0.0170
0 -5 14 -2.2872 -0.0125
0 -5 15 1.6961 0.0242
0 -5 16 -1.1955 -0.0146
0 -5 17 1.1009 0.0101
0 -5 18 -0.8903 -0.0117
0 -5 19 0.4329 0.0010
0 -5 20 -0.0635 0.0183
0 -5 21 -0.1781 -0.0279
0 -5 22 0.4413 0.0252
0 -4 1 -10.4308 -0.0803
0 -4 2 11.7072 0.0398
0 -4 3 -9.7446 0.0644
0 -4 4 7.8108 -0.0990
0 -4 5 -7.6911 0.0308
0 -4 6 9.2486 0.0329
0 -4 7 -11.6495 -0.0233
0 -4 8 12.7199 -0.0104
0 -4 9 -9.8379 0.0169
0 -4 10 3.6101 -0.0110
0 -4 11 1.7721 0.0082
0 -4 12 -3.3452 0.0027
0 -4 13 2.1605 -0.0118
0 -4 14 -0.4523 -0.0050
0 -4 15 -1.1265 0.0311
0 -4 16 2.4137 -0.0304
0 -4 17 -2.5607 0.0062
0 -4 18 1.3586 0.0109
0 -4 19 -0.0443 -0.0149
0 -4 20 -0.2581 0.0166
0 -4 21 -0.1647 -0.0123
0 -4 22 0.4040 -0.0047
0 -3 1 -34.4211 0.1042
0 -3 2 36.8180 -0.0289
0 -3 3 -30.3534 -0.0129
0 -3 4 18.1603 -0.0224
0 -3 5 -7.7820 0.0460
0 -3 6 3.0981 -0.0072
0 -3 7 -1.6912 -0.0281
0 -3 8 -0.2813 0.0074
0 -3 9 3.8593 0.0260
0 -3 10 -7.3379 -0.0250
0 -3 11 7.9957 0.0081
0 -3 12 -4.3462 -0.0011
0 -3 13 -1.8358 -0.0046
0 -3 14 6.6972 0.0126
0 -3 15 -8.1727 -0.0093
0 -3 16 7.2185 0.0000
0 -3 17 -5.2070 -0.0029
0 -3 18 2.4489 0.0112
0 -3 19 0.3503 -0.0064
0 -3 20 -1.6541 -0.0076
0 -3 21 1.0802 0.0153
0 -3 22 -0.1179 -0.0173
0 -2 1 -86.4006 0.1626
0 -2 2 76.0244 -0.0868
0 -2 3 -52.5219 -0.0240
0 -2 4 22.7092 0.0694
0 -2 5 3.7508 -0.0275
0 -2 6 -18.4946 -0.0186
0 -2 7 21.4989 0.0130
0 -2 8 -19.6099 0.0055
0 -2 9 17.5251 0.0023
0 -2 10 -14.1171 -0.0128
0 -2 11 7.3573 0.0030
0 -2 12 1.4648 0.0075
0 -2 13 -9.0880 -0.0065
0 -2 14 12.9855 0.0107
0 -2 15 -12.3904 -0.0217
0 -2 16 8.5299 0.0202
0 -2 17 -3.9489 -0.0070
0 -2 18 0.6028 -0.0010
0 -2 19 1.1851 0.0051
0 -2 20 -1.7967 -0.0148
0 -2 21 1.4746 0.0192
0 -2 22 -0.7050 -0.0066
0 -2 23 0.2483 -0.0095
0 -1 1 -137.0564 0.0648
0 -1 2 106.2568 0.0124
0 -1 3 -56.0364 -0.0414
0 -1 4 6.5425 0.0457
0 -1 5 27.6511 -0.0315
0 -1 6 -41.9181 0.0053
0 -1 7 39.7169 0.0063
0 -1 8 -29.2118 0.0045
0 -1 9 17.9992 -0.0112
0 -1 10 -8.4983 0.0018
0 -1 11 -0.4558 0.0035
0 -1 12 8.4168 0.0023
0 -1 13 -12.6674 -0.0018
0 -1 14 12.0358 -0.0051
0 -1 15 -8.2326 0.0025
0 -1 16 3.5786 0.0029
0 -1 17 0.3016 0.0047
0 -1 18 -2.1202 -0.0115
0 -1 19 1.5446 -0.0012
0 -1 20 -0.0107 0.0167
0 -1 21 -0.6258 -0.0116
0 -1 22 0.1079 -0.0008
0 0 1 -142.7482 -0.1122
0 0 2 98.9539 0.1281
0 0 3 -39.0099 -0.0558
0 0 4 -15.3258 -0.0164
0 0 5 45.3009 0.0314
0 0 6 -48.3810 -0.0105
0 0 7 35.7988 -0.0066
0 0 8 -19.8610 0.0150
0 0 9 6.7694 -0.0205
0 0 10 2.0027 0.0141
0 0 11 -6.7835 0.0026
0 0 12 8.3070 -0.0115
0 0 13 -7.0442 0.0106
0 0 14 3.6175 -0.0144
0 0 15 0.3386 0.0193
0 0 16 -2.9156 -0.0126
0 0 17 3.4569 0.0047
0 0 18 -2.4330 -0.0082
0 0 19 0.4460 0.0052
0 0 20 1.6268 0.0173
0 0 21 -2.4445 -0.0300
0 0 22 1.4869 0.0073
0 1 0 135.2800 0.1766
0 1 1 -104.0540 -0.2375
0 1 2 58.0738 0.1761
0 1 3 -12.5762 -0.0354
0 1 4 -21.0778 -0.0647
0 1 5 35.5437 0.0633
0 1 6 -30.9571 -0.0133
0 1 7 16.6296 -0.0086
0 1 8 -3.8303 -0.0018
0 1 9 -2.8557 0.0015
0 1 10 4.9762 0.0147
0 1 11 -4.3206 -0.0138
0 1 12 1.3660 -0.0065
0 1 13 2.5274 0.0142
0 1 14 -5.1934 -0.0040
0 1 15 5.6765 0.0003
0 1 16 -4.4722 -0.0045
0 1 17 2.3961 -0.0014
0 1 18 -0.2316 0.0081
0 1 19 -1.2486 0.0055
0 1 20 1.7241 -0.0239
0 1 21 -1.4760 0.0198
0 1 22 0.9201 -0.0053
0 2 0 78.9450 0.1615
0 2 1 -54.0264 -0.1246
0 2 2 21.8402 0.0825
0 2 3 2.5346 -0.0277
0 2 4 -11.5383 -0.0274
0 2 5 9.3665 0.0417
0 2 6 -4.1729 -0.0113
0 2 7 0.4949 -0.0132
0 2 8 0.8400 -0.0007
0 2 9 -0.3189 0.0216
0 2 10 -1.0613 -0.0113
0 2 11 2.5391 -0.0116
0 2 12 -4.1935 0.0087
0 2 13 5.8450 0.0074
0 2 14 -6.2379 0.0007
0 2 15 4.5553 -0.0234
0 2 16 -1.7715 0.0226
0 2 17 -0.5080 -0.0045
0 2 18 1.6073 0.0035
0 2 19 -1.5985 -0.0090
0 2 20 0.7346 -0.0150
0 2 21 0.3051 0.0529
0 2 22 -0.5936 -0.0535
0 3 0 26.3866 0.0885
0 3 1 -16.6193 0.0181
0 3 2 7.1639 -0.0817
0 3 3 -1.1137 0.0365
0 3 4 1.5286 0.0314
0 3 5 -5.8187 -0.0308
0 3 6 6.7903 -0.0112
0 3 7 -1.4378 0.0217
0 3 8 -5.5579 0.0022
0 3 9 8.5551 -0.0126
0 3 10 -7.1986 -0.0004
0 3 11 4.5487 0.0062
0 3 12 -2.5444 0.0014
0 3 13 1.2399 -0.0005
0 3 14 -0.3319 -0.0063
0 3 15 -0.3004 -0.0035
0 3 16 0.7539 0.0198
0 3 17 -0.9953 -0.0142
0 3 18 0.8838 -0.0017
0 3 19 -0.4245 -0.0042
0 3 20 -0.1740 0.0169
0 3 21 0.5858 0.0051
0 4 0 5.6118 -0.0351
0 4 1 -1.5498 0.0119
0 4 2 1.8031 -0.0517
0 4 3 -4.6190 0.0672
0 4 4 5.7827 -0.0095
0 4 5 -3.4175 -0.0437
0 4 6 -1.7139 0.0214
0 4 7 7.7100 0.0280
0 4 8 -11.5848 -0.0247
0 4 9 10.6015 -0.0177
0 4 10 -5.3621 0.0303
0 4 11 -0.3145 -0.0043
0 4 12 3.4911 -0.0101
0 4 13 -4.3213 -0.0025
0 4 14 4.0092 0.0058
0 4 15 -2.8793 0.0121
0 4 16 1.1326 -0.0193
0 4 17 0.3460 0.0043
0 4 18 -0.8757 0.0054
0 4 19 0.7052 -0.0011
0 4 20 -0.3626 0.0054
0 5 0 4.7328 -0.1175
0 5 1 -0.5743 0.0325
0 5 2 -2.5513 0.0490
0 5 3 2.9113 -0.0348
0 5 4 -3.1526 -0.0139
0 5 5 6.5971 0.0096
0 5 6 -11.7540 0.0243
0 5 7 13.8454 -0.0209
0 5 8 -10.6430 -0.0112
0 5 9 4.1776 0.0178
0 5 10 2.2287 0.0024
0 5 11 -6.3388 -0.0079
0 5 12 7.2872 -0.0061
0 5 13 -5.5827 0.0052
0 5 14 2.8388 0.0134
0 5 15 -0.5830 -0.0137
0 5 16 -0.6571 -0.0106
0 5 17 1.0514 0.0216
0 5 18 -0.8878 -0.0045
0 5 19 0.4805 -0.0079
0 6 0 3.4980 0.0283
0 6 1 2.6452 0.0243
0 6 2 -7.9456 -0.0017
0 6 3 11.6648 -0.0446
0 6 4 -13.1763 0.0364
0 6 5 13.2431 -0.0007
0 6 6 -12.4850 0.0013
0 6 7 9.6943 -0.0248
0 6 8 -3.9385 0.0193
0 6 9 -2.7625 0.0098
0 6 10 7.0630 -0.0181
0 6 11 -7.7709 0.0037
0 6 12 6.0208 -0.0026
0 6 13 -3.0749 0.0190
0 6 14 -0.2133 -0.0190
0 6 15 2.5637 -0.0069
0 6 16 -2.8283 0.0257
0 6 17 1.3981 -0.0194
0 6 18 0.0937 0.0107
0 7 0 -0.4589 0.1674
0 7 1 8.4577 -0.0842
0 7 2 -12.8270 -0.0385
0 7 3 14.2800 0.0643
0 7 4 -13.6805 -0.0104
0 7 5 10.9838 -0.0212
0 7 6 -6.5274 0.0049
0 7 7 1.6563 0.0101
0 7 8 2.3658 -0.0020
0 7 9 -4.9286 -0.0082
0 7 10 5.6386 0.0111
0 7 11 -4.4655 -0.0148
0 7 12 2.2199 0.0125
0 7 13 0.0151 0.0092
0 7 14 -1.7395 -0.0357
0 7 15 2.7647 0.0345
0 7 16 -2.6959 -0.0017
0 7 17 1.4786 -0.0315
0 8 0 -3.6331 0.0950
0 8 1 9.4285 -0.0866
0 8 2 -11.7721 0.0019
0 8 3 10.8209 0.0750
0 8 4 -7.9643 -0.0631
0 8 5 4.3951 0.0057
0 8 6 -0.6369 0.0096
0 8 7 -2.4438 0.0181
0 8 8 3.6559 -0.0303
0 8 9 -2.9314 0.0109
0 8 10 1.5297 0.0089
0 8 11 -0.4480 -0.0159
0 8 12 -0.3712 0.0229
0 8 13 1.1107 -0.0295
0 8 14 -1.4512 0.0178
0 8 15 1.2109 0.0132
0 8 16 -0.7838 -0.0366
0 9 0 -3.7736 0.0123
0 9 1 5.7411 0.0012
0 9 2 -5.8009 0.0075
0 9 3 4.5106 0.0086
0 9 4 -2.4791 -0.0298
0 9 5 0.4979 0.0168
0 9 6 0.8297 0.0097
0 9 7 -1.3257 -0.0088
0 9 8 0.9900 -0.0115
0 9 9 -0.0320 0.0226
0 9 10 -0.8695 -0.0266
0 9 11 1.0423 0.0307
0 9 12 -0.6180 -0.0151
0 9 13 0.2518 -0.0303
0 9 14 -0.1321 0.0683
0 10 0 -1.4656 0.0412
0 10 1 1.5237 0.0023
0 10 2 -1.0025 0.0008
0 10 3 0.4993 -0.0216
0 10 4 -0.2542 0.0102
0 10 5 0.2829 0.0119
0 10 6 -0.6437 0.0016
0 10 7 1.2200 -0.0340
0 10 8 -1.5742 0.0364
0 10 9 1.3961 -0.0044
0 10 10 -0.8570 -0.0314
0 10 11 0.2852 0.0527
0 10 12 0.2186 -0.0514
0 10 13 -0.6405 0.0180
0 11 0 0.2392 0.0620
0 11 1 -0.0659 -0.0515
0 11 2 -0.1196 0.0160
0 11 3 0.3166 -0.0079
0 11 4 -0.5977 0.0167
0 11 5 0.9763 -0.0092
0 11 6 -1.3973 0.0024
0 11 7 1.7286 -0.0237
0 11 8 -1.7002 0.0458
0 11 9 1.1198 -0.0289
0 11 10 -0.2425 -0.0108
0 12 0 0.1125 0.0072
0 12 1 0.4998 -0.0547
0 12 2 -1.1775 0.0419
0 12 3 1.3498 -0.0040
0 12 4 -1.0016 0.0026
0 12 5 0.6018 -0.0292
0 12 6 -0.5075 0.0351
0 12 7 0.6365 -0.0184
0 12 8 -0.6761 0.0097
0 13 0 -0.9895 -0.0148
0 13 1 1.0799 -0.0305
0 13 2 -1.1722 0.0591
0 13 3 1.0585 -0.0418
0 13 4 -0.5720 0.0093
1 -14 1 1.8676 -0.0525
1 -14 2 -2.0945 0.0478
1 -14 3 1.3517 -0.0178
1 -14 4 -0.3936 -0.0027
1 -14 5 0.1376 0.0062
1 -14 6 -0.7910 -0.0036
1 -13 0 -1.5682 0.0167
1 -13 1 2.1852 -0.0165
1 -13 2 -1.9691 0.0378
1 -13 3 1.5324 -0.0382
1 -13 4 -1.4578 0.0069
1 -13 5 1.7416 0.0236
1 -13 6 -1.9807 -0.0260
1 -13 7 1.8642 -0.0033
1 -13 8 -1.3188 0.0552
1 -13 9 0.4449 -0.1062
1 -13 10 0.4231 0.1212
1 -13 11 -0.8377 -0.0875
1 -13 12 0.7055 0.0328
1 -12 0 -1.6175 0.0328
1 -12 1 1.5955 0.0057
1 -12 2 -1.2331 -0.0223
1 -12 3 1.2520 0.0044
1 -12 4 -1.9850 0.0090
1 -12 5 2.9799 0.0018
1 -12 6 -3.2856 -0.0119
1 -12 7 2.3440 -0.0014
1 -12 8 -0.6477 0.0331
1 -12 9 -0.7026 -0.0650
1 -12 10 1.1003 0.0795
1 -12 11 -0.8389 -0.0666
1 -12 12 0.4952 0.0362
1 -12 13 -0.3284 -0.0112
1 -12 14 0.3001 0.0003
1 -11 0 -1.8390 0.0171
1 -11 1 1.6912 -0.0198
1 -11 2 -1.6303 -0.0127
1 -11 3 2.0513 0.0289
1 -11 4 -2.7408 -0.0089
1 -11 5 2.9778 -0.0126
1 -11 6 -2.2508 0.0133
1 -11 7 0.7450 -0.0094
1 -11 8 0.8618 0.0120
1 -11 9 -1.8713 -0.0141
1 -11 10 1.9109 0.0135
1 -11 11 -1.1467 -0.0135
1 -11 12 0.1886 0.0096
1 -11 13 0.4195 0.0003
1 -11 14 -0.5865 -0.0072
1 -11 15 0.4979 0.0073
1 -11 16 -0.3176 -0.0066
1 -10 0 -4.5552 -0.0012
1 -10 1 4.2464 -0.0379
1 -10 2 -3.9283 0.0387
1 -10 3 3.5389 -0.0059
1 -10 4 -2.7461 -0.0057
1 -10 5 1.2036 -0.0132
1 -10 6 1.1310 0.0204
1 -10 7 -3.4950 -0.0011
1 -10 8 4.5555 -0.0172
1 -10 9 -3.6987 0.0215
1 -10 10 1.7497 -0.0236
1 -10 11 0.0103 0.0239
1 -10 12 -1.1021 -0.0152
1 -10 13 1.7390 0.0072
1 -10 14 -2.0147 -0.0106
1 -10 15 1.7648 0.0146
1 -10 16 -0.9865 -0.0082
1 -10 17 0.0235 -0.0003
1 -10 18 0.6219 0.0019
1 -9 0 -9.8664 0.0452
1 -9 1 8.3546 -0.0221
1 -9 2 -6.3438 0.0210
1 -9 3 4.0805 -0.0147
1 -9 4 -1.0156 -0.0004
1 -9 5 -2.8577 -0.0027
1 -9 6 6.4495 0.0179
1 -9 7 -8.4303 -0.0087
1 -9 8 8.0165 -0.0223
1 -9 9 -5.1723 0.0364
1 -9 10 0.9358 -0.0263
1 -9 11 2.6896 0.0175
1 -9 12 -4.1602 -0.0151
1 -9 13 3.6880 0.0054
1 -9 14 -2.5539 0.0045
1 -9 15 1.5190 0.0003
1 -9 16 -0.5396 -0.0099
1 -9 17 -0.4220 0.0079
1 -9 18 1.0752 -0.0018
1 -9 19 -1.1518 0.0038
1 -8 0 -13.8103 0.1217
1 -8 1 11.0560 -0.0175
1 -8 2 -7.1002 -0.0552
1 -8 3 2.6856 0.0417
1 -8 4 1.8413 -0.0047
1 -8 5 -6.5536 -0.0007
1 -8 6 10.5013 -0.0040
1 -8 7 -11.5928 -0.0050
1 -8 8 8.8740 0.0079
1 -8 9 -3.8404 0.0050
1 -8 10 -1.1366 -0.0100
1 -8 11 4.5541 0.0005
1 -8 12 -5.7076 0.0031
1 -8 13 4.4806 0.0007
1 -8 14 -1.8996 0.0050
1 -8 15 -0.2470 -0.0145
1 -8 16 0.9863 0.0092
1 -8 17 -0.7724 0.0040
1 -8 18 0.4604 -0.0051
1 -8 19 -0.3500 -0.0032
1 -8 20 0.2791 0.0073
1 -7 0 -12.8275 0.0913
1 -7 1 9.9221 -0.0451
1 -7 2 -7.1334 -0.0510
1 -7 3 3.2202 0.0840
1 -7 4 1.6175 -0.0326
1 -7 5 -5.9855 -0.0130
1 -7 6 8.7929 0.0009
1 -7 7 -9.2251 0.0180
1 -7 8 6.6314 0.0006
1 -7 9 -1.9319 -0.0239
1 -7 10 -2.1603 0.0180
1 -7 11 3.6816 -0.0048
1 -7 12 -3.0990 0.0074
1 -7 13 1.7558 -0.0108
1 -7 14 -0.2354 0.0043
1 -7 15 -0.9905 -0.0025
1 -7 16 1.0630 0.0090
1 -7 17 0.0535 -0.0088
1 -7 18 -1.1142 0.0024
1 -7 19 1.1520 -0.0068
1 -7 20 -0.5712 0.0236
1 -7 21 0.2263 -0.0377
1 -6 0 -9.1047 -0.0214
1 -6 1 9.4914 -0.0200
1 -6 2 -10.5550 0.0320
1 -6 3 10.4288 0.0112
1 -6 4 -7.2347 -0.0424
1 -6 5 2.0010 0.0190
1 -6 6 2.1143 0.0130
1 -6 7 -3.5721 -0.0095
1 -6 8 3.3535 -0.0040
1 -6 9 -2.6398 -0.0026
1 -6 10 1.8494 0.0093
1 -6 11 -1.4710 0.0009
1 -6 12 1.7519 -0.0039
1 -6 13 -1.9083 -0.0116
1 -6 14 1.1238 0.0169
1 -6 15 0.2386 0.0018
1 -6 16 -1.3860 -0.0178
1 -6 17 2.1239 0.0123
1 -6 18 -2.3987 0.0011
1 -6 19 1.9366 -0.0120
1 -6 20 -0.9953 0.0297
1 -6 21 0.4243 -0.0534
1 -5 0 -6.5817 0.0071
1 -5 1 16.5886 0.0095
1 -5 2 -22.7146 0.0396
1 -5 3 23.4002 -0.0667
1 -5 4 -19.3785 0.0215
1 -5 5 11.9453 0.0304
1 -5 6 -3.8661 -0.0188
1 -5 7 -1.6789 -0.0246
1 -5 8 4.3125 0.0311
1 -5 9 -6.0445 -0.0007
1 -5 10 7.4644 -0.0212
1 -5 11 -7.1594 0.0201
1 -5 12 4.8252 -0.0102
1 -5 13 -2.0285 -0.0029
1 -5 14 -0.1880 0.0130
1 -5 15 1.9988 -0.0037
1 -5 16 -3.2059 -0.0209
1 -5 17 3.1171 0.0313
1 -5 18 -1.9794 -0.0144
1 -5 19 0.9327 -0.0126
1 -5 20 -0.6008 0.0343
1 -5 21 0.7114 -0.0508
1 -5 22 -0.7943 0.0570
1 -4 0 -10.5224 0.0851
1 -4 1 26.0468 -0.0406
1 -4 2 -34.3680 0.0064
1 -4 3 31.3332 -0.0251
1 -4 4 -20.6278 0.0464
1 -4 5 9.1899 -0.0238
1 -4 6 -0.8349 -0.0091
1 -4 7 -4.1812 0.0048
1 -4 8 6.5370 0.0161
1 -4 9 -7.1400 -0.0092
1 -4 10 6.8739 -0.0157
1 -4 11 -5.4986 0.0193
1 -4 12 2.4475 -0.0022
1 -4 13 1.0323 -0.0065
1 -4 14 -2.7061 0.0011
1 -4 15 2.2652 0.0043
1 -4 16 -1.2373 -0.0066
1 -4 17 0.3935 0.0083
1 -4 18 0.5297 -0.0037
1 -4 19 -1.0842 -0.0088
1 -4 20 0.4096 0.0207
1 -4 21 0.9699 -0.0259
1 -4 22 -1.5419 0.0238
1 -3 0 -21.3099 -0.0253
1 -3 1 26.5178 0.0023
1 -3 2 -23.6525 -0.0171
1 -3 3 14.0680 0.0233
1 -3 4 -0.9618 0.0030
1 -3 5 -8.8678 -0.0298
1 -3 6 10.1426 0.0234
1 -3 7 -4.9146 0.0014
1 -3 8 -0.5112 -0.0121
1 -3 9 2.9084 0.0078
1 -3 10 -3.3961 -0.0050
1 -3 11 3.5403 0.0016
1 -3 12 -3.5132 0.0093
1 -3 13 2.9824 -0.0150
1 -3 14 -1.5618 0.0053
1 -3 15 -0.8761 0.0044
1 -3 16 3.3703 0.0008
1 -3 17 -4.4238 -0.0105
1 -3 18 3.7234 0.0105
1 -3 19 -2.1761 -0.0040
1 -3 20 0.4656 -0.0019
1 -3 21 1.1106 0.0070
1 -3 22 -1.8805 -0.0105
1 -2 0 -20.6984 -0.1738
1 -2 1 9.4198 0.1363
1 -2 2 11.0716 -0.0690
1 -2 3 -28.5499 0.0193
1 -2 4 34.6197 0.0001
1 -2 5 -28.4593 0.0003
1 -2 6 13.5552 -0.0067
1 -2 7 4.2609 0.0089
1 -2 8 -17.4811 -0.0024
1 -2 9 21.2537 -0.0072
1 -2 10 -17.3616 0.0083
1 -2 11 11.1265 -0.0009
1 -2 12 -5.5120 -0.0026
1 -2 13 0.5655 -0.0026
1 -2 14 3.5444 0.0067
1 -2 15 -6.0516 -0.0056
1 -2 16 6.9144 0.0055
1 -2 17 -6.4068 -0.0046
1 -2 18 4.4023 -0.0058
1 -2 19 -1.3828 0.0188
1 -2 20 -1.0666 -0.0182
1 -2 21 1.8309 0.0077
1 -2 22 -1.3752 -0.0035
1 -1 0 2.2609 -0.1896
1 -1 1 -24.5237 0.1431
1 -1 2 47.8208 -0.0330
1 -1 3 -62.2675 -0.0341
1 -1 4 58.0873 0.0243
1 -1 5 -34.9300 0.0180
1 -1 6 4.0812 -0.0428
1 -1 7 20.7045 0.0353
1 -1 8 -32.3120 -0.0067
1 -1 9 31.0898 -0.0213
1 -1 10 -21.6125 0.0276
1 -1 11 9.9929 -0.0085
1 -1 12 -0.9552 -0.0155
1 -1 13 -4.3123 0.0202
1 -1 14 6.8332 -0.0069
1 -1 15 -7.2824 -0.0040
1 -1 16 5.9528 0.0033
1 -1 17 -3.7366 0.0025
1 -1 18 1.4530 -0.0116
1 -1 19 0.7468 0.0240
1 -1 20 -2.3575 -0.0251
1 -1 21 2.3408 0.0036
1 -1 22 -0.8159 0.0206
1 0 0 24.1849 -0.1032
1 0 1 -48.5153 0.0609
1 0 2 62.4686 0.0521
1 0 3 -61.9293 -0.1168
1 0 4 47.5577 0.0632
1 0 5 -22.3449 0.0318
1 0 6 -5.8673 -0.0617
1 0 7 25.5755 0.0255
1 0 8 -30.1751 0.0090
1 0 9 22.9613 -0.0121
1 0 10 -11.8565 0.0056
1 0 11 2.3066 -0.0039
1 0 12 3.6498 -0.0026
1 0 13 -5.5290 0.0138
1 0 14 4.2781 -0.0140
1 0 15 -2.0039 0.0025
1 0 16 0.1938 0.0043
1 0 17 1.0239 -0.0033
1 0 18 -1.8526 0.0059
1 0 19 2.2146 -0.0085
1 0 20 -2.0367 -0.0019
1 0 21 1.3144 0.0149
1 0 22 -0.1706 -0.0091
1 1 0 21.6074 0.0052
1 1 1 -35.1342 -0.0189
1 1 2 41.7718 0.0311
1 1 3 -35.8389 -0.0634
1 1 4 20.6356 0.0643
1 1 5 -4.6193 -0.0087
1 1 6 -6.3609 -0.0366
1 1 7 10.8197 0.0158
1 1 8 -9.3748 0.0275
1 1 9 4.4134 -0.0263
1 1 10 0.2049 -0.0075
1 1 11 -2.0645 0.0181
1 1 12 1.7078 0.0007
1 1 13 -0.3635 -0.0097
1 1 14 -1.6900 -0.0023
1 1 15 3.8470 0.0070
1 1 16 -4.7370 0.0072
1 1 17 4.0070 -0.0201
1 1 18 -2.7626 0.0210
1 1 19 1.7900 -0.0205
1 1 20 -0.8555 0.0163
1 1 21 -0.1169 0.0070
1 1 22 0.6104 -0.0369
1 2 0 -1.2071 -0.0210
1 2 1 -0.0171 -0.0339
1 2 2 3.2447 0.0087
1 2 3 -5.4882 0.0463
1 2 4 4.1402 -0.0332
1 2 5 -1.8821 -0.0249
1 2 6 3.3406 0.0406
1 2 7 -7.9656 -0.0092
1 2 8 10.6004 -0.0084
1 2 9 -8.3557 -0.0027
1 2 10 3.1872 0.0083
1 2 11 1.6818 -0.0001
1 2 12 -4.7052 0.0014
1 2 13 5.7573 -0.0123
1 2 14 -5.3928 0.0095
1 2 15 4.4930 0.0058
1 2 16 -3.5713 -0.0062
1 2 17 2.6013 -0.0110
1 2 18 -1.6637 0.0179
1 2 19 0.9852 -0.0055
1 2 20 -0.4002 -0.0038
1 2 21 -0.3105 0.0013
1 3 0 -25.4589 -0.0866
1 3 1 23.1564 0.0736
1 3 2 -17.6175 -0.0093
1 3 3 8.9225 0.0120
1 3 4 1.0806 -0.0500
1 3 5 -9.1281 0.0271
1 3 6 13.7455 0.0335
1 3 7 -15.0991 -0.0369
1 3 8 12.5181 -0.0169
1 3 9 -5.6821 0.0433
1 3 10 -2.4368 -0.0137
1 3 11 7.3675 -0.0181
1 3 12 -7.7553 0.0159
1 3 13 5.7170 -0.0029
1 3 14 -3.3081 0.0023
1 3 15 1.0673 -0.0019
1 3 16 0.5827 -0.0089
1 3 17 -0.9249 0.0151
1 3 18 0.0876 -0.0084
1 3 19 0.8257 0.0052
1 3 20 -0.9402 -0.0121
1 4 0 -30.9662 0.0056
1 4 1 23.3230 0.0832
1 4 2 -13.5582 -0.0691
1 4 3 4.7323 -0.0098
1 4 4 3.0051 0.0312
1 4 5 -9.2823 0.0101
1 4 6 11.6080 -0.0256
1 4 7 -8.3920 -0.0022
1 4 8 1.6204 0.0126
1 4 9 4.8764 0.0102
1 4 10 -8.3012 -0.0213
1 4 11 7.7627 0.0052
1 4 12 -4.2650 0.0043
1 4 13 0.2914 0.0078
1 4 14 2.0374 -0.0159
1 4 15 -2.6116 0.0058
1 4 16 2.4317 0.0028
1 4 17 -1.8201 0.0045
1 4 18 0.6271 -0.0119
1 4 19 0.5991 0.0052
1 4 20 -0.9758 0.0033
1 5 0 -14.6813 0.0523
1 5 1 8.5448 -0.0603
1 5 2 -2.7146 -0.0058
1 5 3 -0.8874 0.0279
1 5 4 1.5903 0.0102
1 5 5 -0.7122 -0.0234
1 5 6 -0.8909 -0.0083
1 5 7 3.8989 0.0191
1 5 8 -7.8455 0.0120
1 5 9 9.8353 -0.0325
1 5 10 -7.7427 0.0148
1 5 11 2.9426 0.0084
1 5 12 1.5185 -0.0110
1 5 13 -3.9966 0.0080
1 5 14 4.5500 -0.0150
1 5 15 -3.6982 0.0200
1 5 16 2.0734 -0.0096
1 5 17 -0.5131 -0.0076
1 5 18 -0.3663 0.0159
1 5 19 0.5182 -0.0162
1 6 0 4.4822 -0.0306
1 6 1 -5.4767 -0.0744
1 6 2 2.9544 0.0913
1 6 3 1.0815 -0.0156
1 6 4 -5.0763 -0.0364
1 6 5 8.3604 0.0175
1 6 6 -10.3152 0.0102
1 6 7 10.5394 -0.0072
1 6 8 -9.2128 0.0022
1 6 9 6.4587 -0.0107
1 6 10 -2.3397 0.0106
1 6 11 -1.9555 0.0011
1 6 12 4.3670 0.0003
1 6 13 -4.1973 -0.0172
1 6 14 2.8611 0.0226
1 6 15 -1.8278 -0.0063
1 6 16 1.0810 -0.0098
1 6 17 -0.1580 0.0057
1 6 18 -0.5864 0.0109
1 7 0 12.1753 -0.0069
1 7 1 -8.5008 0.0092
1 7 2 1.9037 0.0299
1 7 3 4.9861 -0.0301
1 7 4 -9.5444 -0.0164
1 7 5 11.0801 0.0371
1 7 6 -10.5222 -0.0083
1 7 7 8.5463 -0.0165
1 7 8 -5.2638 0.0057
1 7 9 1.3679 0.0152
1 7 10 1.8125 -0.0234
1 7 11 -3.4077 0.0216
1 7 12 3.4027 -0.0080
1 7 13 -2.2728 -0.0220
1 7 14 0.8400 0.0520
1 7 15 -0.0148 -0.0589
1 7 16 0.0490 0.0422
1 7 17 -0.3397 -0.0181
1 8 0 9.8049 0.0755
1 8 1 -4.6450 0.0005
1 8 2 -1.2611 -0.0411
1 8 3 5.7907 0.0238
1 8 4 -7.6411 -0.0066
1 8 5 6.9168 0.0145
1 8 6 -5.0325 -0.0114
1 8 7 3.3085 -0.0124
1 8 8 -1.7823 0.0203
1 8 9 0.0085 0.0003
1 8 10 1.5751 -0.0225
1 8 11 -2.0976 0.0301
1 8 12 1.6084 -0.0280
1 8 13 -0.9350 0.0118
1 8 14 0.4933 0.0242
1 8 15 -0.1382 -0.0629
1 9 0 4.6120 0.0341
1 9 1 -1.2268 -0.0314
1 9 2 -1.7329 -0.0046
1 9 3 3.0881 0.0152
1 9 4 -2.7747 0.0063
1 9 5 1.6356 -0.0133
1 9 6 -0.6770 -0.0007
1 9 7 0.5033 -0.0028
1 9 8 -0.9538 0.0257
1 9 9 1.2145 -0.0300
1 9 10 -0.6950 0.0086
1 9 11 -0.2663 0.0098
1 9 12 0.9133 -0.0156
1 9 13 -1.0145 0.0190
1 9 14 0.8499 -0.0134
1 10 0 1.7993 -0.0511
1 10 1 -0.5566 -0.0123
1 10 2 -0.2486 0.0398
1 10 3 0.0840 -0.0243
1 10 4 0.5837 0.0101
1 10 5 -0.7233 -0.0138
1 10 6 -0.0508 0.0125
1 10 7 1.1219 -0.0059
1 10 8 -1.7427 0.0168
1 10 9 1.7181 -0.0354
1 10 10 -1.1703 0.0315
1 10 11 0.2611 -0.0115
1 10 12 0.6389 0.0035
1 11 0 0.7461 -0.0374
1 11 1 -0.7571 0.0163
1 11 2 0.7936 0.0138
1 11 3 -0.8405 -0.0079
1 11 4 0.7872 -0.0293
1 11 5 -0.3162 0.0418
1 11 6 -0.6937 -0.0101
1 11 7 1.6965 -0.0257
1 11 8 -1.8965 0.0370
1 11 9 1.1899 -0.0363
1 12 0 0.3515 0.0287
1 12 1 0.1526 0.0152
1 12 2 0.1982 -0.0414
1 12 3 -0.5760 0.0442
1 12 4 0.2669 -0.0516
1 12 5 0.4766 0.0627
1 12 6 -0.9656 -0.0423
1 13 0 0.9167 0.0224
1 13 1 0.1927 0.0104
2 -14 0 0.3023 -0.0503
2 -14 1 0.0938 0.0480
2 -14 2 -0.8575 -0.0197
2 -14 3 1.4373 -0.0332
2 -14 4 -1.3179 0.0701
2 -14 5 0.5883 -0.0652
2 -14 6 0.2066 0.0370
2 -14 7 -0.5511 -0.0111
2 -13 0 0.2250 -0.0567
2 -13 1 0.5725 0.0073
2 -13 2 -1.2923 0.0264
2 -13 3 1.4510 -0.0303
2 -13 4 -0.8391 0.0237
2 -13 5 -0.1426 -0.0199
2 -13 6 0.6712 0.0157
2 -13 7 -0.3724 -0.0038
2 -13 8 -0.2696 -0.0198
2 -13 9 0.6199 0.0480
2 -13 10 -0.6176 -0.0608
2 -13 11 0.5223 0.0455
2 -13 12 -0.4059 -0.0151
2 -12 0 0.6101 -0.0423
2 -12 1 0.1980 0.0157
2 -12 2 -0.8836 0.0237
2 -12 3 0.9190 -0.0226
2 -12 4 -0.3785 -0.0116
2 -12 5 -0.3464 0.0329
2 -12 6 0.7946 -0.0264
2 -12 7 -0.6164 0.0162
2 -12 8 -0.0746 -0.0223
2 -12 9 0.6906 0.0384
2 -12 10 -0.8408 -0.0460
2 -12 11 0.7608 0.0353
2 -12 12 -0.7624 -0.0165
2 -12 13 0.6623 0.0082
2 -12 14 -0.2136 -0.0110
2 -11 0 0.8060 0.0069
2 -11 1 0.1671 0.0154
2 -11 2 -0.8532 -0.0146
2 -11 3 0.8280 0.0125
2 -11 4 -0.2659 -0.0238
2 -11 5 -0.2528 0.0306
2 -11 6 0.3899 -0.0202
2 -11 7 -0.3102 0.0105
2 -11 8 0.2784 -0.0155
2 -11 9 -0.2979 0.0212
2 -11 10 0.2453 -0.0143
2 -11 11 -0.0891 0.0055
2 -11 12 -0.1342 -0.0079
2 -11 13 0.3393 0.0171
2 -11 14 -0.3751 -0.0220
2 -11 15 0.2267 0.0167
2 -11 16 -0.1473 -0.0018
2 -10 0 -0.5703 0.0328
2 -10 1 2.4557 -0.0252
2 -10 2 -2.8496 0.0009
2 -10 3 1.8857 0.0145
2 -10 4 -0.4443 -0.0152
2 -10 5 -0.6030 0.0074
2 -10 6 0.8823 0.0057
2 -10 7 -0.7136 -0.0159
2 -10 8 0.8311 0.0129
2 -10 9 -1.5833 -0.0047
2 -10 10 2.4145 0.0081
2 -10 11 -2.4289 -0.0162
2 -10 12 1.4085 0.0071
2 -10 13 0.0243 0.0133
2 -10 14 -1.1229 -0.0176
2 -10 15 1.5578 0.0021
2 -10 16 -1.4052 0.0096
2 -10 17 0.9669 -0.0065
2 -10 18 -0.5423 0.0009
2 -9 0 -4.6710 0.0021
2 -9 1 6.6312 -0.0462
2 -9 2 -5.9540 0.0352
2 -9 3 3.1323 -0.0068
2 -9 4 0.0582 0.0054
2 -9 5 -2.0197 -0.0218
2 -9 6 2.5233 0.0251
2 -9 7 -2.4768 -0.0160
2 -9 8 2.7517 0.0131
2 -9 9 -3.4579 -0.0172
2 -9 10 4.0511 0.0186
2 -9 11 -3.7631 -0.0169
2 -9 12 2.1920 0.0138
2 -9 13 0.1391 -0.0080
2 -9 14 -2.0000 0.0054
2 -9 15 2.5033 -0.0121
2 -9 16 -1.7973 0.0165
2 -9 17 0.6942 -0.0063
2 -9 18 0.0885 -0.0046
2 -9 19 -0.3307 -0.0039
2 -8 0 -10.9629 -0.0403
2 -8 1 10.2618 -0.0011
2 -8 2 -6.6117 0.0188
2 -8 3 1.9875 0.0017
2 -8 4 1.7899 -0.0110
2 -8 5 -3.7507 -0.0153
2 -8 6 4.0058 0.0373
2 -8 7 -3.7069 -0.0208
2 -8 8 4.0106 -0.0084
2 -8 9 -4.7447 0.0127
2 -8 10 4.7158 0.0003
2 -8 11 -3.3614 -0.0054
2 -8 12 1.3390 0.0066
2 -8 13 0.4321 -0.0178
2 -8 14 -1.4657 0.0286
2 -8 15 1.5568 -0.0211
2 -8 16 -0.8171 0.0012
2 -8 17 -0.1046 0.0111
2 -8 18 0.4765 -0.0049
2 -8 19 -0.2146 -0.0178
2 -8 20 -0.1646 0.0422
2 -7 0 -14.1938 0.0123
2 -7 1 9.6769 0.0348
2 -7 2 -3.1776 -0.0358
2 -7 3 -1.8062 0.0271
2 -7 4 3.3063 -0.0310
2 -7 5 -2.3187 0.0263
2 -7 6 1.1778 -0.0016
2 -7 7 -1.1909 -0.0150
2 -7 8 2.2347 0.0023
2 -7 9 -3.5386 0.0183
2 -7 10 4.1066 -0.0210
2 -7 11 -3.3116 0.0127
2 -7 12 1.7480 -0.0075
2 -7 13 -0.7439 -0.0011
2 -7 14 0.7308 0.0150
2 -7 15 -0.9220 -0.0138
2 -7 16 0.6503 -0.0098
2 -7 17 -0.0529 0.0263
2 -7 18 -0.5700 -0.0085
2 -7 19 1.1138 -0.0299
2 -7 20 -1.3550 0.0553
2 -6 0 -9.0097 0.0944
2 -6 1 1.8776 -0.0339
2 -6 2 2.6303 -0.0285
2 -6 3 -2.7336 0.0367
2 -6 4 -0.9747 -0.0190
2 -6 5 5.9150 0.0189
2 -6 6 -8.4708 -0.0286
2 -6 7 6.6416 0.0197
2 -6 8 -1.9572 0.0026
2 -6 9 -2.3583 -0.0110
2 -6 10 4.6454 0.0004
2 -6 11 -5.2824 0.0123
2 -6 12 5.0182 -0.0174
2 -6 13 -4.2868 0.0167
2 -6 14 3.4454 -0.0119
2 -6 15 -2.4923 0.0078
2 -6 16 1.0261 -0.0118
2 -6 17 0.8779 0.0166
2 -6 18 -2.3890 -0.0039
2 -6 19 2.8877 -0.0249
2 -6 20 -2.5448 0.0435
2 -6 21 1.7964 -0.0363
2 -5 0 1.8886 0.0277
2 -5 1 -6.9452 -0.0785
2 -5 2 5.1309 0.0442
2 -5 3 3.5478 -0.0008
2 -5 4 -13.8667 0.0033
2 -5 5 20.1033 -0.0211
2 -5 6 -19.7083 0.0117
2 -5 7 13.3059 0.0107
2 -5 8 -3.7948 -0.0107
2 -5 9 -4.5905 -0.0079
2 -5 10 8.8296 0.0145
2 -5 11 -9.2929 -0.0018
2 -5 12 8.2262 -0.0102
2 -5 13 -6.7149 0.0098
2 -5 14 4.5413 -0.0052
2 -5 15 -1.9710 0.0050
2 -5 16 -0.1863 -0.0076
2 -5 17 1.7189 0.0072
2 -5 18 -2.8187 0.0005
2 -5 19 3.2728 -0.0133
2 -5 20 -2.8430 0.0201
2 -5 21 1.9079 -0.0124
2 -4 0 10.4243 -0.0701
2 -4 1 -6.0289 0.0052
2 -4 2 -3.0351 0.0338
2 -4 3 14.9007 -0.0274
2 -4 4 -25.1013 0.0207
2 -4 5 28.0514 -0.0329
2 -4 6 -21.6899 0.0348
2 -4 7 9.6156 -0.0126
2 -4 8 2.2926 -0.0072
2 -4 9 -10.0617 0.0043
2 -4 10 12.5326 0.0063
2 -4 11 -10.6983 -0.0055
2 -4 12 7.0841 0.0004
2 -4 13 -4.0631 -0.0059
2 -4 14 2.1007 0.0168
2 -4 15 -0.4893 -0.0175
2 -4 16 -0.7832 0.0066
2 -4 17 1.2358 0.0043
2 -4 18 -1.1869 -0.0071
2 -4 19 1.3239 0.0021
2 -4 20 -1.5222 0.0048
2 -4 21 1.2580 -0.0047
2 -4 22 -0.6414 -0.0049
2 -3 0 8.9356 -0.0196
2 -3 1 3.0280 0.0644
2 -3 2 -15.3280 -0.0478
2 -3 3 22.1816 0.0111
2 -3 4 -21.9032 0.0081
2 -3 5 15.9472 -0.0126
2 -3 6 -6.1034 0.0078
2 -3 7 -4.8850 0.0081
2 -3 8 12.5539 -0.0199
2 -3 9 -13.8173 0.0092
2 -3 10 9.8529 0.0129
2 -3 11 -4.2759 -0.0198
2 -3 12 -0.1962 0.0092
2 -3 13 2.3893 -0.0026
2 -3 14 -2.1167 0.0088
2 -3 15 0.3912 -0.0145
2 -3 16 1.1157 0.0103
2 -3 17 -1.6541 -0.0019
2 -3 18 1.6148 -0.0047
2 -3 19 -1.3036 0.0106
2 -3 20 0.6660 -0.0124
2 -3 21 0.0006 0.0057
2 -3 22 -0.2151 0.0009
2 -2 0 -1.5703 0.0528
2 -2 1 9.0457 0.0274
2 -2 2 -13.8077 -0.0669
2 -2 3 12.0893 0.0317
2 -2 4 -2.9128 0.0061
2 -2 5 -9.3514 0.0010
2 -2 6 18.3393 -0.0246
2 -2 7 -20.8932 0.0317
2 -2 8 17.5449 -0.0244
2 -2 9 -10.0336 0.0108
2 -2 10 0.9021 0.0077
2 -2 11 6.2092 -0.0190
2 -2 12 -8.7340 0.0099
2 -2 13 7.1342 0.0091
2 -2 14 -3.5052 -0.0156
2 -2 15 -0.5012 0.0069
2 -2 16 3.6197 0.0021
2 -2 17 -4.7466 -0.0043
2 -2 18 3.9751 0.0034
2 -2 19 -2.6306 0.0029
2 -2 20 1.6371 -0.0168
2 -2 21 -0.8563 0.0245
2 -2 22 0.1280 -0.0122
2 -1 0 -6.5888 0.0089
2 -1 1 4.1556 -0.0193
2 -1 2 2.6617 -0.0131
2 -1 3 -11.8583 0.0071
2 -1 4 20.8715 0.0326
2 -1 5 -27.8376 -0.0322
2 -1 6 30.1671 -0.0130
2 -1 7 -25.4297 0.0346
2 -1 8 14.6936 -0.0095
2 -1 9 -2.5649 -0.0146
2 -1 10 -6.5931 0.0071
2 -1 11 10.8868 0.0111
2 -1 12 -10.2478 -0.0185
2 -1 13 6.0342 0.0199
2 -1 14 -0.9571 -0.0192
2 -1 15 -2.5554 0.0097
2 -1 16 3.9610 0.0048
2 -1 17 -3.9412 -0.0092
2 -1 18 3.0933 0.0025
2 -1 19 -1.9449 0.0024
2 -1 20 1.1159 -0.0035
2 -1 21 -0.7131 0.0091
2 0 0 0.8118 -0.0660
2 0 1 -8.4269 -0.0116
2 0 2 16.7243 0.0483
2 0 3 -24.9072 -0.0256
2 0 4 29.5792 0.0138
2 0 5 -28.8034 -0.0298
2 0 6 24.0346 0.0246
2 0 7 -17.2507 0.0044
2 0 8 9.2052 -0.0073
2 0 9 -1.3148 -0.0197
2 0 10 -3.8240 0.0265
2 0 11 5.0170 0.0016
2 0 12 -3.5080 -0.0257
2 0 13 1.0465 0.0221
2 0 14 1.2373 -0.0075
2 0 15 -2.2841 -0.0016
2 0 16 1.5448 0.0089
2 0 17 -0.0049 -0.0133
2 0 18 -0.7461 0.0058
2 0 19 0.3679 0.0055
2 0 20 0.2758 -0.0003
2 0 21 -0.5324 -0.0169
2 1 0 6.6736 -0.0083
2 1 1 -11.9213 0.0315
2 1 2 14.2324 0.0161
2 1 3 -15.0989 -0.0335
2 1 4 15.7494 -0.0074
2 1 5 -15.4362 0.0288
2 1 6 13.4255 0.0011
2 1 7 -10.9069 -0.0241
2 1 8 9.2704 0.0092
2 1 9 -8.1861 0.0039
2 1 10 6.7904 0.0097
2 1 11 -5.1539 -0.0221
2 1 12 3.5356 0.0138
2 1 13 -1.7303 -0.0031
2 1 14 -0.1425 0.0040
2 1 15 1.5271 -0.0063
2 1 16 -2.3435 0.0034
2 1 17 2.8259 -0.0025
2 1 18 -2.6682 0.0044
2 1 19 1.5498 -0.0014
2 1 20 -0.1460 -0.0009
2 1 21 -0.5302 -0.0099
2 2 0 -0.1792 0.1252
2 2 1 2.4156 -0.0055
2 2 2 -3.7399 -0.0631
2 2 3 4.0638 0.0328
2 2 4 -2.2955 0.0021
2 2 5 -2.4828 0.0134
2 2 6 8.7112 -0.0257
2 2 7 -13.6166 0.0016
2 2 8 16.0081 0.0140
2 2 9 -16.0257 0.0045
2 2 10 13.5134 -0.0170
2 2 11 -8.6882 -0.0023
2 2 12 3.2824 0.0237
2 2 13 0.7788 -0.0201
2 2 14 -3.0785 0.0053
2 2 15 4.0945 0.0015
2 2 16 -3.9633 -0.0027
2 2 17 2.7654 0.0046
2 2 18 -1.1551 -0.0033
2 2 19 -0.0483 -0.0021
2 2 20 0.4822 0.0037
2 3 0 -13.4003 0.0842
2 3 1 18.6624 -0.0698
2 3 2 -18.8124 -0.0160
2 3 3 14.2241 0.0587
2 3 4 -6.9061 -0.0155
2 3 5 -1.6016 -0.0283
2 3 6 10.2079 0.0133
2 3 7 -16.7881 0.0160
2 3 8 18.9072 -0.0150
2 3 9 -16.0822 0.0057
2 3 10 10.0139 -0.0103
2 3 11 -3.0820 0.0106
2 3 12 -2.3950 0.0016
2 3 13 4.6701 -0.0048
2 3 14 -3.8845 -0.0088
2 3 15 2.1007 0.0187
2 3 16 -0.9907 -0.0137
2 3 17 0.3251 0.0047
2 3 18 0.6245 -0.0001
2 3 19 -1.4382 -0.0045
2 3 20 1.2594 0.0101
2 4 0 -19.5840 -0.0623
2 4 1 19.5801 0.0029
2 4 2 -14.9716 0.0443
2 4 3 7.7036 -0.0229
2 4 4 0.1963 -0.0080
2 4 5 -6.7361 -0.0030
2 4 6 10.8773 0.0196
2 4 7 -12.5193 -0.0052
2 4 8 11.3099 -0.0130
2 4 9 -6.9267 0.0086
2 4 10 0.7782 0.0002
2 4 11 4.1584 0.0022
2 4 12 -5.7488 -0.0041
2 4 13 4.1661 0.0012
2 4 14 -1.1277 -0.0052
2 4 15 -1.4553 0.0143
2 4 16 2.4332 -0.0151
2 4 17 -1.9942 0.0077
2 4 18 1.2536 -0.0007
2 4 19 -0.9219 -0.0060
2 5 0 -11.2366 -0.0373
2 5 1 6.0468 0.0679
2 5 2 0.9489 -0.0173
2 5 3 -6.2835 -0.0282
2 5 4 8.3500 0.0111
2 5 5 -7.6222 0.0187
2 5 6 5.2565 -0.0091
2 5 7 -2.3247 -0.0142
2 5 8 -0.4871 0.0148
2 5 9 3.0871 -0.0048
2 5 10 -5.2404 0.0014
2 5 11 5.7510 0.0037
2 5 12 -3.6199 -0.0097
2 5 13 -0.0538 0.0007
2 5 14 2.7347 0.0194
2 5 15 -3.1579 -0.0296
2 5 16 2.2509 0.0246
2 5 17 -1.3811 -0.0137
2 5 18 0.8738 0.0016
2 6 0 4.3808 0.0815
2 6 1 -9.8848 -0.0261
2 6 2 13.3748 -0.0264
2 6 3 -13.2340 0.0343
2 6 4 9.2724 -0.0270
2 6 5 -3.2749 0.0272
2 6 6 -2.1966 -0.0127
2 6 7 5.6218 -0.0188
2 6 8 -6.8638 0.0288
2 6 9 6.3459 -0.0074
2 6 10 -4.5560 -0.0111
2 6 11 1.9957 0.0124
2 6 12 0.8021 -0.0131
2 6 13 -3.0349 0.0088
2 6 14 3.6703 0.0198
2 6 15 -2.4276 -0.0588
2 6 16 0.5216 0.0727
2 6 17 0.4227 -0.0548
2 7 0 13.9449 0.0813
2 7 1 -16.5204 -0.1029
2 7 2 15.6550 0.0521
2 7 3 -11.2155 0.0105
2 7 4 4.6991 -0.0307
2 7 5 1.4787 0.0207
2 7 6 -5.2286 -0.0079
2 7 7 6.0337 -0.0073
2 7 8 -4.9656 0.0182
2 7 9 3.2160 -0.0059
2 7 10 -1.0926 -0.0171
2 7 11 -1.2419 0.0195
2 7 12 2.9231 -0.0058
2 7 13 -3.0897 -0.0003
2 7 14 1.9708 0.0092
2 7 15 -0.6081 -0.0402
2 8 0 13.3727 -0.0213
2 8 1 -12.8521 -0.0329
2 8 2 10.2988 0.0532
2 8 3 -6.1789 -0.0290
2 8 4 1.6824 0.0109
2 8 5 1.6603 -0.0212
2 8 6 -2.8590 0.0242
2 8 7 2.0937 -0.0036
2 8 8 -0.5655 -0.0083
2 8 9 -0.5082 -0.0020
2 8 10 0.9183 0.0062
2 8 11 -1.2391 0.0048
2 8 12 1.6294 -0.0063
2 8 13 -1.5270 -0.0071
2 8 14 0.7263 0.0161
2 9 0 6.9479 -0.0968
2 9 1 -6.0660 0.0775
2 9 2 4.4293 -0.0240
2 9 3 -2.5823 -0.0098
2 9 4 1.3676 0.0117
2 9 5 -1.1644 -0.0163
2 9 6 1.4770 0.0309
2 9 7 -1.5126 -0.0254
2 9 8 1.0556 0.0022
2 9 9 -0.4973 -0.0012
2 9 10 0.1783 0.0220
2 9 11 -0.0925 -0.0213
2 9 12 0.1339 -0.0038
2 10 0 1.8481 -0.0694
2 10 1 -1.3737 0.0775
2 10 2 1.3320 -0.0587
2 10 3 -1.4173 0.0249
2 10 4 1.6268 -0.0174
2 10 5 -2.1481 0.0396
2 10 6 2.6436 -0.0467
2 10 7 -2.2723 0.0188
2 10 8 0.7962 0.0126
2 10 9 0.7954 -0.0245
2 10 10 -1.3087 0.0290
2 11 0 1.3157 0.0040
2 11 1 -0.6014 -0.0181
2 11 2 0.0316 -0.0043
2 11 3 -0.2615 0.0353
2 11 4 0.9374 -0.0561
2 11 5 -1.2985 0.0801
2 11 6 1.0822 -0.1041
2 11 7 -0.5454 0.0906
2 12 0 1.2655 0.0504
2 12 1 -1.2241 -0.0608
2 12 2 0.1689 0.0475
2 12 3 0.7834 0.0034
3 -14 2 -0.0752 -0.0317
3 -14 3 -0.2315 0.0257
3 -14 4 0.2439 -0.0100
3 -13 0 -0.2879 0.0644
3 -13 1 -0.0556 -0.0091
3 -13 2 0.5278 -0.0350
3 -13 3 -0.8377 0.0345
3 -13 4 0.7599 -0.0105
3 -13 5 -0.1575 -0.0043
3 -13 6 -0.6633 0.0069
3 -13 7 1.1269 -0.0134
3 -13 8 -1.0721 0.0275
3 -13 9 0.8009 -0.0326
3 -13 10 -0.4894 0.0133
3 -13 11 0.1295 0.0194
3 -12 0 -0.1796 0.0774
3 -12 1 -0.6511 -0.0546
3 -12 2 1.4931 0.0151
3 -12 3 -1.7624 0.0107
3 -12 4 1.4760 -0.0191
3 -12 5 -0.8281 0.0200
3 -12 6 -0.1773 -0.0120
3 -12 7 1.2939 -0.0079
3 -12 8 -1.8805 0.0244
3 -12 9 1.6113 -0.0171
3 -12 10 -0.8679 -0.0100
3 -12 11 0.1814 0.0309
3 -12 12 0.2354 -0.0259
3 -12 13 -0.3038 0.0016
3 -12 14 0.0446 0.0152
3 -11 0 1.1868 -0.0006
3 -11 1 -2.2310 -0.0189
3 -11 2 2.3834 0.0340
3 -11 3 -1.8086 -0.0319
3 -11 4 0.9327 0.0124
3 -11 5 -0.2850 0.0113
3 -11 6 -0.0473 -0.0180
3 -11 7 0.4717 0.0013
3 -11 8 -1.1064 0.0148
3 -11 9 1.4198 -0.0030
3 -11 10 -0.9928 -0.0246
3 -11 11 0.1540 0.0276
3 -11 12 0.5010 0.0039
3 -11 13 -0.7716 -0.0313
3 -11 14 0.7186 0.0197
3 -11 15 -0.3662 0.0189
3 -10 0 2.4435 -0.0707
3 -10 1 -3.5778 0.0478
3 -10 2 2.4556 -0.0002
3 -10 3 -0.3616 -0.0239
3 -10 4 -1.1539 0.0205
3 -10 5 1.4320 -0.0133
3 -10 6 -0.7053 0.0130
3 -10 7 -0.2877 -0.0127
3 -10 8 0.7835 0.0053
3 -10 9 -0.6154 0.0073
3 -10 10 0.3333 -0.0143
3 -10 11 -0.4564 0.0016
3 -10 12 0.8210 0.0279
3 -10 13 -0.9177 -0.0434
3 -10 14 0.5688 0.0179
3 -10 15 0.0423 0.0289
3 -10 16 -0.6901 -0.0476
3 -10 17 1.1008 0.0230
3 -9 0 1.9332 -0.0300
3 -9 1 -2.0234 0.0490
3 -9 2 0.0532 -0.0267
3 -9 3 2.4516 0.0078
3 -9 4 -3.5098 -0.0140
3 -9 5 2.5111 0.0134
3 -9 6 -0.4132 0.0147
3 -9 7 -1.4567 -0.0393
3 -9 8 2.3840 0.0284
3 -9 9 -2.4020 0.0002
3 -9 10 1.9825 -0.0081
3 -9 11 -1.5906 -0.0088
3 -9 12 1.2860 0.0230
3 -9 13 -0.7617 -0.0162
3 -9 14 -0.1375 -0.0045
3 -9 15 1.0770 0.0211
3 -9 16 -1.5535 -0.0184
3 -9 17 1.3944 -0.0029
3 -9 18 -0.7773 0.0217
3 -8 0 -1.1262 0.0525
3 -8 1 2.8259 -0.0250
3 -8 2 -4.8422 -0.0103
3 -8 3 5.6117 0.0191
3 -8 4 -4.2565 -0.0200
3 -8 5 1.3002 0.0263
3 -8 6 1.6696 -0.0183
3 -8 7 -3.2430 -0.0093
3 -8 8 3.1781 0.0248
3 -8 9 -2.2939 -0.0095
3 -8 10 1.5772 -0.0113
3 -8 11 -1.3712 0.0114
3 -8 12 1.2669 -0.0034
3 -8 13 -0.7236 0.0083
3 -8 14 -0.2513 -0.0168
3 -8 15 1.1072 0.0092
3 -8 16 -1.3527 0.0083
3 -8 17 0.9925 -0.0146
3 -8 18 -0.3863 0.0060
3 -8 19 -0.1444 0.0036
3 -7 0 -6.2514 0.0038
3 -7 1 8.1214 -0.0521
3 -7 2 -8.3662 0.0374
3 -7 3 6.0852 -0.0021
3 -7 4 -2.0956 -0.0050
3 -7 5 -1.7197 -0.0019
3 -7 6 3.6396 -0.0071
3 -7 7 -3.1344 0.0223
3 -7 8 1.1842 -0.0227
3 -7 9 0.5338 0.0156
3 -7 10 -0.9795 -0.0168
3 -7 11 0.3181 0.0202
3 -7 12 0.5930 -0.0141
3 -7 13 -1.0332 0.0041
3 -7 14 0.8798 0.0001
3 -7 15 -0.4887 -0.0016
3 -7 16 0.1757 0.0034
3 -7 17 0.0925 0.0027
3 -7 18 -0.4166 -0.0163
3 -7 19 0.6279 0.0195
3 -7 20 -0.4978 -0.0031
3 -6 0 -9.0516 -0.1010
3 -6 1 9.2557 0.0413
3 -6 2 -6.8509 0.0285
3 -6 3 2.3420 -0.0330
3 -6 4 1.8980 0.0043
3 -6 5 -3.5335 -0.0007
3 -6 6 1.9987 0.0136
3 -6 7 1.4853 -0.0066
3 -6 8 -4.7943 -0.0150
3 -6 9 5.9544 0.0223
3 -6 10 -4.3990 -0.0133
3 -6 11 1.4407 0.0055
3 -6 12 1.0464 -0.0017
3 -6 13 -2.3182 -0.0049
3 -6 14 2.7420 0.0099
3 -6 15 -2.6127 -0.0042
3 -6 16 1.7891 -0.0081
3 -6 17 -0.3440 0.0162
3 -6 18 -1.0857 -0.0160
3 -6 19 1.7548 0.0085
3 -6 20 -1.4514 0.0050
3 -5 0 -4.4032 -0.0634
3 -5 1 3.4672 0.0868
3 -5 2 -1.2561 -0.0368
3 -5 3 -1.3711 -0.0135
3 -5 4 2.5546 0.0073
3 -5 5 -0.7032 0.0153
3 -5 6 -3.8829 -0.0024
3 -5 7 8.8148 -0.0271
3 -5 8 -11.3347 0.0307
3 -5 9 10.1259 -0.0138
3 -5 10 -5.8437 0.0065
3 -5 11 0.6510 -0.0115
3 -5 12 3.0436 0.0114
3 -5 13 -4.2858 -0.0035
3 -5 14 3.9718 -0.0020
3 -5 15 -3.2112 0.0032
3 -5 16 1.9903 -0.0030
3 -5 17 -0.0523 -0.0004
3 -5 18 -1.8068 0.0073
3 -5 19 2.3735 -0.0096
3 -5 20 -1.5449 0.0036
3 -4 0 5.0862 0.0067
3 -4 1 -4.3560 -0.0057
3 -4 2 2.9291 -0.0184
3 -4 3 -0.5006 0.0133
3 -4 4 -2.7740 0.0015
3 -4 5 6.2897 0.0058
3 -4 6 -9.6512 -0.0149
3 -4 7 12.0634 0.0004
3 -4 8 -11.9210 0.0187
3 -4 9 8.3777 -0.0182
3 -4 10 -2.8441 0.0099
3 -4 11 -1.9991 -0.0118
3 -4 12 4.3395 0.0148
3 -4 13 -4.1229 -0.0058
3 -4 14 2.5380 -0.0057
3 -4 15 -0.9655 0.0044
3 -4 16 -0.0197 0.0067
3 -4 17 0.7196 -0.0154
3 -4 18 -1.3127 0.0164
3 -4 19 1.3400 -0.0088
3 -4 20 -0.5629 -0.0064
3 -4 21 -0.3475 0.0183
3 -3 0 9.1478 -0.0603
3 -3 1 -5.2934 -0.0425
3 -3 2 0.9015 0.0563
3 -3 3 3.3331 -0.0214
3 -3 4 -6.9415 0.0102
3 -3 5 8.9456 -0.0139
3 -3 6 -8.7674 -0.0051
3 -3 7 7.0046 0.0315
3 -3 8 -4.3904 -0.0309
3 -3 9 1.0660 0.0105
3 -3 10 2.2515 0.0025
3 -3 11 -3.8011 -0.0042
3 -3 12 2.6644 0.0036
3 -3 13 -0.0639 -0.0006
3 -3 14 -2.0881 -0.0038
3 -3 15 2.9662 0.0009
3 -3 16 -2.6723 0.0082
3 -3 17 1.4865 -0.0100
3 -3 18 0.0611 0.0003
3 -3 19 -1.1902 0.0087
3 -3 20 1.4948 -0.0095
3 -3 21 -1.2062 0.0078
3 -2 0 1.2671 -0.1251
3 -2 1 1.8591 0.0569
3 -2 2 -3.6161 0.0248
3 -2 3 3.5622 -0.0438
3 -2 4 -1.9647 0.0276
3 -2 5 -0.0290 -0.0221
3 -2 6 1.6634 0.0119
3 -2 7 -3.0989 0.0208
3 -2 8 4.3939 -0.0405
3 -2 9 -4.9639 0.0185
3 -2 10 4.1555 0.0136
3 -2 11 -1.7239 -0.0153
3 -2 12 -1.8699 -0.0058
3 -2 13 5.1498 0.0194
3 -2 14 -6.4027 -0.0172
3 -2 15 5.3116 0.0083
3 -2 16 -3.0945 -0.0001
3 -2 17 0.8709 -0.0018
3 -2 18 1.0965 -0.0060
3 -2 19 -2.5160 0.0140
3 -2 20 2.7610 -0.0085
3 -2 21 -1.8388 -0.0056
3 -1 0 -10.6852 -0.0280
3 -1 1 8.3170 0.0991
3 -1 2 -2.5824 -0.0743
3 -1 3 -4.0060 0.0077
3 -1 4 9.7576 0.0213
3 -1 5 -13.2201 -0.0153
3 -1 6 13.1834 0.0118
3 -1 7 -10.2987 -0.0098
3 -1 8 6.8114 -0.0011
3 -1 9 -3.9364 0.0023
3 -1 10 1.0379 0.0133
3 -1 11 2.3307 -0.0187
3 -1 12 -5.2256 0.0004
3 -1 13 6.4702 0.0168
3 -1 14 -5.7973 -0.0142
3 -1 15 3.7395 0.0049
3 -1 16 -1.2682 -0.0032
3 -1 17 -0.5751 0.0038
3 -1 18 1.3603 -0.0010
3 -1 19 -1.4609 0.0009
3 -1 20 1.3407 -0.0045
3 0 0 -12.4880 0.1074
3 0 1 5.3070 -0.0222
3 0 2 4.0300 -0.0603
3 0 3 -12.4295 0.0568
3 0 4 16.9259 -0.0105
3 0 5 -16.6943 -0.0044
3 0 6 12.9121 -0.0045
3 0 7 -7.5327 -0.0029
3 0 8 2.6130 0.0170
3 0 9 0.4905 -0.0111
3 0 10 -1.9645 -0.0033
3 0 11 2.7458 0.0046
3 0 12 -2.9456 0.0018
3 0 13 2.1374 -0.0061
3 0 14 -0.7833 0.0123
3 0 15 -0.0546 -0.0182
3 0 16 0.1588 0.0123
3 0 17 -0.0776 0.0002
3 0 18 -0.0381 -0.0025
3 0 19 0.3965 -0.0039
3 0 20 -0.7229 0.0021
3 1 0 -3.5420 0.0950
3 1 1 -3.4976 -0.1248
3 1 2 8.1732 0.0581
3 1 3 -10.4187 0.0201
3 1 4 9.8913 -0.0335
3 1 5 -6.3108 0.0114
3 1 6 1.3384 -0.0088
3 1 7 2.1570 0.0161
3 1 8 -2.7853 -0.0061
3 1 9 1.3173 -0.0040
3 1 10 0.8262 -0.0052
3 1 11 -2.6305 0.0135
3 1 12 3.5622 -0.0028
3 1 13 -3.5588 -0.0105
3 1 14 2.8100 0.0121
3 1 15 -1.4035 -0.0118
3 1 16 -0.4140 0.0149
3 1 17 1.8718 -0.0124
3 1 18 -2.2876 0.0052
3 1 19 1.8488 -0.0036
3 1 20 -1.2050 0.0057
3 2 0 4.0561 0.0127
3 2 1 -4.9752 -0.0529
3 2 2 2.5831 0.0732
3 2 3 1.8684 -0.0364
3 2 4 -6.1321 -0.0084
3 2 5 8.8228 0.0104
3 2 6 -9.4976 0.0051
3 2 7 7.6321 0.0008
3 2 8 -3.1862 -0.0125
3 2 9 -2.2584 0.0056
3 2 10 6.4096 0.0038
3 2 11 -8.0721 0.0011
3 2 12 7.3136 -0.0060
3 2 13 -4.7276 0.0035
3 2 14 1.4368 -0.0082
3 2 15 1.0733 0.0181
3 2 16 -2.0956 -0.0128
3 2 17 2.1858 -0.0055
3 2 18 -2.0695 0.0139
3 2 19 1.7303 -0.0090
3 3 0 3.3113 0.0369
3 3 1 3.3127 0.0345
3 3 2 -9.8162 -0.0354
3 3 3 14.2167 0.0015
3 3 4 -15.9158 0.0130
3 3 5 14.6745 -0.0147
3 3 6 -10.6991 0.0252
3 3 7 5.0597 -0.0261
3 3 8 0.7613 0.0053
3 3 9 -5.3583 0.0069
3 3 10 7.5297 0.0047
3 3 11 -6.7941 -0.0105
3 3 12 3.9071 -0.0050
3 3 13 -0.4058 0.0168
3 3 14 -2.2585 -0.0132
3 3 15 3.1359 0.0130
3 3 16 -2.1611 -0.0197
3 3 17 0.4873 0.0148
3 3 18 0.3428 -0.0004
3 4 0 -2.4109 0.1032
3 4 1 10.1225 -0.0179
3 4 2 -15.7354 -0.0585
3 4 3 16.6553 0.0616
3 4 4 -13.3823 -0.0233
3 4 5 8.4379 -0.0014
3 4 6 -3.7651 0.0119
3 4 7 0.0849 -0.0226
3 4 8 2.2835 0.0183
3 4 9 -3.1202 0.0035
3 4 10 2.4132 -0.0106
3 4 11 -0.3552 -0.0056
3 4 12 -2.3369 0.0116
3 4 13 4.2108 0.0022
3 4 14 -4.0278 -0.0064
3 4 15 2.0419 -0.0037
3 4 16 0.2249 0.0012
3 4 17 -1.4609 0.0137
3 5 0 -5.1734 0.0697
3 5 1 8.2765 -0.0850
3 5 2 -9.1727 0.0267
3 5 3 7.4968 0.0330
3 5 4 -3.8837 -0.0421
3 5 5 0.1973 0.0273
3 5 6 1.6534 -0.0227
3 5 7 -1.2171 0.0143
3 5 8 -0.5445 0.0064
3 5 9 2.4435 -0.0082
3 5 10 -3.8306 -0.0148
3 5 11 4.5917 0.0184
3 5 12 -4.7764 0.0123
3 5 13 4.1630 -0.0329
3 5 14 -2.4042 0.0187
3 5 15 -0.0855 0.0007
3 5 16 1.8840 -0.0046
3 6 0 -1.2950 -0.0069
3 6 1 0.5547 -0.0487
3 6 2 1.1665 0.0610
3 6 3 -3.0729 -0.0222
3 6 4 3.8776 -0.0102
3 6 5 -2.9964 0.0040
3 6 6 0.7924 0.0058
3 6 7 1.8249 0.0074
3 6 8 -3.8868 -0.0162
3 6 9 4.8844 0.0057
3 6 10 -4.9247 -0.0059
3 6 11 4.2766 0.0211
3 6 12 -3.0178 -0.0085
3 6 13 1.3156 -0.0338
3 6 14 0.2937 0.0466
3 6 15 -1.2033 -0.0096
3 7 0 4.1396 -0.0115
3 7 1 -5.8965 0.0193
3 7 2 6.4437 0.0094
3 7 3 -5.8304 -0.0279
3 7 4 4.0537 0.0174
3 7 5 -1.2700 -0.0168
3 7 6 -1.7160 0.0429
3 7 7 3.6934 -0.0509
3 7 8 -3.9299 0.0150
3 7 9 2.7865 0.0210
3 7 10 -1.4054 -0.0191
3 7 11 0.6431 0.0034
3 7 12 -0.3281 0.0027
3 7 13 -0.1863 -0.0170
3 7 14 0.8708 0.0388
3 8 0 6.1821 0.0141
3 8 1 -6.4268 0.0307
3 8 2 5.3343 -0.0429
3 8 3 -2.9576 0.0106
3 8 4 0.1256 0.0117
3 8 5 1.9698 0.0019
3 8 6 -2.5958 -0.0060
3 8 7 1.8532 -0.0271
3 8 8 -0.4324 0.0507
3 8 9 -0.8721 -0.0263
3 8 10 1.5265 -0.0057
3 8 11 -1.4062 -0.0005
3 8 12 0.8011 0.0218
3 9 0 5.0689 -0.0337
3 9 1 -3.8854 0.0138
3 9 2 1.8357 -0.0250
3 9 3 0.1695 0.0360
3 9 4 -1.6861 -0.0332
3 9 5 2.3661 0.0449
3 9 6 -1.7955 -0.0731
3 9 7 0.0646 0.0657
3 9 8 1.8430 -0.0022
3 9 9 -2.7070 -0.0549
3 9 10 2.1841 0.0500
3 10 0 1.9685 -0.0782
3 10 1 -1.9517 0.0141
3 10 2 0.6482 0.0339
3 10 3 0.8245 -0.0118
3 10 4 -1.3037 -0.0523
3 10 5 0.8074 0.1006
3 10 6 -0.0983 -0.1155
3 10 7 -0.4199 0.1033
3 11 0 -0.2748 0.0009
3 11 1 -0.4269 -0.0259
3 11 2 0.7838 0.0719
3 11 3 -0.3722 -0.0740
4 -13 0 1.4831 0.0228
4 -13 1 -0.6766 -0.0469
4 -13 2 -0.0964 0.0520
4 -13 3 0.4801 -0.0393
4 -13 4 -0.7474 0.0242
4 -13 5 0.8744 -0.0090
4 -13 6 -0.5521 -0.0139
4 -13 7 -0.0126 0.0369
4 -13 8 0.2090 -0.0380
4 -12 0 1.2982 0.0516
4 -12 1 -1.1568 -0.0182
4 -12 2 0.7150 0.0029
4 -12 3 -0.3475 -0.0045
4 -12 4 0.0021 0.0112
4 -12 5 0.4542 -0.0100
4 -12 6 -0.5881 -0.0041
4 -12 7 0.0120 0.0158
4 -12 8 0.6812 -0.0035
4 -12 9 -0.5699 -0.0280
4 -12 10 -0.2411 0.0427
4 -12 11 0.8352 -0.0166
4 -12 12 -0.8111 -0.0291
4 -11 0 -0.0800 0.0619
4 -11 1 -0.4799 0.0067
4 -11 2 1.4039 -0.0456
4 -11 3 -1.8428 0.0375
4 -11 4 1.5167 -0.0127
4 -11 5 -0.6981 -0.0029
4 -11 6 -0.1669 0.0103
4 -11 7 0.5395 -0.0187
4 -11 8 -0.1564 0.0294
4 -11 9 -0.5159 -0.0333
4 -11 10 0.7703 0.0156
4 -11 11 -0.5607 0.0259
4 -11 12 0.3220 -0.0633
4 -11 13 -0.1338 0.0571
4 -11 14 -0.1810 -0.0052
4 -10 0 -1.0247 0.0242
4 -10 1 0.4615 0.0016
4 -10 2 1.1409 -0.0314
4 -10 3 -2.4874 0.0263
4 -10 4 2.3756 -0.0042
4 -10 5 -1.1521 -0.0001
4 -10 6 -0.0919 -0.0077
4 -10 7 0.7532 0.0012
4 -10 8 -0.6514 0.0141
4 -10 9 -0.2554 -0.0105
4 -10 10 1.4954 -0.0154
4 -10 11 -2.1568 0.0370
4 -10 12 1.8195 -0.0323
4 -10 13 -0.9304 0.0026
4 -10 14 0.1092 0.0349
4 -10 15 0.3617 -0.0568
4 -10 16 -0.3687 0.0459
4 -9 0 -1.2395 -0.0295
4 -9 1 0.6801 -0.0090
4 -9 2 0.4057 0.0172
4 -9 3 -1.3881 -0.0063
4 -9 4 1.3117 0.0036
4 -9 5 -0.1285 -0.0032
4 -9 6 -1.0088 -0.0110
4 -9 7 1.0761 0.0260
4 -9 8 -0.1385 -0.0223
4 -9 9 -1.1847 0.0106
4 -9 10 2.3623 -0.0095
4 -9 11 -2.8437 0.0092
4 -9 12 2.2169 0.0095
4 -9 13 -0.8707 -0.0358
4 -9 14 -0.1625 0.0420
4 -9 15 0.3257 -0.0242
4 -9 16 0.0029 0.0029
4 -9 17 -0.2509 0.0088
4 -8 0 -1.5285 -0.0322
4 -8 1 1.5188 0.0191
4 -8 2 -1.0720 0.0150
4 -8 3 0.9266 -0.0202
4 -8 4 -1.1188 0.0004
4 -8 5 1.4593 0.0050
4 -8 6 -1.5897 0.0070
4 -8 7 0.9500 -0.0076
4 -8 8 0.5544 -0.0068
4 -8 9 -2.1516 0.0123
4 -8 10 2.9179 -0.0016
4 -8 11 -2.5822 -0.0097
4 -8 12 1.4607 0.0128
4 -8 13 -0.1208 -0.0116
4 -8 14 -0.7269 0.0061
4 -8 15 0.5944 0.0054
4 -8 16 0.2341 -0.0132
4 -8 17 -0.9031 0.0089
4 -8 18 0.9050 -0.0013
4 -7 0 -2.4615 0.0330
4 -7 1 3.6023 0.0285
4 -7 2 -3.4696 -0.0358
4 -7 3 3.1329 0.0040
4 -7 4 -2.7180 0.0096
4 -7 5 1.7979 -0.0001
4 -7 6 -0.5232 0.0038
4 -7 7 -0.5935 -0.0226
4 -7 8 1.3787 0.0247
4 -7 9 -1.7682 -0.0066
4 -7 10 1.4972 -0.0039
4 -7 11 -0.5980 -0.0008
4 -7 12 -0.3381 0.0002
4 -7 13 0.7982 0.0125
4 -7 14 -0.7725 -0.0193
4 -7 15 0.3670 0.0103
4 -7 16 0.4067 0.0015
4 -7 17 -1.2445 -0.0026
4 -7 18 1.5367 -0.0053
4 -6 0 -3.6231 0.0425
4 -6 1 4.2916 -0.0199
4 -6 2 -3.7885 -0.0190
4 -6 3 2.7393 0.0211
4 -6 4 -1.5915 0.0032
4 -6 5 0.2679 -0.0075
4 -6 6 1.1551 -0.0099
4 -6 7 -1.9258 0.0128
4 -6 8 1.4013 0.0044
4 -6 9 0.1141 -0.0138
4 -6 10 -1.7422 0.0061
4 -6 11 2.7475 0.0008
4 -6 12 -2.7132 -0.0005
4 -6 13 1.6834 0.0022
4 -6 14 -0.3296 -0.0054
4 -6 15 -0.5989 0.0002
4 -6 16 1.0566 0.0078
4 -6 17 -1.4268 -0.0030
4 -6 18 1.6320 -0.0128
4 -6 19 -1.2215 0.0196
4 -5 0 -3.0526 -0.0748
4 -5 1 0.8154 -0.0032
4 -5 2 0.8299 0.0391
4 -5 3 -1.6205 -0.0233
4 -5 4 1.8431 0.0022
4 -5 5 -1.6240 0.0040
4 -5 6 1.1608 -0.0134
4 -5 7 -0.4637 0.0262
4 -5 8 -0.9326 -0.0211
4 -5 9 3.0904 -0.0003
4 -5 10 -4.9176 0.0121
4 -5 11 5.1221 -0.0064
4 -5 12 -3.5955 -0.0005
4 -5 13 1.3554 -0.0011
4 -5 14 0.4771 0.0056
4 -5 15 -1.3437 -0.0079
4 -5 16 1.3761 0.0079
4 -5 17 -1.1472 -0.0037
4 -5 18 1.0329 -0.0041
4 -5 19 -0.8254 0.0074
4 -4 0 0.5239 -0.1482
4 -4 1 -4.9332 0.0948
4 -4 2 7.1232 0.0025
4 -4 3 -6.4154 -0.0509
4 -4 4 4.2022 0.0349
4 -4 5 -1.7714 -0.0090
4 -4 6 -0.4929 0.0024
4 -4 7 2.4085 0.0025
4 -4 8 -3.8834 -0.0131
4 -4 9 5.0630 0.0128
4 -4 10 -5.6335 -0.0005
4 -4 11 4.6975 -0.0044
4 -4 12 -2.2023 -0.0035
4 -4 13 -0.3406 0.0103
4 -4 14 1.4071 -0.0077
4 -4 15 -1.0364 -0.0000
4 -4 16 0.2769 0.0078
4 -4 17 0.1761 -0.0131
4 -4 18 -0.2431 0.0119
4 -4 19 0.0483 -0.0035
4 -3 0 4.9301 -0.0461
4 -3 1 -7.4651 0.0922
4 -3 2 8.0122 -0.0628
4 -3 3 -6.1608 -0.0018
4 -3 4 2.9752 0.0337
4 -3 5 -0.3318 -0.0267
4 -3 6 -1.0263 0.0176
4 -3 7 1.7928 -0.0147
4 -3 8 -2.5495 0.0014
4 -3 9 3.0404 0.0140
4 -3 10 -2.8479 -0.0094
4 -3 11 1.8736 -0.0069
4 -3 12 -0.4079 0.0088
4 -3 13 -0.6981 0.0054
4 -3 14 0.5271 -0.0159
4 -3 15 0.7273 0.0131
4 -3 16 -1.7717 -0.0034
4 -3 17 1.7690 -0.0061
4 -3 18 -1.1208 0.0092
4 -3 19 0.4873 -0.0006
4 -2 0 4.8029 0.0707
4 -2 1 -4.1737 -0.0303
4 -2 2 2.4084 -0.0217
4 -2 3 -1.1066 0.0331
4 -2 4 0.6405 -0.0128
4 -2 5 -0.9986 0.0013
4 -2 6 2.2583 -0.0041
4 -2 7 -3.6155 0.0017
4 -2 8 3.7205 0.0049
4 -2 9 -2.4990 -0.0036
4 -2 10 1.2003 0.0039
4 -2 11 -0.4684 -0.0154
4 -2 12 -0.2732 0.0214
4 -2 13 1.4746 -0.0069
4 -2 14 -2.7140 -0.0122
4 -2 15 3.3500 0.0156
4 -2 16 -3.0924 -0.0084
4 -2 17 2.0348 0.0043
4 -2 18 -0.6939 -0.0041
4 -2 19 -0.2137 0.0046
4 -1 0 -2.5974 0.0205
4 -1 1 2.4005 -0.0706
4 -1 2 -2.4863 0.0530
4 -1 3 1.3343 0.0007
4 -1 4 1.8164 -0.0279
4 -1 5 -5.6528 0.0228
4 -1 6 8.3472 -0.0194
4 -1 7 -9.1577 0.0209
4 -1 8 8.1069 -0.0080
4 -1 9 -5.5747 -0.0113
4 -1 10 2.5963 0.0151
4 -1 11 -0.2234 -0.0085
4 -1 12 -1.5818 0.0073
4 -1 13 3.3059 -0.0055
4 -1 14 -4.4494 -0.0043
4 -1 15 4.0473 0.0097
4 -1 16 -2.3237 -0.0021
4 -1 17 0.5648 -0.0057
4 -1 18 0.4413 0.0048
4 -1 19 -0.8177 -0.0031
4 0 0 -10.1534 -0.0758
4 0 1 6.6287 0.0227
4 0 2 -1.5964 0.0338
4 0 3 -3.1332 -0.0307
4 0 4 6.9628 -0.0014
4 0 5 -9.7670 0.0061
4 0 6 10.5712 0.0087
4 0 7 -8.6724 -0.0041
4 0 8 5.1776 -0.0135
4 0 9 -2.0190 0.0151
4 0 10 0.0812 -0.0078
4 0 11 0.8950 0.0119
4 0 12 -1.3759 -0.0145
4 0 13 1.6330 -0.0005
4 0 14 -1.6260 0.0140
4 0 15 1.0248 -0.0068
4 0 16 0.1426 -0.0041
4 0 17 -1.0685 -0.0015
4 0 18 1.0488 0.0139
4 1 0 -8.0668 -0.0068
4 1 1 3.3139 0.0525
4 1 2 2.7636 -0.0310
4 1 3 -7.8272 -0.0062
4 1 4 9.4567 0.0093
4 1 5 -7.6332 -0.0005
4 1 6 4.1132 0.0165
4 1 7 -0.3413 -0.0348
4 1 8 -2.6664 0.0171
4 1 9 3.6827 0.0182
4 1 10 -2.2871 -0.0297
4 1 11 -0.2016 0.0200
4 1 12 2.0667 -0.0118
4 1 13 -2.8559 0.0006
4 1 14 3.0029 0.0180
4 1 15 -2.7231 -0.0206
4 1 16 2.0500 -0.0018
4 1 17 -1.2430 0.0173
4 1 18 0.5374 -0.0051
4 2 0 1.5290 0.1162
4 2 1 -4.7195 -0.0558
4 2 2 6.0607 -0.0153
4 2 3 -5.5691 0.0329
4 2 4 3.1232 -0.0174
4 2 5 1.2270 0.0146
4 2 6 -6.0181 -0.0136
4 2 7 8.8752 -0.0140
4 2 8 -8.4740 0.0416
4 2 9 5.2562 -0.0289
4 2 10 -0.6468 -0.0037
4 2 11 -3.5957 0.0115
4 2 12 5.9291 0.0001
4 2 13 -5.9851 -0.0011
4 2 14 4.7134 -0.0028
4 2 15 -3.1611 -0.0052
4 2 16 1.6714 0.0108
4 2 17 -0.4392 -0.0004
4 3 0 8.3235 0.0489
4 3 1 -7.9611 -0.0970
4 3 2 4.7185 0.0542
4 3 3 0.8204 0.0140
4 3 4 -6.3905 -0.0345
4 3 5 10.0278 0.0208
4 3 6 -11.3037 -0.0188
4 3 7 10.3470 0.0180
4 3 8 -7.1465 0.0117
4 3 9 2.3710 -0.0427
4 3 10 2.3098 0.0318
4 3 11 -5.3260 0.0006
4 3 12 6.1115 -0.0082
4 3 13 -4.9977 -0.0011
4 3 14 2.9060 -0.0028
4 3 15 -1.0188 0.0071
4 3 16 0.0804 0.0106
4 4 0 7.5677 -0.1067
4 4 1 -4.1168 0.0201
4 4 2 -0.3854 0.0490
4 4 3 5.0827 -0.0406
4 4 4 -8.7541 -0.0017
4 4 5 9.9445 0.0124
4 4 6 -8.2703 -0.0005
4 4 7 4.9502 0.0088
4 4 8 -1.5828 -0.0252
4 4 9 -0.9925 0.0127
4 4 10 2.5159 0.0119
4 4 11 -2.9164 -0.0086
4 4 12 2.4386 -0.0081
4 4 13 -1.5520 0.0009
4 4 14 0.5799 0.0172
4 4 15 0.2114 -0.0140
4 5 0 2.7861 -0.0907
4 5 1 0.1439 0.0908
4 5 2 -2.8391 -0.0210
4 5 3 4.1755 -0.0442
4 5 4 -3.8024 0.0418
4 5 5 2.3434 -0.0051
4 5 6 -0.6216 -0.0032
4 5 7 -0.7726 -0.0078
4 5 8 1.3990 -0.0092
4 5 9 -1.1167 0.0409
4 5 10 0.2933 -0.0351
4 5 11 0.4806 -0.0028
4 5 12 -0.8357 0.0229
4 5 13 0.7266 -0.0186
4 5 14 -0.3438 0.0188
4 6 0 0.2057 0.0339
4 6 1 0.3031 0.0105
4 6 2 -0.1031 -0.0378
4 6 3 -0.7270 0.0091
4 6 4 2.0186 0.0316
4 6 5 -3.2278 -0.0292
4 6 6 3.5262 0.0029
4 6 7 -2.5410 -0.0017
4 6 8 0.7664 0.0144
4 6 9 0.8741 0.0009
4 6 10 -1.6932 -0.0263
4 6 11 1.5774 0.0102
4 6 12 -0.9505 0.0346
4 6 13 0.3846 -0.0475
4 7 0 1.3035 0.0398
4 7 1 -2.3076 -0.0473
4 7 2 3.3599 0.0004
4 7 3 -4.2438 0.0445
4 7 4 4.3386 -0.0309
4 7 5 -3.4047 -0.0159
4 7 6 1.8883 0.0320
4 7 7 -0.3845 -0.0121
4 7 8 -0.7943 0.0019
4 7 9 1.4789 -0.0129
4 7 10 -1.4792 0.0157
4 7 11 0.8074 -0.0096
4 8 0 2.0093 -0.0382
4 8 1 -3.5144 0.0087
4 8 2 4.0461 -0.0014
4 8 3 -3.5739 0.0418
4 8 4 2.5203 -0.0800
4 8 5 -1.1320 0.0582
4 8 6 -0.3266 -0.0002
4 8 7 1.3123 -0.0220
4 8 8 -1.4374 -0.0020
4 8 9 0.9196 0.0145
4 9 0 0.9468 -0.0207
4 9 1 -1.5618 0.0203
4 9 2 2.0505 -0.0253
4 9 3 -1.4526 0.0486
4 9 4 0.1114 -0.0917
4 9 5 0.7960 0.1157
4 9 6 -0.7951 -0.0852
4 10 0 0.2997 0.0695
4 10 1 0.2270 -0.0834
4 10 2 -0.2006 0.0273
5 -12 0 -0.6679 0.0544
5 -12 1 0.4083 -0.0969
5 -12 2 -0.0849 0.0893
5 -12 3 -0.4194 -0.0542
5 -12 4 0.9633 0.0245
5 -12 5 -1.4250 -0.0038
5 -12 6 1.5904 -0.0197
5 -12 7 -1.1523 0.0424
5 -12 8 0.2771 -0.0453
5 -12 9 0.3213 0.0155
5 -11 0 -0.5954 0.0110
5 -11 1 -0.1541 -0.0306
5 -11 2 0.2368 0.0302
5 -11 3 -0.3677 -0.0082
5 -11 4 0.9011 -0.0056
5 -11 5 -1.4027 -0.0001
5 -11 6 1.5669 0.0041
5 -11 7 -1.5033 0.0049
5 -11 8 1.1769 -0.0086
5 -11 9 -0.4704 -0.0083
5 -11 10 -0.2644 0.0326
5 -11 11 0.4750 -0.0414
5 -11 12 -0.1344 0.0284
5 -10 0 -0.4549 -0.0298
5 -10 1 -0.5390 0.0397
5 -10 2 0.7578 -0.0299
5 -10 3 -0.3989 0.0133
5 -10 4 0.2834 0.0010
5 -10 5 -0.5825 -0.0160
5 -10 6 0.8099 0.0269
5 -10 7 -0.8265 -0.0221
5 -10 8 0.8688 0.0063
5 -10 9 -0.8232 0.0029
5 -10 10 0.4633 -0.0039
5 -10 11 -0.1839 0.0086
5 -10 12 0.5363 -0.0132
5 -10 13 -1.2078 0.0003
5 -9 0 0.9024 -0.0089
5 -9 1 -1.1338 0.0214
5 -9 2 0.6573 -0.0288
5 -9 3 0.0855 0.0119
5 -9 4 -0.6921 0.0122
5 -9 5 0.7863 -0.0194
5 -9 6 -0.4169 0.0122
5 -9 7 0.0104 -0.0041
5 -9 8 0.2420 -0.0031
5 -9 9 -0.4839 0.0113
5 -9 10 0.7718 -0.0144
5 -9 11 -1.0928 0.0077
5 -9 12 1.5651 0.0062
5 -9 13 -2.0358 -0.0251
5 -9 14 1.8424 0.0447
5 -9 15 -0.6847 -0.0498
5 -8 0 2.8849 0.0401
5 -8 1 -2.2026 -0.0451
5 -8 2 0.2533 0.0130
5 -8 3 1.4718 0.0130
5 -8 4 -2.3657 -0.0102
5 -8 5 2.4935 0.0009
5 -8 6 -1.8895 -0.0055
5 -8 7 0.7997 0.0109
5 -8 8 0.1715 -0.0017
5 -8 9 -0.7353 -0.0109
5 -8 10 1.1878 0.0125
5 -8 11 -1.7491 -0.0112
5 -8 12 2.1704 0.0187
5 -8 13 -2.1045 -0.0273
5 -8 14 1.4130 0.0229
5 -8 15 -0.1992 -0.0071
5 -8 16 -1.0207 -0.0070
5 -7 0 3.9255 0.0125
5 -7 1 -2.1284 -0.0370
5 -7 2 -0.5393 0.0292
5 -7 3 2.7927 -0.0025
5 -7 4 -3.7871 -0.0129
5 -7 5 3.6035 0.0093
5 -7 6 -2.5854 -0.0040
5 -7 7 0.9868 0.0040
5 -7 8 0.6258 0.0032
5 -7 9 -1.5813 -0.0183
5 -7 10 1.9059 0.0221
5 -7 11 -2.1000 -0.0077
5 -7 12 2.1117 -0.0063
5 -7 13 -1.4121 0.0067
5 -7 14 0.0761 -0.0037
5 -7 15 1.0764 0.0079
5 -7 16 -1.4609 -0.0100
5 -6 0 3.0445 -0.0607
5 -6 1 -0.3259 0.0542
5 -6 2 -1.8068 -0.0189
5 -6 3 2.9710 -0.0141
5 -6 4 -3.1289 0.0241
5 -6 5 2.3885 -0.0165
5 -6 6 -1.1276 0.0040
5 -6 7 -0.2276 0.0076
5 -6 8 1.3467 -0.0131
5 -6 9 -1.8546 0.0080
5 -6 10 1.6047 -0.0001
5 -6 11 -1.0450 0.0035
5 -6 12 0.6453 -0.0159
5 -6 13 -0.1598 0.0205
5 -6 14 -0.7684 -0.0113
5 -6 15 1.6073 -0.0006
5 -6 16 -1.4955 0.0065
5 -6 17 0.5705 -0.0093
5 -5 0 1.1156 -0.0270
5 -5 1 1.2082 0.0772
5 -5 2 -1.9661 -0.0672
5 -5 3 1.3131 0.0142
5 -5 4 -0.2520 0.0256
5 -5 5 -0.7538 -0.0249
5 -5 6 1.6260 0.0037
5 -5 7 -1.9909 0.0120
5 -5 8 1.5964 -0.0190
5 -5 9 -0.7773 0.0209
5 -5 10 -0.0914 -0.0147
5 -5 11 0.9453 0.0029
5 -5 12 -1.5563 0.0027
5 -5 13 1.5294 0.0012
5 -5 14 -0.9735 -0.0058
5 -5 15 0.4058 0.0049
5 -5 16 0.0282 -0.0015
5 -5 17 -0.4842 -0.0000
5 -4 0 0.6564 0.0690
5 -4 1 0.1161 -0.0229
5 -4 2 0.1965 -0.0265
5 -4 3 -1.4839 0.0293
5 -4 4 2.6613 -0.0044
5 -4 5 -2.9323 -0.0037
5 -4 6 2.5419 -0.0084
5 -4 7 -1.8684 0.0116
5 -4 8 0.7881 -0.0003
5 -4 9 0.5338 -0.0045
5 -4 10 -1.3787 -0.0015
5 -4 11 1.5667 -0.0000
5 -4 12 -1.6774 0.0114
5 -4 13 1.7685 -0.0133
5 -4 14 -1.1160 -0.0011
5 -4 15 -0.3520 0.0150
5 -4 16 1.5610 -0.0152
5 -4 17 -1.6715 0.0069
5 -3 0 1.4056 0.0408
5 -3 1 -2.1595 -0.0778
5 -3 2 2.7229 0.0541
5 -3 3 -2.8742 -0.0106
5 -3 4 2.6872 -0.0040
5 -3 5 -2.0271 -0.0036
5 -3 6 0.9083 0.0010
5 -3 7 0.0083 0.0103
5 -3 8 -0.1763 -0.0054
5 -3 9 -0.0885 -0.0125
5 -3 10 0.2922 0.0176
5 -3 11 -0.4172 -0.0085
5 -3 12 0.3800 0.0054
5 -3 13 0.1189 -0.0087
5 -3 14 -0.7019 0.0018
5 -3 15 0.4370 0.0117
5 -3 16 0.6457 -0.0121
5 -3 17 -1.3091 -0.0011
5 -2 0 0.5771 -0.0404
5 -2 1 -0.7504 0.0062
5 -2 2 1.1441 0.0384
5 -2 3 -0.7396 -0.0375
5 -2 4 -0.2449 0.0086
5 -2 5 0.7644 -0.0016
5 -2 6 -0.5451 0.0165
5 -2 7 -0.0778 -0.0152
5 -2 8 1.2283 -0.0056
5 -2 9 -2.9147 0.0114
5 -2 10 4.0691 0.0058
5 -2 11 -3.6219 -0.0159
5 -2 12 1.9850 0.0062
5 -2 13 -0.3599 0.0037
5 -2 14 -0.7168 -0.0026
5 -2 15 1.2391 -0.0001
5 -2 16 -1.0780 0.0015
5 -2 17 0.4018 -0.0073
5 -1 0 -2.6362 0.0230
5 -1 1 4.8316 0.0568
5 -1 2 -5.1353 -0.0561
5 -1 3 4.0872 0.0124
5 -1 4 -2.7938 0.0011
5 -1 5 1.3995 0.0151
5 -1 6 0.6047 -0.0098
5 -1 7 -2.9570 -0.0203
5 -1 8 4.7851 0.0280
5 -1 9 -5.7496 -0.0026
5 -1 10 5.7924 -0.0145
5 -1 11 -4.4315 0.0056
5 -1 12 1.6980 0.0007
5 -1 13 0.9319 0.0088
5 -1 14 -1.9520 -0.0097
5 -1 15 1.5966 -0.0083
5 -1 16 -1.0809 0.0218
5 -1 17 0.8228 -0.0161
5 0 0 -7.1033 0.1165
5 0 1 9.2697 -0.0333
5 0 2 -9.2844 -0.0551
5 0 3 6.7145 0.0642
5 0 4 -2.5011 -0.0182
5 0 5 -1.3210 -0.0033
5 0 6 3.6453 -0.0140
5 0 7 -4.8957 0.0182
5 0 8 5.4721 0.0073
5 0 9 -5.0404 -0.0193
5 0 10 3.5730 -0.0019
5 0 11 -1.7211 0.0204
5 0 12 -0.0178 -0.0125
5 0 13 1.4035 -0.0005
5 0 14 -1.9153 0.0044
5 0 15 1.2735 -0.0139
5 0 16 -0.2437 0.0290
5 1 0 -9.6339 0.0390
5 1 1 8.8548 -0.0833
5 1 2 -6.4373 0.0492
5 1 3 3.2736 0.0136
5 1 4 0.2626 -0.0237
5 1 5 -3.2136 -0.0150
5 1 6 4.1707 0.0283
5 1 7 -3.0373 0.0085
5 1 8 1.3089 -0.0395
5 1 9 -0.1310 0.0253
5 1 10 -0.6359 0.0014
5 1 11 1.1853 -0.0048
5 1 12 -1.1236 0.0013
5 1 13 0.4595 -0.0122
5 1 14 0.1007 0.0223
5 1 15 -0.2273 -0.0174
5 1 16 0.2809 0.0107
5 2 0 -6.5701 -0.0755
5 2 1 4.1628 0.0113
5 2 2 -0.7575 0.0599
5 2 3 -1.8240 -0.0585
5 2 4 2.4872 0.0037
5 2 5 -1.6008 0.0202
5 2 6 0.0416 0.0103
5 2 7 1.7354 -0.0326
5 2 8 -3.2683 0.0068
5 2 9 3.7847 0.0244
5 2 10 -3.0533 -0.0156
5 2 11 1.7626 -0.0092
5 2 12 -0.5699 0.0107
5 2 13 -0.4445 0.0004
5 2 14 1.1402 0.0001
5 2 15 -1.1285 -0.0029
5 3 0 -0.1879 -0.0456
5 3 1 -1.0781 0.0746
5 3 2 1.9699 -0.0343
5 3 3 -2.0821 -0.0236
5 3 4 0.8938 0.0232
5 3 5 1.4814 0.0270
5 3 6 -3.7874 -0.0455
5 3 7 4.7067 -0.0026
5 3 8 -4.1634 0.0562
5 3 9 2.9613 -0.0519
5 3 10 -1.6709 0.0077
5 3 11 0.5339 0.0251
5 3 12 0.1372 -0.0382
5 3 13 -0.2369 0.0468
5 3 14 0.1456 -0.0428
5 4 0 3.0710 0.0233
5 4 1 -2.3920 0.0070
5 4 2 0.8937 -0.0398
5 4 3 0.8440 0.0308
5 4 4 -2.1528 0.0031
5 4 5 2.8198 -0.0079
5 4 6 -2.9270 -0.0238
5 4 7 2.4084 0.0359
5 4 8 -1.2554 0.0043
5 4 9 -0.0317 -0.0468
5 4 10 0.7524 0.0274
5 4 11 -0.6853 0.0394
5 4 12 0.1173 -0.0874
5 4 13 0.5578 0.0864
5 5 0 1.2129 0.0074
5 5 1 0.0456 -0.0546
5 5 2 -1.2297 0.0461
5 5 3 1.8100 -0.0079
5 5 4 -1.5110 -0.0040
5 5 5 0.4597 -0.0181
5 5 6 0.8322 0.0275
5 5 7 -1.7520 0.0027
5 5 8 2.0236 -0.0370
5 5 9 -1.7985 0.0359
5 5 10 1.3080 -0.0208
5 5 11 -0.6422 0.0355
5 6 0 -2.0689 -0.0318
5 6 1 2.1149 -0.0011
5 6 2 -1.4168 0.0322
5 6 3 -0.0088 -0.0339
5 6 4 1.8558 0.0171
5 6 5 -3.3825 -0.0129
5 6 6 3.8862 0.0254
5 6 7 -3.3299 -0.0250
5 6 8 2.2898 -0.0075
5 6 9 -1.3441 0.0461
5 7 0 -2.7103 -0.0422
5 7 1 1.8564 0.1119
5 7 2 -0.0147 -0.1139
5 7 3 -2.0759 0.0557
5 7 4 3.6438 0.0052
5 7 5 -4.2911 -0.0250
5 7 6 3.8374 0.0111
5 7 7 -2.4401 0.0029
5 8 0 -0.8518 -0.0655
5 8 1 0.3668 0.1799
5 8 2 0.6576 -0.2150
5 8 3 -2.0321 0.1473
5 8 4 2.8070 -0.0380
6 -11 0 -0.9212 0.0224
6 -11 1 1.2546 -0.0494
6 -11 2 -1.0989 0.0542
6 -11 3 0.5107 -0.0362
6 -11 4 0.1585 0.0019
6 -11 5 -0.7924 0.0324
6 -11 6 1.3022 -0.0423
6 -11 7 -1.3489 0.0180
6 -10 0 -1.7267 -0.0288
6 -10 1 1.3429 0.0065
6 -10 2 -0.8143 0.0097
6 -10 3 0.2461 -0.0044
6 -10 4 0.3065 -0.0101
6 -10 5 -0.7679 0.0134
6 -10 6 1.1106 0.0005
6 -10 7 -1.2389 -0.0235
6 -10 8 0.9875 0.0403
6 -10 9 -0.4705 -0.0367
6 -10 10 0.1272 0.0127
6 -9 0 -2.1952 -0.0574
6 -9 1 1.2490 0.0277
6 -9 2 -0.0224 0.0057
6 -9 3 -0.5975 -0.0184
6 -9 4 0.5859 0.0110
6 -9 5 -0.4221 -0.0058
6 -9 6 0.3718 0.0152
6 -9 7 -0.4035 -0.0271
6 -9 8 0.4378 0.0251
6 -9 9 -0.4403 -0.0064
6 -9 10 0.4095 -0.0188
6 -9 11 -0.3311 0.0357
6 -9 12 0.1256 -0.0309
6 -8 0 -1.1535 -0.0560
6 -8 1 0.2780 0.0228
6 -8 2 0.7616 0.0161
6 -8 3 -1.2994 -0.0322
6 -8 4 1.0437 0.0235
6 -8 5 -0.3087 -0.0084
6 -8 6 -0.4167 0.0017
6 -8 7 0.7924 -0.0008
6 -8 8 -0.6433 -0.0036
6 -8 9 0.0995 0.0099
6 -8 10 0.3504 -0.0092
6 -8 11 -0.3109 0.0017
6 -8 12 -0.0891 0.0057
6 -8 13 0.4411 -0.0107
6 -7 0 0.4977 -0.0104
6 -7 1 -1.1187 0.0250
6 -7 2 1.4767 -0.0160
6 -7 3 -1.3789 0.0033
6 -7 4 0.8680 -0.0008
6 -7 5 -0.0454 0.0024
6 -7 6 -0.8851 0.0004
6 -7 7 1.5040 -0.0034
6 -7 8 -1.3138 -0.0016
6 -7 9 0.3188 0.0085
6 -7 10 0.5968 -0.0029
6 -7 11 -0.4439 -0.0146
6 -7 12 -0.5973 0.0239
6 -7 13 1.3116 -0.0117
6 -7 14 -1.0410 -0.0092
6 -6 0 1.7803 0.0359
6 -6 1 -1.5708 -0.0116
6 -6 2 1.4530 -0.0234
6 -6 3 -1.1868 0.0345
6 -6 4 0.6507 -0.0222
6 -6 5 0.1369 0.0075
6 -6 6 -0.8879 -0.0008
6 -6 7 1.1504 -0.0015
6 -6 8 -0.7223 0.0015
6 -6 9 -0.1099 0.0027
6 -6 10 0.6723 -0.0065
6 -6 11 -0.2842 0.0015
6 -6 12 -1.0393 0.0082
6 -6 13 2.2325 -0.0078
6 -6 14 -2.1444 -0.0047
6 -5 0 1.7034 -0.0151
6 -5 1 -1.3613 -0.0378
6 -5 2 1.1576 0.0354
6 -5 3 -1.2081 -0.0019
6 -5 4 1.2830 -0.0114
6 -5 5 -0.9378 -0.0006
6 -5 6 0.2042 0.0040
6 -5 7 0.2011 0.0128
6 -5 8 0.1006 -0.0249
6 -5 9 -0.3935 0.0147
6 -5 10 -0.1486 0.0020
6 -5 11 1.2162 -0.0059
6 -5 12 -1.8801 0.0018
6 -5 13 1.8507 -0.0034
6 -5 14 -1.4504 0.0088
6 -5 15 0.8552 -0.0100
6 -4 0 0.2808 -0.0638
6 -4 1 -1.0727 0.0207
6 -4 2 1.7948 0.0340
6 -4 3 -2.2047 -0.0410
6 -4 4 2.3185 0.0131
6 -4 5 -2.1406 -0.0006
6 -4 6 1.5431 0.0118
6 -4 7 -0.6579 -0.0122
6 -4 8 -0.0512 -0.0091
6 -4 9 0.5369 0.0210
6 -4 10 -1.3212 -0.0044
6 -4 11 2.2888 -0.0157
6 -4 12 -2.2555 0.0128
6 -4 13 0.7017 0.0000
6 -4 14 0.9958 0.0015
6 -4 15 -1.2512 -0.0127
6 -3 0 0.6945 0.0370
6 -3 1 -1.7608 0.0325
6 -3 2 2.6411 -0.0453
6 -3 3 -2.9567 0.0097
6 -3 4 2.4069 0.0128
6 -3 5 -1.3891 -0.0029
6 -3 6 0.6701 -0.0021
6 -3 7 -0.3043 -0.0184
6 -3 8 -0.2965 0.0344
6 -3 9 1.1681 -0.0186
6 -3 10 -1.6061 -0.0073
6 -3 11 1.1882 0.0109
6 -3 12 -0.1162 0.0005
6 -3 13 -1.2729 -0.0028
6 -3 14 2.4448 -0.0019
6 -3 15 -2.5297 -0.0026
6 -2 0 3.5170 0.1338
6 -2 1 -3.9384 -0.0703
6 -2 2 2.7779 -0.0315
6 -2 3 -1.1190 0.0705
6 -2 4 -0.3094 -0.0327
6 -2 5 1.3686 -0.0079
6 -2 6 -1.7051 0.0028
6 -2 7 0.9855 0.0154
6 -2 8 0.0846 -0.0025
6 -2 9 -0.4148 -0.0226
6 -2 10 0.3096 0.0170
6 -2 11 -1.0765 0.0114
6 -2 12 2.7124 -0.0200
6 -2 13 -3.6112 0.0026
6 -2 14 2.8890 0.0101
6 -1 0 4.7077 0.0612
6 -1 1 -4.1848 -0.0972
6 -1 2 1.4212 0.0590
6 -1 3 2.2353 0.0197
6 -1 4 -4.5998 -0.0542
6 -1 5 4.5560 0.0190
6 -1 6 -2.8055 0.0222
6 -1 7 0.6285 -0.0100
6 -1 8 1.2488 -0.0302
6 -1 9 -2.4488 0.0368
6 -1 10 2.8334 -0.0077
6 -1 11 -2.9543 -0.0087
6 -1 12 3.4480 -0.0022
6 -1 13 -3.7495 0.0077
6 -1 14 2.7072 0.0056
6 0 0 2.7801 -0.0369
6 0 1 -0.6087 0.0065
6 0 2 -1.9654 0.0470
6 0 3 4.4247 -0.0562
6 0 4 -5.8863 0.0111
6 0 5 5.1419 0.0258
6 0 6 -2.2207 -0.0063
6 0 7 -0.9760 -0.0349
6 0 8 2.6322 0.0315
6 0 9 -2.8753 0.0148
6 0 10 2.8514 -0.0402
6 0 11 -2.9075 0.0181
6 0 12 2.6733 0.0097
6 0 13 -2.0813 -0.0095
6 1 0 -0.0688 -0.0157
6 1 1 2.4977 0.0537
6 1 2 -4.0965 -0.0333
6 1 3 4.2317 -0.0281
6 1 4 -3.4103 0.0611
6 1 5 2.2598 -0.0289
6 1 6 -0.7687 -0.0245
6 1 7 -0.8929 0.0290
6 1 8 1.8189 0.0183
6 1 9 -1.5748 -0.0519
6 1 10 1.0715 0.0353
6 1 11 -1.2139 -0.0070
6 1 12 1.5114 0.0079
6 1 13 -1.0802 -0.0202
6 2 0 -1.3023 0.0481
6 2 1 1.8028 -0.0078
6 2 2 -1.9375 -0.0424
6 2 3 1.5826 0.0444
6 2 4 -0.7163 0.0032
6 2 5 -0.0495 -0.0404
6 2 6 0.0520 0.0149
6 2 7 0.5025 0.0474
6 2 8 -0.8665 -0.0625
6 2 9 0.7562 -0.0051
6 2 10 -0.3861 0.0897
6 2 11 -0.1238 -0.1100
6 2 12 0.6428 0.0695
6 3 0 0.2247 0.0466
6 3 1 -0.7553 -0.0483
6 3 2 1.1784 -0.0004
6 3 3 -0.9019 0.0554
6 3 4 0.1392 -0.0644
6 3 5 0.4743 0.0222
6 3 6 -0.8598 0.0253
6 3 7 1.3771 -0.0261
6 3 8 -1.9031 -0.0154
6 3 9 1.8443 0.0317
6 3 10 -1.0812 0.0227
6 4 0 2.1619 -0.0089
6 4 1 -1.8434 -0.0149
6 4 2 1.1972 0.0240
6 4 3 -0.3195 0.0016
6 4 4 -0.6710 -0.0361
6 4 5 1.3720 0.0419
6 4 6 -1.4553 -0.0059
6 4 7 1.1390 -0.0508
6 4 8 -0.9177 0.0802
6 4 9 0.9065 -0.0524
6 5 0 1.6203 -0.0260
6 5 1 -0.4490 0.0040
6 5 2 -0.8191 0.0375
6 5 3 1.5635 -0.0559
6 5 4 -1.5945 0.0326
6 5 5 1.0955 0.0025
6 5 6 -0.4048 -0.0120
6 5 7 -0.1131 -0.0157
6 6 0 -0.2177 0.0194
6 6 1 1.2139 -0.0545
6 6 2 -1.8531 0.0642
6 6 3 1.7786 -0.0584
6 6 4 -1.0936 0.0333
7 -9 0 0.5390 -0.0164
7 -9 1 -0.2207 0.0270
7 -9 2 -0.5555 -0.0288
7 -9 3 1.3580 0.0222
7 -9 4 -1.5936 -0.0078
7 -9 5 1.1986 -0.0087
7 -9 6 -0.5839 0.0163
7 -8 0 0.8105 0.0096
7 -8 1 -0.2848 -0.0016
7 -8 2 -0.4870 -0.0088
7 -8 3 1.3084 0.0056
7 -8 4 -1.8201 0.0062
7 -8 5 1.6529 -0.0125
7 -8 6 -0.8411 0.0083
7 -8 7 -0.0677 0.0009
7 -8 8 0.5003 -0.0065
7 -7 0 1.2875 0.0037
7 -7 1 -0.9933 -0.0308
7 -7 2 0.1074 0.0310
7 -7 3 0.7153 -0.0141
7 -7 4 -1.1551 0.0019
7 -7 5 1.1976 0.0032
7 -7 6 -0.8441 -0.0087
7 -7 7 0.2140 0.0125
7 -7 8 0.2542 -0.0064
7 -7 9 -0.1820 -0.0077
7 -6 0 1.0478 -0.0385
7 -6 1 -1.3109 0.0264
7 -6 2 0.8340 0.0080
7 -6 3 0.0213 -0.0226
7 -6 4 -0.5820 0.0096
7 -6 5 0.5571 0.0051
7 -6 6 -0.2274 -0.0037
7 -6 7 -0.0273 -0.0063
7 -6 8 0.1388 0.0103
7 -6 9 -0.1734 -0.0048
7 -6 10 0.0950 -0.0041
7 -5 0 0.7072 -0.0077
7 -5 1 -0.4159 0.0500
7 -5 2 0.3143 -0.0483
7 -5 3 -0.1926 0.0114
7 -5 4 -0.0015 0.0134
7 -5 5 -0.0493 -0.0078
7 -5 6 0.5075 -0.0019
7 -5 7 -0.9227 -0.0074
7 -5 8 0.7856 0.0216
7 -5 9 -0.3072 -0.0128
7 -5 10 0.0418 -0.0175
7 -5 11 0.0246 0.0385
7 -4 0 0.3988 0.0334
7 -4 1 0.2969 -0.0258
7 -4 2 -0.5526 -0.0124
7 -4 3 0.1529 0.0334
7 -4 4 0.5347 -0.0186
7 -4 5 -0.9914 -0.0033
7 -4 6 1.1372 0.0041
7 -4 7 -1.1827 0.0071
7 -4 8 1.0286 -0.0062
7 -4 9 -0.4191 -0.0052
7 -4 10 -0.3600 0.0034
7 -4 11 0.7012 0.0152
7 -3 0 -0.6078 -0.0035
7 -3 1 0.3902 -0.0497
7 -3 2 0.0154 0.0579
7 -3 3 -0.3708 -0.0143
7 -3 4 0.7392 -0.0269
7 -3 5 -1.0908 0.0230
7 -3 6 1.0725 0.0075
7 -3 7 -0.6120 -0.0166
7 -3 8 0.1892 -0.0080
7 -3 9 -0.0489 0.0312
7 -3 10 -0.1882 -0.0243
7 -3 11 0.6641 0.0038
7 -2 0 -0.6876 -0.0265
7 -2 1 -0.0204 0.0065
7 -2 2 0.9743 0.0315
7 -2 3 -1.3555 -0.0438
7 -2 4 0.7882 0.0171
7 -2 5 0.0856 0.0146
7 -2 6 -0.4950 -0.0126
7 -2 7 0.4701 -0.0160
7 -2 8 -0.3548 0.0243
7 -2 9 0.0930 0.0115
7 -2 10 0.3034 -0.0528
7 -1 0 0.8551 0.0083
7 -1 1 -1.2187 0.0269
7 -1 2 1.0950 -0.0336
7 -1 3 -0.6733 0.0032
7 -1 4 -0.1057 0.0293
7 -1 5 1.1982 -0.0278
7 -1 6 -1.9063 -0.0037
7 -1 7 1.5257 0.0244
7 -1 8 -0.3928 -0.0086
7 -1 9 -0.5095 -0.0147
7 -1 10 0.7774 0.0026
7 0 0 1.7021 0.0219
7 0 1 -1.4788 0.0028
7 0 2 0.4472 -0.0389
7 0 3 0.8831 0.0440
7 0 4 -1.6532 -0.0126
7 0 5 1.7204 -0.0243
7 0 6 -1.5577 0.0303
7 0 7 1.2270 0.0036
7 0 8 -0.4307 -0.0413
7 0 9 -0.4989 0.0357
7 1 0 0.9271 -0.0144
7 1 1 0.0223 -0.0180
7 1 2 -0.7340 0.0122
7 1 3 1.2861 0.0203
7 1 4 -1.6012 -0.0451
7 1 5 1.3645 0.0408
7 1 6 -0.7097 -0.0077
7 1 7 0.2283 -0.0255
7 1 8 -0.1259 0.0169
7 2 0 -0.3517 -0.0404
7 2 1 0.9813 -0.0154
7 2 2 -1.0677 0.0583
7 2 3 0.5917 -0.0329
7 2 4 -0.1695 -0.0411
7 2 5 0.1805 0.1010
7 2 6 -0.2948 -0.1022
7 3 0 -0.9252 0.0047
7 3 1 0.5032 -0.0010
7 3 2 -0.0909 0.0289
7 3 3 -0.2212 -0.0355
7 3 4 0.4139 -0.0177
7 4 0 -0.3211 0.0529
7 4 1 -0.0417 -0.0116
8 -5 0 0.5185 -0.0196
8 -5 1 -0.3493 -0.0014
8 -5 2 -0.0448 0.0192
8 -4 0 0.7899 -0.0162
8 -4 1 -0.0025 0.0140
8 -4 2 -0.6874 0.0114
8 -4 3 0.8699 -0.0291
8 -3 0 0.5850 0.0199
8 -3 1 0.5689 -0.0148
8 -3 2 -1.4684 0.0151
8 -3 3 1.5552 -0.0201
8 -2 0 -0.2596 0.0273
8 -2 1 1.0113 -0.0497
8 -2 2 -1.3780 0.0418
8 -2 3 1.2771 -0.0214
8 -1 0 -0.6328 0.0006
8 -1 1 0.8807 -0.0473
0 0 0 0.0 0.0
;
_shelx_fab_checksum              10538
_olex2_submission_special_instructions 'No special instructions were received'
_oxdiff_exptl_absorpt_empirical_details 
;
Empirical correction (ABSPACK) includes:
- Absorption correction using spherical harmonics
- Frame scaling
;
_oxdiff_exptl_absorpt_empirical_full_max 1.557
_oxdiff_exptl_absorpt_empirical_full_min 0.717
_vrf_FORMU01_s5222r              
;
PROBLEM: There is a discrepancy between the atom counts in the
_chemical_formula_sum and the formula from the _atom_site* data.
Atom count from _chemical_formula_sum:C52 H83 Cl2 Cu1 N13 O9 Si1
Atom count from the _atom_site data:  C52 H83 Cl1 Cu1 N13 O9 Si1
RESPONSE: The position of one of the chloride counteranions could not be located 
within the asymmetric unit. It has been included in the formula for completion.
;
_vrf_PLAT201_s5222r              
;
PROBLEM: Isotropic non-H Atoms in Main Residue(s) ....... 10 Report
RESPONSE: Crystals of the sample were very weakly diffracting and 
suffered from beam damage with prolonged exposure and so the data 
were collected with a single detector position. No meaningful data 
were observed beyond 1.09 A. In order to maintain a reasonable data 
to parameter ratio, some non-hydrogen atoms were refined isotropically. 
;
# start Validation Reply Form
_vrf_THETM01_s5222r              
;
PROBLEM: The value of sine(theta_max)/wavelength is less than 0.550
RESPONSE: Crystals of the sample were very weakly diffracting and 
suffered from beam damage with prolonged exposure and so the data 
were collected with a single detector position.. No meaningful data 
were observed beyond 1.09 A.
;
####################################################################### 
# 
# This file contains crystal structure data downloaded from the 
# Cambridge Structural Database (CSD) hosted by the Cambridge 
# Crystallographic Data Centre (CCDC).
# 
# Full information about CCDC data access policies and citation 
# guidelines are available at http://www.ccdc.cam.ac.uk/access/V1 
# 
# Audit and citation data items may have been added by the CCDC. 
# Please retain this information to preserve the provenance of 
# this file and to allow appropriate attribution of the data. 
# 
#######################################################################

data_s4824l
_database_code_depnum_ccdc_archive 'CCDC 1999501'
loop_
_audit_author_name
_audit_author_address
'George F. S. Whitehead'
;Department of Chemistry, University of Manchester
United Kingdom
;
_audit_update_record             
;
2020-04-27 deposited with the CCDC.	2020-06-04 downloaded from the CCDC.
;
_audit_creation_date             2019-01-07
_audit_creation_method           
;
Olex2 1.2
(compiled 2018.05.29 svn.r3508 for OlexSys, GUI svn.r5506)
;
_shelxl_version_number           2014/6
_chemical_name_common            ?
_chemical_name_systematic        ?
_chemical_formula_moiety         'C52 H83 N13 O9 Si, C1.81 H4.52 O0.45'
_chemical_formula_sum            'C53.81 H87.51 N13 O9.45 Si'
_chemical_formula_weight         1095.83
_chemical_melting_point          ?
_chemical_oxdiff_formula         C20H20N2O2
loop_
_atom_type_symbol
_atom_type_description
_atom_type_scat_dispersion_real
_atom_type_scat_dispersion_imag
_atom_type_scat_source
C C 0.0181 0.0091 'International Tables Vol C Tables 4.2.6.8 and 6.1.1.4'
H H 0.0000 0.0000 'International Tables Vol C Tables 4.2.6.8 and 6.1.1.4'
N N 0.0311 0.0180 'International Tables Vol C Tables 4.2.6.8 and 6.1.1.4'
O O 0.0492 0.0322 'International Tables Vol C Tables 4.2.6.8 and 6.1.1.4'
Si Si 0.2541 0.3302 'International Tables Vol C Tables 4.2.6.8 and 6.1.1.4'

_shelx_space_group_comment       
;
The symmetry employed for this shelxl refinement is uniquely defined
by the following loop, which should always be used as a source of
symmetry information in preference to the above space-group names.
They are only intended as comments.
;
_space_group_crystal_system      triclinic
_space_group_IT_number           2
_space_group_name_H-M_alt        'P -1'
_space_group_name_Hall           '-P 1'
loop_
_space_group_symop_operation_xyz
'x, y, z'
'-x, -y, -z'

_cell_length_a                   9.2070(3)
_cell_length_b                   15.6088(3)
_cell_length_c                   23.6308(5)
_cell_angle_alpha                85.168(2)
_cell_angle_beta                 79.223(2)
_cell_angle_gamma                76.681(2)
_cell_volume                     3243.35(14)
_cell_formula_units_Z            2
_cell_measurement_reflns_used    26334
_cell_measurement_temperature    220.01(10)
_cell_measurement_theta_max      72.2980
_cell_measurement_theta_min      1.8700
_shelx_estimated_absorpt_T_max   ?
_shelx_estimated_absorpt_T_min   ?
_exptl_absorpt_coefficient_mu    0.801
_exptl_absorpt_correction_T_max  1.00000
_exptl_absorpt_correction_T_min  0.01244
_exptl_absorpt_correction_type   multi-scan
_exptl_absorpt_process_details   
;
CrysAlisPro 1.171.39.27b (Rigaku Oxford Diffraction, 2015)
Empirical absorption correction using spherical harmonics,
 implemented in SCALE3 ABSPACK scaling algorithm.
;
_exptl_absorpt_special_details   ?
_exptl_crystal_colour            'clear light colourless'
_exptl_crystal_colour_lustre     clear
_exptl_crystal_colour_modifier   light
_exptl_crystal_colour_primary    colourless
_exptl_crystal_density_diffrn    1.122
_exptl_crystal_density_meas      ?
_exptl_crystal_density_method    ?
_exptl_crystal_description       needle
_exptl_crystal_F_000             1182
_exptl_crystal_size_max          0.25
_exptl_crystal_size_mid          0.1
_exptl_crystal_size_min          0.1
_exptl_transmission_factor_max   ?
_exptl_transmission_factor_min   ?
_diffrn_reflns_av_R_equivalents  0.0399
_diffrn_reflns_av_unetI/netI     0.0230
_diffrn_reflns_Laue_measured_fraction_full 0.992
_diffrn_reflns_Laue_measured_fraction_max 0.972
_diffrn_reflns_limit_h_max       11
_diffrn_reflns_limit_h_min       -9
_diffrn_reflns_limit_k_max       19
_diffrn_reflns_limit_k_min       -19
_diffrn_reflns_limit_l_max       29
_diffrn_reflns_limit_l_min       -29
_diffrn_reflns_number            73644
_diffrn_reflns_point_group_measured_fraction_full 0.992
_diffrn_reflns_point_group_measured_fraction_max 0.972
_diffrn_reflns_theta_full        67.684
_diffrn_reflns_theta_max         72.882
_diffrn_reflns_theta_min         1.905
_diffrn_ambient_environment      N~2~
_diffrn_ambient_temperature      220.01(10)
_diffrn_detector                 'CCD plate'
_diffrn_detector_area_resol_mean ?
_diffrn_measured_fraction_theta_full 0.992
_diffrn_measured_fraction_theta_max 0.972
_diffrn_measurement_details      
;
List of Runs (angles in degrees, time in seconds):

  # Type    Start    End  Width  t~exp~   \w     \q     \k     \f   Frames
#--------------------------------------------------------------------------
  1  \w    -85.00  25.00   1.00    3.00    --    0.00  51.00  94.88  110
  2  \w     80.00 105.00   1.00    3.00    --   16.00  60.00 -92.03   25
  3  \w    -72.00 -32.00   1.00    3.00    --   16.00  60.00 -92.03   40
  4  \w     19.00  80.00   1.00    3.00    --   40.00  55.00-135.44   61
  5  \w    -49.00 -14.00   1.00    3.00    --   40.00  60.00  -5.94   35
  6  \w    -49.00   7.00   1.00    3.00    --   40.00  60.00 -70.79   56
  7  \w     11.00  82.00   1.00    3.00    --   40.00  58.00  67.87   71
  8  \w    -48.00 -12.00   1.00    3.00    --   40.00  59.00 132.74   36
  9  \w    -48.00 -14.00   1.00    3.00    --   40.00  58.00  67.87   34
 10  \w    -49.00 -13.00   1.00    3.00    --   40.00  55.00-135.44   36
 11  \w    -45.00 133.00   1.00    3.00    --   44.00  60.00 152.10  178
 12  \w    -45.00  -5.00   1.00    3.00    --   44.00  60.00  17.07   40
 13  \w    -37.00 -11.00   1.00    3.00    --   52.00  58.00 110.82   26
 14  \w    -37.00   2.00   1.00    3.00    --   52.00  58.00  71.04   39
 15  \w    -37.00 -11.00   1.00    3.00    --   52.00  60.00-122.05   26
 16  \w    -37.00  -2.00   1.00    3.00    --   52.00  56.00 -52.48   35
 17  \w    -33.00  -2.00   1.00    3.00    --   56.00  60.00 178.33   31
 18  \w    120.00 145.00   1.00    3.00    --   56.00  60.00 178.33   25
 19  \w    -33.00   5.00   1.00    3.00    --   56.00  56.00 -17.75   38
 20  \w    -33.00  -6.00   1.00    3.00    --   56.00  59.00-102.15   27
 21  \w    116.00 142.00   1.00    3.00    --   60.00  60.00  20.30   26
 22  \w    -29.00 100.00   1.00    3.00    --   60.00  60.00  20.30  129
 23  \w    -25.00  10.00   1.00    3.00    --   64.00  60.00 -14.18   35
 24  \w    -25.00   1.00   1.00    3.00    --   64.00  60.00 114.44   26
 25  \w    -25.00   2.00   1.00    3.00    --   64.00  59.00 132.18   27
 26  \w    -24.00  11.00   1.00    3.00    --   64.00  60.00-141.02   35
 27  \w    -25.00 151.00   1.00    3.00    --   64.00  60.00-179.74  176
 28  \w    -25.00   1.00   1.00    3.00    --   64.00  57.00 176.42   26
 29  \w    -21.00 157.00   1.00    3.00    --   68.00  58.00  -0.50  178
 30  \w    -20.00 156.00   1.00    3.00    --   68.00  59.00 -61.85  176
 31  \w    112.00 138.00   1.00    3.00    --   68.00  60.00  48.81   26
 32  \w    -21.00  23.00   1.00    3.00    --   68.00  57.00-129.14   44
 33  \w    -21.00  11.00   1.00    3.00    --   68.00  60.00  48.81   32
 34  \w     24.00  56.00   1.00    3.00    --   68.00  59.00 -72.31   32
 35  \w    -21.00  14.00   1.00    3.00    --   68.00  59.00 -72.31   35
 36  \w    -21.00  74.00   1.00    3.00    --   68.00  57.00  90.38   95
 37  \w    -17.00  39.00   1.00    3.00    --   72.00  60.00  56.87   56
 38  \w    -17.00  94.00   1.00    3.00    --   72.00  58.00 118.87  111
 39  \w     58.00 117.00   1.00    3.00    --   72.00  60.00-100.92   59
 40  \w    -17.00  52.00   1.00    3.00    --   72.00  60.00-100.92   69
 41  \w     21.00  47.00   1.00   10.00    --  110.00  60.00 150.00   26
 42  \w     21.00  47.00   1.00   10.00    --  110.00  46.00-120.00   26
 43  \w     21.00 159.00   1.00   10.00    --  110.00  34.00  30.00  138
 44  \w    173.00 199.00   1.00   10.00    --  110.00  60.00-180.00   26
 45  \w     57.00 114.00   1.00   10.00    --  110.00  46.00 -90.00   57
 46  \w    142.00 169.00   1.00   10.00    --  110.00  60.00-180.00   27
 47  \w    115.00 141.00   1.00   10.00    --  110.00  60.00-180.00   26
 48  \w     21.00  53.00   1.00   10.00    --  110.00  46.00-150.00   32
 49  \w     63.00  89.00   1.00   10.00    --  110.00  60.00-180.00   26
 50  \w     21.00  75.00   1.00   10.00    --  110.00  46.00   0.00   54
 51  \w     22.00 198.00   1.00   10.00    --  110.00  34.00  60.00  176
 52  \w     21.00  47.00   1.00   10.00    --  110.00  46.00 150.00   26
 53  \w     21.00  48.00   1.00   10.00    --  110.00  46.00  90.00   27
 54  \w     21.00  46.00   1.00   10.00    --  110.00  46.00 -90.00   25
 55  \w     21.00  47.00   1.00   10.00    --  110.00  60.00-180.00   26
 56  \w     21.00  46.00   1.00   10.00    --  110.00  46.00-180.00   25
 57  \w    136.00 187.00   1.00   10.00    --  110.00  60.00   0.00   51
 58  \w     21.00  57.00   1.00   10.00    --  110.00  46.00 -30.00   36
 59  \w    132.00 164.00   1.00   10.00    --  110.00  60.00  30.00   32
 60  \w     21.00  46.00   1.00   10.00    --  110.00  46.00 120.00   25
 61  \w     21.00  46.00   1.00   10.00    --  110.00  60.00   0.00   25
 62  \w     71.00  97.00   1.00   10.00    --  110.00  60.00  30.00   26
 63  \w     21.00  47.00   1.00   10.00    --  110.00  60.00  30.00   26
 64  \w     21.00 199.00   1.00   10.00    --  110.00  60.00-120.00  178
 65  \w     74.00 100.00   1.00   10.00    --  110.00  57.00 120.00   26
 66  \w     21.00  46.00   1.00   10.00    --  110.00  57.00 120.00   25
 67  \w     22.00 181.00   1.00   10.00    --  110.00  34.00 -60.00  159
 68  \w    133.00 159.00   1.00   10.00    --  110.00  60.00-150.00   26
 69  \w     21.00 198.00   1.00   10.00    --  110.00  34.00 120.00  177
 70  \w     22.00 121.00   1.00   10.00    --  110.00  34.00 -30.00   99
 71  \w     21.00  49.00   1.00   10.00    --  110.00  60.00-150.00   28
 72  \w    142.00 167.00   1.00   10.00    --  110.00  60.00 -30.00   25
 73  \w     22.00  67.00   1.00   10.00    --  110.00  34.00 150.00   45
 74  \w     21.00 115.00   1.00   10.00    --  110.00  34.00-180.00   94
 75  \w     21.00  47.00   1.00   10.00    --  110.00  60.00 -30.00   26
 76  \w     21.00  46.00   1.00   10.00    --  110.00  46.00  60.00   25
 77  \w    111.00 196.00   1.00   10.00    --  110.00  60.00  90.00   85
 78  \w     21.00  46.00   1.00   10.00    --  110.00  60.00  90.00   25
 79  \w     21.00  46.00   1.00   10.00    --  110.00  46.00  30.00   25
 80  \w    139.00 164.00   1.00   10.00    --  110.00  60.00 -60.00   25
 81  \w     22.00 112.00   1.00   10.00    --  110.00  34.00-150.00   90
 82  \w    143.00 193.00   1.00   10.00    --  110.00  60.00 -90.00   50
 83  \w     21.00  46.00   1.00   10.00    --  110.00  60.00 -60.00   25
 84  \w     21.00  46.00   1.00   10.00    --  110.00  46.00 -60.00   25
 85  \w     71.00 128.00   1.00   10.00    --  110.00  60.00 -90.00   57
 86  \w    130.00 155.00   1.00   10.00    --  110.00  60.00  60.00   25
 87  \w     21.00  47.00   1.00   10.00    --  110.00  60.00 -90.00   26
 88  \w     21.00  47.00   1.00   10.00    --  110.00  60.00  60.00   26
 89  \w    103.00 150.00   1.00   10.00    --  110.00  60.00 150.00   47
;
_diffrn_measurement_device       'four-circle diffractometer'
_diffrn_measurement_device_type  'XtaLAB AFC11 (RINC): quarter-chi single'
_diffrn_measurement_method       '\w scans'
_diffrn_orient_matrix_type       
'CrysAlisPro convention (1999,Acta A55,543-557)'
_diffrn_orient_matrix_UB_11      0.0182066000
_diffrn_orient_matrix_UB_12      -0.0322645000
_diffrn_orient_matrix_UB_13      -0.0613008000
_diffrn_orient_matrix_UB_21      -0.0501870000
_diffrn_orient_matrix_UB_22      0.0958267000
_diffrn_orient_matrix_UB_23      -0.0225182000
_diffrn_orient_matrix_UB_31      0.1662150000
_diffrn_orient_matrix_UB_32      0.0090893000
_diffrn_orient_matrix_UB_33      -0.0121427000
_diffrn_radiation_monochromator  graphite
_diffrn_radiation_probe          x-ray
_diffrn_radiation_type           CuK\a
_diffrn_radiation_wavelength     1.54184
_diffrn_source                   'fine-focus sealed X-ray tube'
_diffrn_source_type              'Enhance (Cu) X-ray Source'
_reflns_Friedel_coverage         0.000
_reflns_Friedel_fraction_full    .
_reflns_Friedel_fraction_max     .
_reflns_number_gt                9985
_reflns_number_total             12599
_reflns_odcompleteness_completeness 99.12
_reflns_odcompleteness_iscentric 1
_reflns_odcompleteness_theta     68.13
_reflns_special_details          
;
 Reflections were merged by SHELXL according to the crystal
 class for the calculation of statistics and refinement.
 
 _reflns_Friedel_fraction is defined as the number of unique
 Friedel pairs measured divided by the number that would be
 possible theoretically, ignoring centric projections and
 systematic absences.
;
_reflns_threshold_expression     'I > 2\s(I)'
_computing_cell_refinement       'CrysAlisPro 1.171.39.27b (Rigaku OD, 2015)'
_computing_data_collection       'CrysAlisPro 1.171.39.27b (Rigaku OD, 2015)'
_computing_data_reduction        'CrysAlisPro 1.171.39.27b (Rigaku OD, 2015)'
_computing_molecular_graphics    'Olex2 (Dolomanov et al., 2009)'
_computing_publication_material  'Olex2 (Dolomanov et al., 2009)'
_computing_structure_refinement  'ShelXL (Sheldrick, 2015)'
_computing_structure_solution    'ShelXT (Sheldrick, 2015)'
_refine_diff_density_max         1.124
_refine_diff_density_min         -0.500
_refine_diff_density_rms         0.057
_refine_ls_extinction_coef       .
_refine_ls_extinction_method     none
_refine_ls_goodness_of_fit_ref   1.050
_refine_ls_hydrogen_treatment    constr
_refine_ls_matrix_type           full
_refine_ls_number_parameters     866
_refine_ls_number_reflns         12599
_refine_ls_number_restraints     832
_refine_ls_R_factor_all          0.0939
_refine_ls_R_factor_gt           0.0809
_refine_ls_restrained_S_all      1.703
_refine_ls_shift/su_max          0.000
_refine_ls_shift/su_mean         0.000
_refine_ls_structure_factor_coef Fsqd
_refine_ls_weighting_details     
'w=1/[\s^2^(Fo^2^)+(0.1642P)^2^+1.1611P] where P=(Fo^2^+2Fc^2^)/3'
_refine_ls_weighting_scheme      calc
_refine_ls_wR_factor_gt          0.2505
_refine_ls_wR_factor_ref         0.2641
_refine_special_details          ?
_olex2_refinement_description    
;
1. Fixed Uiso
 At 1.2 times of:
  All C(H) groups, All C(H,H) groups, All N(H) groups
 At 1.5 times of:
  All C(H,H,H) groups
2. Restrained distances
 C3S-C2S
 1.54 with sigma of 0.02
 H27A_$1-H39B
 2.05 with sigma of 0.02
 C2S-C2S_$2
 2.4 with sigma of 0.002
 C3S-O1S
 2.4 with sigma of 0.02
 O1S-C2S = O1S-C2S_$2
 1.45 with sigma of 0.002
 C21A-C19A \\sim C21-C19
 with sigma of 0.002
 N8A-C18A \\sim N8-C18
 with sigma of 0.002
 C18A-C17 \\sim C18-C17
 with sigma of 0.002
 C35A-C18A \\sim C35-C18 \\sim C36-C18 \\sim C36A-C18A
 with sigma of 0.002
 N34A-C28A \\sim C28A-C30A
 with sigma of 0.02
 N11A-C21A \\sim N11-C21 \\sim N11A-C22A \\sim N11-C22 \\sim N11A-C28A \\sim
N11-C28
 with sigma of 0.002
 C23-C22 \\sim C29A-C28A \\sim C23A-C22A \\sim C29-C28
 with sigma of 0.002
 N12A-C22A \\sim C22A-C27A
 with sigma of 0.02
3. Restrained planarity
 C28A, C29A, C33A, N34A, C30A, C31A, C32A
 with sigma of 0.1
4. Uiso/Uaniso restraints and constraints
N12 \\sim C26 \\sim C25 \\sim C29A \\sim C30A \\sim C31A \\sim N34A \\sim C24
\\sim C32A \\sim C33A \\sim C23 \\sim C27: within 2A with sigma of 0.04 and
sigma for terminal atoms of 0.08
N8 \\sim N9 \\sim N10 \\sim C19 \\sim C20 \\sim N8A \\sim N9A \\sim N10A \\sim
C19A \\sim C20A: within 2A with sigma of 0.04 and sigma for terminal atoms of
0.08
C35A \\sim C35: within 2A with sigma of 0.002 and sigma for terminal atoms of
0.004
C18A \\sim C18: within 2A with sigma of 0.002 and sigma for terminal atoms of
0.004
C22A \\sim C22 \\sim N11A \\sim N11 \\sim C28 \\sim C21A \\sim C21 \\sim C28A:
within 2A with sigma of 0.002 and sigma for terminal atoms of 0.004
C30 \\sim C31 \\sim C32 \\sim C33 \\sim N34 \\sim C29 \\sim N12A \\sim C24A
\\sim C25A \\sim C26A \\sim C27A \\sim C23A: within 2A with sigma of 0.01 and
sigma for terminal atoms of 0.02
Uanis(C36) = Uanis(C36A)
Uanis(N34A) = Uanis(N12A)
Uanis(N12A) = Uanis(N34)
5. Rigid body (RIGU) restrains
 N12, N11, C23, C27, C26, C25, C24, C22, C28, C30, C31, C32, C33, N34, C29, C21
 with sigma for 1-2 distances of 0.004 and sigma for 1-3 distances of 0.004
 N8A, N9A, N10A, C19A, C20A, C21A, H21C, H21D, N11A, C28A, H28C, H28D, C29A,
 C30A, H30A, C31A, H31A, C32A, H32A, C33A, H33A, N34A, C22A, H22C, H22D, N12A,
 C24A, H24A, C25A, H25A, C26A, H26A, C27A, H27A, C23A, C18A, C35A, H35D, H35E,
 H35F, C36A, H36D, H36E, H36F
 with sigma for 1-2 distances of 0.002 and sigma for 1-3 distances of 0.002
 O1S, C2S, C3S
 with sigma for 1-2 distances of 0.002 and sigma for 1-3 distances of 0.002
6. Others
 Sof(N8A)=Sof(N9A)=Sof(N10A)=Sof(C19A)=Sof(C20A)=Sof(H20A)=Sof(C21A)=Sof(H21C)=
 Sof(H21D)=Sof(N11A)=Sof(C28A)=Sof(H28C)=Sof(H28D)=Sof(C29A)=Sof(C30A)=
 Sof(H30A)=Sof(C31A)=Sof(H31A)=Sof(C32A)=Sof(H32A)=Sof(C33A)=Sof(H33A)=
 Sof(N34A)=Sof(C22A)=Sof(H22C)=Sof(H22D)=Sof(N12A)=Sof(C24A)=Sof(H24A)=
 Sof(C25A)=Sof(H25A)=Sof(C26A)=Sof(H26A)=Sof(C27A)=Sof(H27A)=Sof(C23A)=
 Sof(C18A)=Sof(C35A)=Sof(H35D)=Sof(H35E)=Sof(H35F)=Sof(C36A)=Sof(H36D)=
 Sof(H36E)=Sof(H36F)=1-FVAR(1)
 Sof(O1S)=0.5*FVAR(2)
 Sof(N12)=Sof(N11)=Sof(N8)=Sof(N9)=Sof(N10)=Sof(C23)=Sof(C27)=Sof(H27)=
 Sof(C26)=Sof(H26)=Sof(C25)=Sof(H25)=Sof(C24)=Sof(H24)=Sof(C22)=Sof(H22A)=
 Sof(H22B)=Sof(C28)=Sof(H28A)=Sof(H28B)=Sof(C30)=Sof(H30)=Sof(C31)=Sof(H31)=
 Sof(C32)=Sof(H32)=Sof(C33)=Sof(H33)=Sof(N34)=Sof(C29)=Sof(C21)=Sof(H21A)=
 Sof(H21B)=Sof(C19)=Sof(C20)=Sof(H20)=Sof(C18)=Sof(C35)=Sof(H35A)=Sof(H35B)=
 Sof(H35C)=Sof(C36)=Sof(H36A)=Sof(H36B)=Sof(H36C)=Sof(C3S)=Sof(H3SA)=Sof(H3SB)=
 Sof(H3SC)=Sof(C2S)=Sof(H2SA)=Sof(H2SB)=FVAR(1)
7.a Secondary CH2 refined with riding coordinates:
 C22(H22A,H22B), C28(H28A,H28B), C21(H21A,H21B), C2(H2A,H2B), C1(H1A,H1B),
 C21A(H21C,H21D), C28A(H28C,H28D), C22A(H22C,H22D), C2S(H2SA,H2SB)
7.b Me refined with riding coordinates:
 C3S(H3SA,H3SB,H3SC)
7.c Aromatic/amide H refined with riding coordinates:
 N7(H7), N6(H6), N5(H5), N4(H4), N3(H3), N2(H2), N1(H1), C27(H27), C26(H26),
 C25(H25), C24(H24), C30(H30), C31(H31), C32(H32), C33(H33), C20(H20),
 C20A(H20A), C30A(H30A), C31A(H31A), C32A(H32A), C33A(H33A), C24A(H24A),
 C25A(H25A), C26A(H26A), C27A(H27A)
7.d Fitted pentagon refined as free rotating group:
 N8A(N9A,N10A,C19A,C20A)
7.e Fitted hexagon refined as free rotating group:
 C30(C31,C32,C33,N34,C29), C29A(C30A,C31A,C32A,C33A,N34A), N12A(C24A,C25A,C26A,
 C27A,C23A)
7.f Idealised Me refined as rotating group:
 C51(H51A,H51B,H51C), C52(H52A,H52B,H52C), C53(H53A,H53B,H53C), C49(H49A,H49B,
 H49C), C50(H50A,H50B,H50C), C47(H47A,H47B,H47C), C48(H48A,H48B,H48C), C45(H45A,
 H45B,H45C), C46(H46A,H46B,H46C), C43(H43A,H43B,H43C), C44(H44A,H44B,H44C),
 C41(H41A,H41B,H41C), C42(H42A,H42B,H42C), C39(H39A,H39B,H39C), C40(H40A,H40B,
 H40C), C37(H37A,H37B,H37C), C38(H38A,H38B,H38C), C35(H35A,H35B,H35C), C36(H36A,
 H36B,H36C), C35A(H35D,H35E,H35F), C36A(H36D,H36E,H36F)
;
_atom_sites_solution_hydrogens   geom
_atom_sites_solution_primary     dual
_atom_sites_solution_secondary   ?
loop_
_atom_site_label
_atom_site_type_symbol
_atom_site_fract_x
_atom_site_fract_y
_atom_site_fract_z
_atom_site_U_iso_or_equiv
_atom_site_adp_type
_atom_site_occupancy
_atom_site_site_symmetry_order
_atom_site_calc_flag
_atom_site_refinement_flags_posn
_atom_site_refinement_flags_adp
_atom_site_refinement_flags_occupancy
_atom_site_disorder_assembly
_atom_site_disorder_group
Si1 Si 1.00026(12) 0.73645(9) 0.00720(5) 0.0955(4) Uani 1 1 d . . . . .
O1 O 0.7272(3) 0.87431(14) 0.06807(10) 0.0740(6) Uani 1 1 d . . . . .
O2 O 0.5809(3) 1.00677(14) 0.05422(10) 0.0814(6) Uani 1 1 d . . . . .
O3 O 0.5396(2) 0.93780(11) 0.18685(9) 0.0597(5) Uani 1 1 d . . . . .
O4 O 0.1991(2) 0.82681(12) 0.25042(12) 0.0758(6) Uani 1 1 d . . . . .
O5 O 0.3233(3) 0.68175(12) 0.13799(11) 0.0804(7) Uani 1 1 d . . . . .
O6 O 0.6554(2) 0.57863(11) 0.18919(11) 0.0724(6) Uani 1 1 d . . . . .
O7 O 0.4705(3) 0.46558(13) 0.30441(10) 0.0760(6) Uani 1 1 d . . . . .
O8 O 0.4008(2) 0.32653(11) 0.21479(9) 0.0617(5) Uani 1 1 d . . . . .
O9 O 0.7726(2) 0.19422(11) 0.20094(8) 0.0572(4) Uani 1 1 d . . . . .
N12 N 0.9449(4) -0.1629(3) 0.56053(16) 0.0911(10) Uani 0.9037(19) 1 d . U . A 1
N11 N 0.7579(4) -0.16250(18) 0.44620(10) 0.0671(5) Uani 0.9037(19) 1 d D U . A
1
N8 N 0.8231(3) 0.00917(16) 0.28484(11) 0.0485(6) Uani 0.9037(19) 1 d D U . A 1
N9 N 0.7176(4) 0.05943(18) 0.32293(11) 0.0571(6) Uani 0.9037(19) 1 d . U . A 1
N10 N 0.7194(3) 0.01981(18) 0.37399(11) 0.0649(7) Uani 0.9037(19) 1 d . U . A 1
N7 N 0.6103(2) 0.10359(12) 0.21056(10) 0.0499(5) Uani 1 1 d . . . . .
H7 H 0.5973 0.0502 0.2186 0.060 Uiso 1 1 calc R . . . .
N6 N 0.4922(3) 0.23944(13) 0.28656(10) 0.0567(5) Uani 1 1 d . . . . .
H6 H 0.5312 0.1862 0.2982 0.068 Uiso 1 1 calc R . . . .
N5 N 0.6648(3) 0.36651(13) 0.25877(11) 0.0584(5) Uani 1 1 d . . . . .
H5 H 0.7043 0.3110 0.2530 0.070 Uiso 1 1 calc R . . . .
N4 N 0.5468(3) 0.47177(13) 0.16964(11) 0.0648(6) Uani 1 1 d . . . . .
H4 H 0.5404 0.4169 0.1754 0.078 Uiso 1 1 calc R . . . .
N3 N 0.3101(3) 0.59957(14) 0.22084(12) 0.0642(6) Uani 1 1 d . . . . .
H3 H 0.3393 0.5483 0.2376 0.077 Uiso 1 1 calc R . . . .
N2 N 0.4302(2) 0.73631(12) 0.24454(9) 0.0494(5) Uani 1 1 d . . . . .
H2 H 0.4809 0.6819 0.2427 0.059 Uiso 1 1 calc R . . . .
N1 N 0.4778(3) 0.83271(13) 0.14254(10) 0.0546(5) Uani 1 1 d . . . . .
H1 H 0.4671 0.7785 0.1445 0.066 Uiso 1 1 calc R . . . .
C23 C 0.8130(4) -0.1526(2) 0.54253(13) 0.0675(8) Uani 0.9037(19) 1 d D U . A 1
C27 C 0.6873(5) -0.0894(3) 0.56482(18) 0.0837(10) Uani 0.9037(19) 1 d . U . A 1
H27 H 0.5949 -0.0835 0.5519 0.100 Uiso 0.9037(19) 1 calc R . . A 1
C26 C 0.6991(6) -0.0357(3) 0.60588(19) 0.0970(13) Uani 0.9037(19) 1 d . U . A 1
H26 H 0.6146 0.0072 0.6215 0.116 Uiso 0.9037(19) 1 calc R . . A 1
C25 C 0.8337(6) -0.0447(4) 0.6238(2) 0.1021(14) Uani 0.9037(19) 1 d . U . A 1
H25 H 0.8448 -0.0075 0.6512 0.123 Uiso 0.9037(19) 1 calc R . . A 1
C24 C 0.9516(6) -0.1086(4) 0.6013(2) 0.1090(16) Uani 0.9037(19) 1 d . U . A 1
H24 H 1.0436 -0.1158 0.6148 0.131 Uiso 0.9037(19) 1 calc R . . A 1
C22 C 0.8051(4) -0.2111(2) 0.49786(13) 0.0681(6) Uani 0.9037(19) 1 d D U . A 1
H22A H 0.9049 -0.2501 0.4870 0.082 Uiso 0.9037(19) 1 calc R . . A 1
H22B H 0.7332 -0.2481 0.5139 0.082 Uiso 0.9037(19) 1 calc R . . A 1
C28 C 0.7298(4) -0.2219(2) 0.40685(14) 0.0697(6) Uani 0.9037(19) 1 d D U . A 1
H28A H 0.8136 -0.2739 0.4027 0.084 Uiso 0.9037(19) 1 calc R . . A 1
H28B H 0.7269 -0.1919 0.3688 0.084 Uiso 0.9037(19) 1 calc R . . A 1
C30 C 0.4572(4) -0.2015(2) 0.45998(15) 0.1122(15) Uani 0.9037(19) 1 d . U . A 1
H30 H 0.4588 -0.1466 0.4732 0.135 Uiso 0.9037(19) 1 calc R . . A 1
C31 C 0.3257(3) -0.2338(3) 0.47319(17) 0.141(2) Uani 0.9037(19) 1 d G U . A 1
H31 H 0.2383 -0.2008 0.4953 0.169 Uiso 0.9037(19) 1 calc R . . A 1
C32 C 0.3234(4) -0.3150(4) 0.4537(2) 0.166(2) Uani 0.9037(19) 1 d G U . A 1
H32 H 0.2345 -0.3369 0.4626 0.199 Uiso 0.9037(19) 1 calc R . . A 1
C33 C 0.4527(5) -0.3639(2) 0.4210(2) 0.159(2) Uani 0.9037(19) 1 d G U . A 1
H33 H 0.4511 -0.4187 0.4078 0.191 Uiso 0.9037(19) 1 calc R . . A 1
N34 N 0.5842(4) -0.3315(2) 0.40775(17) 0.1314(13) Uani 0.9037(19) 1 d G U . A 1
C29 C 0.5865(3) -0.2504(2) 0.42726(14) 0.0973(12) Uani 0.9037(19) 1 d DG U . A
1
C21 C 0.8743(4) -0.1155(2) 0.41815(14) 0.0671(6) Uani 0.9037(19) 1 d D U . A 1
H21A H 0.9674 -0.1587 0.4045 0.081 Uiso 0.9037(19) 1 calc R . . A 1
H21B H 0.8966 -0.0806 0.4467 0.081 Uiso 0.9037(19) 1 calc R . . A 1
C19 C 0.8300(3) -0.05566(19) 0.36830(14) 0.0559(7) Uani 0.9037(19) 1 d D U . A
1
C20 C 0.8961(3) -0.06270(18) 0.31181(13) 0.0537(6) Uani 0.9037(19) 1 d . U . A
1
H20 H 0.9752 -0.1079 0.2953 0.064 Uiso 0.9037(19) 1 calc R . . A 1
C18 C 0.8719(3) 0.04208(16) 0.22528(12) 0.0481(6) Uani 0.9037(19) 1 d D U . A 1
C17 C 0.7457(3) 0.12017(14) 0.21135(11) 0.0471(5) Uani 1 1 d D . . . .
C16 C 0.4821(3) 0.17275(15) 0.19647(14) 0.0587(7) Uani 1 1 d . . . . .
C15 C 0.4579(3) 0.25295(14) 0.23357(12) 0.0521(6) Uani 1 1 d . . . . .
C14 C 0.4662(4) 0.31152(19) 0.32552(13) 0.0693(8) Uani 1 1 d . . . . .
C13 C 0.5333(4) 0.38836(17) 0.29431(13) 0.0619(7) Uani 1 1 d . . . . .
C12 C 0.7467(3) 0.43323(16) 0.22859(15) 0.0660(7) Uani 1 1 d . . . . .
C11 C 0.6431(3) 0.50111(16) 0.19530(14) 0.0623(7) Uani 1 1 d . . . . .
C10 C 0.4519(5) 0.52921(18) 0.13212(15) 0.0759(9) Uani 1 1 d . . . . .
C9 C 0.3580(4) 0.61081(17) 0.16421(15) 0.0659(8) Uani 1 1 d . . . . .
C8 C 0.2101(3) 0.67048(19) 0.25559(18) 0.0745(9) Uani 1 1 d . . . . .
C7 C 0.2799(3) 0.75171(16) 0.24839(14) 0.0585(6) Uani 1 1 d . . . . .
C6 C 0.5147(3) 0.80517(14) 0.24327(11) 0.0498(5) Uani 1 1 d . . . . .
C5 C 0.5077(3) 0.86459(14) 0.18841(11) 0.0497(5) Uani 1 1 d . . . . .
C4 C 0.4621(3) 0.88517(16) 0.08901(12) 0.0574(6) Uani 1 1 d . . . . .
C3 C 0.5933(4) 0.93035(18) 0.07004(12) 0.0643(7) Uani 1 1 d . . . . .
C2 C 0.8584(4) 0.9120(3) 0.04222(18) 0.0872(10) Uani 1 1 d . . . . .
H2A H 0.8628 0.9612 0.0645 0.105 Uiso 1 1 calc R . . . .
H2B H 0.8501 0.9339 0.0026 0.105 Uiso 1 1 calc R . . . .
C1 C 0.9962(5) 0.8409(3) 0.0428(2) 0.0967(11) Uani 1 1 d . . . . .
H1A H 1.0082 0.8258 0.0830 0.116 Uiso 1 1 calc R . . . .
H1B H 1.0840 0.8642 0.0237 0.116 Uiso 1 1 calc R . . . .
C51 C 0.9104(7) 0.6645(4) 0.0631(3) 0.144(2) Uani 1 1 d . . . . .
H51A H 0.9703 0.6490 0.0936 0.216 Uiso 1 1 calc GR . . . .
H51B H 0.9051 0.6113 0.0458 0.216 Uiso 1 1 calc GR . . . .
H51C H 0.8089 0.6957 0.0790 0.216 Uiso 1 1 calc GR . . . .
C52 C 0.9024(8) 0.7622(6) -0.0546(3) 0.166(3) Uani 1 1 d . . . . .
H52A H 0.8002 0.7956 -0.0422 0.248 Uiso 1 1 calc GR . . . .
H52B H 0.8986 0.7079 -0.0708 0.248 Uiso 1 1 calc GR . . . .
H52C H 0.9566 0.7967 -0.0835 0.248 Uiso 1 1 calc GR . . . .
C53 C 1.2023(6) 0.6793(4) -0.0152(3) 0.140(2) Uani 1 1 d . . . . .
H53A H 1.2531 0.7165 -0.0434 0.210 Uiso 1 1 calc GR . . . .
H53B H 1.2067 0.6241 -0.0322 0.210 Uiso 1 1 calc GR . . . .
H53C H 1.2522 0.6676 0.0182 0.210 Uiso 1 1 calc GR . . . .
C49 C 0.4635(4) 0.8233(2) 0.04194(14) 0.0714(8) Uani 1 1 d . . . . .
H49A H 0.5583 0.7797 0.0370 0.107 Uiso 1 1 calc GR . . . .
H49B H 0.4533 0.8571 0.0060 0.107 Uiso 1 1 calc GR . . . .
H49C H 0.3797 0.7939 0.0530 0.107 Uiso 1 1 calc GR . . . .
C50 C 0.3131(4) 0.9535(2) 0.09736(15) 0.0781(9) Uani 1 1 d . . . . .
H50A H 0.2298 0.9240 0.1096 0.117 Uiso 1 1 calc GR . . . .
H50B H 0.3008 0.9864 0.0613 0.117 Uiso 1 1 calc GR . . . .
H50C H 0.3139 0.9935 0.1265 0.117 Uiso 1 1 calc GR . . . .
C47 C 0.4585(4) 0.86112(19) 0.29613(14) 0.0677(7) Uani 1 1 d . . . . .
H47A H 0.3548 0.8928 0.2957 0.101 Uiso 1 1 calc GR . . . .
H47B H 0.5222 0.9029 0.2955 0.101 Uiso 1 1 calc GR . . . .
H47C H 0.4627 0.8233 0.3308 0.101 Uiso 1 1 calc GR . . . .
C48 C 0.6805(3) 0.75941(17) 0.24201(14) 0.0613(7) Uani 1 1 d . . . . .
H48A H 0.6900 0.7218 0.2766 0.092 Uiso 1 1 calc GR . . . .
H48B H 0.7406 0.8033 0.2404 0.092 Uiso 1 1 calc GR . . . .
H48C H 0.7162 0.7240 0.2083 0.092 Uiso 1 1 calc GR . . . .
C45 C 0.1955(5) 0.6393(2) 0.3183(2) 0.0993(14) Uani 1 1 d . . . . .
H45A H 0.1496 0.5885 0.3240 0.149 Uiso 1 1 calc GR . . . .
H45B H 0.1322 0.6863 0.3421 0.149 Uiso 1 1 calc GR . . . .
H45C H 0.2951 0.6232 0.3292 0.149 Uiso 1 1 calc GR . . . .
C46 C 0.0534(4) 0.6948(3) 0.2370(3) 0.1184(19) Uani 1 1 d . . . . .
H46A H 0.0616 0.7250 0.1994 0.178 Uiso 1 1 calc GR . . . .
H46B H -0.0174 0.7331 0.2649 0.178 Uiso 1 1 calc GR . . . .
H46C H 0.0174 0.6415 0.2352 0.178 Uiso 1 1 calc GR . . . .
C43 C 0.3400(6) 0.4785(2) 0.1176(2) 0.1061(16) Uani 1 1 d . . . . .
H43A H 0.3958 0.4267 0.0968 0.159 Uiso 1 1 calc GR . . . .
H43B H 0.2737 0.5161 0.0938 0.159 Uiso 1 1 calc GR . . . .
H43C H 0.2800 0.4607 0.1530 0.159 Uiso 1 1 calc GR . . . .
C44 C 0.5494(6) 0.5575(2) 0.07694(17) 0.1019(13) Uani 1 1 d . . . . .
H44A H 0.6188 0.5897 0.0869 0.153 Uiso 1 1 calc GR . . . .
H44B H 0.4845 0.5950 0.0526 0.153 Uiso 1 1 calc GR . . . .
H44C H 0.6066 0.5057 0.0564 0.153 Uiso 1 1 calc GR . . . .
C41 C 0.8779(4) 0.3857(2) 0.1850(2) 0.0909(12) Uani 1 1 d . . . . .
H41A H 0.9488 0.3443 0.2052 0.136 Uiso 1 1 calc GR . . . .
H41B H 0.9292 0.4284 0.1625 0.136 Uiso 1 1 calc GR . . . .
H41C H 0.8393 0.3541 0.1595 0.136 Uiso 1 1 calc GR . . . .
C42 C 0.8038(5) 0.4793(2) 0.2721(2) 0.1007(13) Uani 1 1 d . . . . .
H42A H 0.7183 0.5087 0.2994 0.151 Uiso 1 1 calc GR . . . .
H42B H 0.8580 0.5223 0.2519 0.151 Uiso 1 1 calc GR . . . .
H42C H 0.8713 0.4359 0.2926 0.151 Uiso 1 1 calc GR . . . .
C39 C 0.2971(5) 0.3433(3) 0.34722(19) 0.0982(13) Uani 1 1 d . . . . .
H39A H 0.2452 0.3618 0.3146 0.147 Uiso 1 1 calc GR . . . .
H39B H 0.2809 0.3926 0.3718 0.147 Uiso 1 1 calc DGR . . . .
H39C H 0.2575 0.2957 0.3691 0.147 Uiso 1 1 calc GR . . . .
C40 C 0.5535(6) 0.2770(2) 0.37567(15) 0.0934(12) Uani 1 1 d . . . . .
H40A H 0.5162 0.2274 0.3957 0.140 Uiso 1 1 calc GR . . . .
H40B H 0.5382 0.3235 0.4023 0.140 Uiso 1 1 calc GR . . . .
H40C H 0.6607 0.2583 0.3605 0.140 Uiso 1 1 calc GR . . . .
C37 C 0.3385(4) 0.1362(2) 0.2143(2) 0.0937(13) Uani 1 1 d . . . . .
H37A H 0.3441 0.0876 0.1904 0.141 Uiso 1 1 calc GR . . . .
H37B H 0.2505 0.1823 0.2092 0.141 Uiso 1 1 calc GR . . . .
H37C H 0.3300 0.1157 0.2544 0.141 Uiso 1 1 calc GR . . . .
C38 C 0.5054(5) 0.1997(2) 0.13376(16) 0.0888(11) Uani 1 1 d . . . . .
H38A H 0.5935 0.2257 0.1243 0.133 Uiso 1 1 calc GR . . . .
H38B H 0.4167 0.2424 0.1253 0.133 Uiso 1 1 calc GR . . . .
H38C H 0.5213 0.1483 0.1111 0.133 Uiso 1 1 calc GR . . . .
C35 C 0.8989(4) -0.03182(19) 0.18416(14) 0.0552(7) Uani 0.9037(19) 1 d D U . A
1
H35A H 0.9814 -0.0788 0.1934 0.083 Uiso 0.9037(19) 1 calc GR . . A 1
H35B H 0.9250 -0.0095 0.1449 0.083 Uiso 0.9037(19) 1 calc GR . . A 1
H35C H 0.8077 -0.0544 0.1879 0.083 Uiso 0.9037(19) 1 calc GR . . A 1
C36 C 1.0168(3) 0.0737(3) 0.22361(16) 0.0627(8) Uani 0.9037(19) 1 d D . . A 1
H36A H 1.0010 0.1157 0.2534 0.094 Uiso 0.9037(19) 1 calc GR . . A 1
H36B H 1.0443 0.1018 0.1862 0.094 Uiso 0.9037(19) 1 calc GR . . A 1
H36C H 1.0977 0.0239 0.2302 0.094 Uiso 0.9037(19) 1 calc GR . . A 1
N8A N 0.777(3) 0.0211(16) 0.2988(7) 0.050(3) Uani 0.0963(19) 1 d D U . A 2
N9A N 0.654(3) 0.0815(12) 0.3296(10) 0.073(7) Uani 0.0963(19) 1 d G U . A 2
N10A N 0.605(3) 0.0398(14) 0.3832(8) 0.080(6) Uani 0.0963(19) 1 d G U . A 2
C19A C 0.698(3) -0.0463(13) 0.3856(8) 0.072(5) Uani 0.0963(19) 1 d DG U . A 2
C20A C 0.804(3) -0.0579(13) 0.3334(9) 0.065(6) Uani 0.0963(19) 1 d G U . A 2
H20A H 0.8791 -0.1089 0.3236 0.078 Uiso 0.0963(19) 1 calc R . . A 2
C21A C 0.648(2) -0.1026(17) 0.4368(10) 0.0687(9) Uani 0.0963(19) 1 d D U . A 2
H21C H 0.5876 -0.0657 0.4682 0.082 Uiso 0.0963(19) 1 calc R U . A 2
H21D H 0.5862 -0.1404 0.4266 0.082 Uiso 0.0963(19) 1 calc R U . A 2
N11A N 0.786(3) -0.1562(12) 0.4546(10) 0.0684(7) Uani 0.0963(19) 1 d D U . A 2
C28A C 0.826(2) -0.0866(14) 0.4824(11) 0.0681(8) Uani 0.0963(19) 1 d D U . A 2
H28C H 0.7511 -0.0700 0.5172 0.082 Uiso 0.0963(19) 1 calc R U . A 2
H28D H 0.8240 -0.0344 0.4562 0.082 Uiso 0.0963(19) 1 calc R U . A 2
C29A C 0.978(2) -0.1164(12) 0.4980(8) 0.092(5) Uani 0.0963(19) 1 d D U . A 2
C30A C 1.105(2) -0.131(2) 0.4548(9) 0.116(10) Uani 0.0963(19) 1 d DG U . A 2
H30A H 1.0939 -0.1227 0.4159 0.139 Uiso 0.0963(19) 1 calc R U . A 2
C31A C 1.249(2) -0.160(3) 0.4693(13) 0.123(11) Uani 0.0963(19) 1 d G U . A 2
H31A H 1.3345 -0.1698 0.4401 0.148 Uiso 0.0963(19) 1 calc R U . A 2
C32A C 1.265(2) -0.173(2) 0.5268(14) 0.120(10) Uani 0.0963(19) 1 d G U . A 2
H32A H 1.3621 -0.1916 0.5366 0.145 Uiso 0.0963(19) 1 calc R U . A 2
C33A C 1.138(3) -0.157(3) 0.5700(11) 0.115(8) Uani 0.0963(19) 1 d G U . A 2
H33A H 1.1490 -0.1662 0.6089 0.138 Uiso 0.0963(19) 1 calc R U . A 2
N34A N 0.994(3) -0.129(2) 0.5555(8) 0.109(7) Uani 0.0963(19) 1 d DG U . A 2
C22A C 0.747(4) -0.2318(13) 0.4900(12) 0.0688(8) Uani 0.0963(19) 1 d D U . A 2
H22C H 0.6639 -0.2016 0.5188 0.083 Uiso 0.0963(19) 1 calc R U . A 2
H22D H 0.8333 -0.2488 0.5103 0.083 Uiso 0.0963(19) 1 calc R U . A 2
N12A N 0.605(3) -0.3297(14) 0.4559(11) 0.1314(13) Uani 0.0963(19) 1 d D U . A 2
C24A C 0.575(4) -0.4126(18) 0.4538(17) 0.136(3) Uani 0.0963(19) 1 d G U . A 2
H24A H 0.5083 -0.4209 0.4303 0.163 Uiso 0.0963(19) 1 calc R U . A 2
C25A C 0.644(4) -0.4831(14) 0.4867(15) 0.129(4) Uani 0.0963(19) 1 d G U . A 2
H25A H 0.6235 -0.5391 0.4853 0.155 Uiso 0.0963(19) 1 calc R U . A 2
C26A C 0.743(3) -0.4708(12) 0.5215(13) 0.114(5) Uani 0.0963(19) 1 d G U . A 2
H26A H 0.7892 -0.5185 0.5437 0.137 Uiso 0.0963(19) 1 calc R U . A 2
C27A C 0.773(4) -0.3880(14) 0.5236(16) 0.121(4) Uani 0.0963(19) 1 d DG U . A 2
H27A H 0.8398 -0.3797 0.5472 0.145 Uiso 0.0963(19) 1 calc DR U . A 2
C23A C 0.704(3) -0.3175(12) 0.4908(12) 0.124(3) Uani 0.0963(19) 1 d DG U . A 2
C18A C 0.8525(14) 0.0469(11) 0.2410(6) 0.0490(12) Uani 0.0963(19) 1 d D U . A 2
C35A C 0.897(4) -0.0405(15) 0.2117(14) 0.056(2) Uani 0.0963(19) 1 d D U . A 2
H35D H 0.8193 -0.0741 0.2252 0.084 Uiso 0.0963(19) 1 calc GR U . A 2
H35E H 0.9928 -0.0735 0.2209 0.084 Uiso 0.0963(19) 1 calc GR U . A 2
H35F H 0.9056 -0.0299 0.1703 0.084 Uiso 0.0963(19) 1 calc GR U . A 2
C36A C 1.002(3) 0.066(3) 0.2482(17) 0.0627(8) Uani 0.0963(19) 1 d D U . A 2
H36D H 1.0720 0.0590 0.2119 0.094 Uiso 0.0963(19) 1 calc GR U . A 2
H36E H 1.0444 0.0258 0.2774 0.094 Uiso 0.0963(19) 1 calc GR U . A 2
H36F H 0.9852 0.1263 0.2600 0.094 Uiso 0.0963(19) 1 calc GR U . A 2
C3S C 0.861(2) -0.5594(12) 0.4365(9) 0.380(11) Uiso 0.9037(19) 1 d D U . A 1
H3SA H 0.8199 -0.5373 0.4017 0.569 Uiso 0.9037(19) 1 calc R . . A 1
H3SB H 0.9352 -0.6139 0.4288 0.569 Uiso 0.9037(19) 1 calc R . . A 1
H3SC H 0.7791 -0.5701 0.4668 0.569 Uiso 0.9037(19) 1 calc R . . A 1
C2S C 0.935(2) -0.4912(14) 0.4555(6) 0.409(13) Uiso 0.9037(19) 1 d D U . A 1
H2SA H 1.0115 -0.4801 0.4225 0.491 Uiso 0.9037(19) 1 calc R . . A 1
H2SB H 0.8569 -0.4367 0.4601 0.491 Uiso 0.9037(19) 1 calc R . . A 1
O1S O 1.0000 -0.5000 0.5000 0.537(18) Uiso 0.9037(19) 2 d DS TU P A 1

loop_
_atom_site_aniso_label
_atom_site_aniso_U_11
_atom_site_aniso_U_22
_atom_site_aniso_U_33
_atom_site_aniso_U_23
_atom_site_aniso_U_13
_atom_site_aniso_U_12
Si1 0.0705(6) 0.1107(9) 0.0975(8) -0.0142(6) -0.0091(5) -0.0047(6)
O1 0.0718(13) 0.0665(12) 0.0842(14) -0.0106(10) -0.0083(11) -0.0174(10)
O2 0.1169(19) 0.0528(11) 0.0793(14) 0.0050(10) -0.0188(13) -0.0292(11)
O3 0.0678(11) 0.0381(8) 0.0808(12) 0.0003(8) -0.0255(9) -0.0181(8)
O4 0.0505(11) 0.0459(10) 0.1255(19) -0.0047(10) -0.0187(11) 0.0036(8)
O5 0.1015(17) 0.0426(10) 0.1108(18) 0.0139(10) -0.0548(14) -0.0206(10)
O6 0.0730(13) 0.0335(8) 0.1111(17) -0.0050(9) -0.0091(11) -0.0173(8)
O7 0.0947(16) 0.0457(10) 0.0815(14) -0.0155(9) -0.0119(11) -0.0011(10)
O8 0.0577(11) 0.0380(8) 0.0911(14) 0.0068(8) -0.0245(9) -0.0078(7)
O9 0.0559(10) 0.0404(8) 0.0780(12) -0.0011(8) -0.0065(8) -0.0209(7)
N12 0.081(2) 0.105(3) 0.090(2) -0.0113(19) -0.0264(17) -0.0143(18)
N11 0.0750(12) 0.0666(10) 0.0613(10) 0.0052(8) -0.0167(9) -0.0178(9)
N8 0.0431(14) 0.0417(11) 0.0573(14) -0.0025(10) -0.0063(10) -0.0041(10)
N9 0.0563(15) 0.0501(13) 0.0553(14) -0.0003(11) -0.0037(12) 0.0025(11)
N10 0.0691(17) 0.0595(15) 0.0566(14) 0.0003(11) -0.0029(12) -0.0026(12)
N7 0.0468(11) 0.0322(8) 0.0748(13) 0.0049(8) -0.0186(9) -0.0130(7)
N6 0.0594(13) 0.0390(10) 0.0666(13) 0.0055(9) -0.0055(10) -0.0077(9)
N5 0.0650(14) 0.0342(9) 0.0781(15) -0.0043(9) -0.0193(11) -0.0089(9)
N4 0.0876(17) 0.0319(9) 0.0790(15) 0.0022(9) -0.0236(13) -0.0154(10)
N3 0.0565(13) 0.0388(10) 0.1009(19) 0.0039(11) -0.0202(12) -0.0146(9)
N2 0.0415(10) 0.0346(9) 0.0718(13) 0.0013(8) -0.0144(9) -0.0054(7)
N1 0.0653(13) 0.0409(10) 0.0649(13) 0.0013(9) -0.0224(10) -0.0183(9)
C23 0.079(2) 0.0695(18) 0.0547(16) 0.0077(13) -0.0143(14) -0.0180(15)
C27 0.085(2) 0.089(2) 0.077(2) -0.0168(19) -0.0174(18) -0.0115(19)
C26 0.106(3) 0.103(3) 0.082(3) -0.029(2) -0.012(2) -0.015(2)
C25 0.105(3) 0.122(4) 0.087(3) -0.037(3) -0.022(2) -0.025(3)
C24 0.092(3) 0.144(4) 0.101(3) -0.028(3) -0.034(2) -0.025(3)
C22 0.0768(13) 0.0662(12) 0.0619(11) 0.0063(10) -0.0172(10) -0.0161(10)
C28 0.0777(13) 0.0696(12) 0.0636(12) 0.0034(10) -0.0165(10) -0.0187(10)
C30 0.093(3) 0.167(4) 0.083(3) 0.024(3) -0.028(2) -0.043(3)
C31 0.110(3) 0.198(5) 0.123(4) 0.038(4) -0.039(3) -0.054(4)
C32 0.150(4) 0.188(5) 0.175(5) 0.038(4) -0.045(4) -0.073(4)
C33 0.161(4) 0.147(4) 0.196(5) 0.026(4) -0.063(4) -0.073(3)
N34 0.147(3) 0.115(2) 0.161(3) 0.022(2) -0.068(3) -0.062(2)
C29 0.106(3) 0.113(3) 0.089(2) 0.031(2) -0.040(2) -0.050(2)
C21 0.0725(13) 0.0673(12) 0.0619(12) 0.0069(10) -0.0169(10) -0.0152(11)
C19 0.0524(16) 0.0531(15) 0.0591(17) 0.0004(12) -0.0094(13) -0.0063(12)
C20 0.0484(15) 0.0479(14) 0.0602(16) 0.0019(11) -0.0096(12) -0.0024(11)
C18 0.0411(13) 0.0475(12) 0.0563(15) -0.0021(11) -0.0070(11) -0.0125(10)
C17 0.0479(13) 0.0367(10) 0.0587(13) -0.0014(9) -0.0072(10) -0.0149(9)
C16 0.0546(14) 0.0370(11) 0.092(2) 0.0010(11) -0.0313(13) -0.0117(10)
C15 0.0402(12) 0.0359(11) 0.0811(17) 0.0052(10) -0.0138(11) -0.0104(9)
C14 0.081(2) 0.0526(14) 0.0653(17) 0.0010(12) -0.0005(14) -0.0072(13)
C13 0.0774(18) 0.0411(12) 0.0649(16) -0.0068(11) -0.0160(13) -0.0040(12)
C12 0.0641(17) 0.0377(12) 0.102(2) -0.0050(12) -0.0214(15) -0.0152(11)
C11 0.0672(17) 0.0338(11) 0.0851(19) -0.0056(11) -0.0072(14) -0.0134(11)
C10 0.115(3) 0.0401(13) 0.080(2) 0.0070(12) -0.0380(18) -0.0201(15)
C9 0.0777(19) 0.0399(12) 0.091(2) 0.0107(12) -0.0369(16) -0.0219(12)
C8 0.0408(14) 0.0490(14) 0.130(3) 0.0006(16) -0.0079(15) -0.0095(11)
C7 0.0435(13) 0.0439(12) 0.0856(19) -0.0017(12) -0.0108(12) -0.0049(10)
C6 0.0502(13) 0.0374(11) 0.0656(15) -0.0008(10) -0.0199(11) -0.0100(9)
C5 0.0477(13) 0.0363(10) 0.0679(15) -0.0020(10) -0.0170(11) -0.0091(9)
C4 0.0675(16) 0.0448(12) 0.0626(15) -0.0001(11) -0.0190(12) -0.0125(11)
C3 0.081(2) 0.0524(14) 0.0610(16) -0.0088(12) -0.0108(13) -0.0161(13)
C2 0.084(2) 0.097(3) 0.089(2) -0.0058(19) -0.0130(18) -0.038(2)
C1 0.084(3) 0.115(3) 0.094(3) -0.003(2) -0.022(2) -0.024(2)
C51 0.126(4) 0.109(4) 0.186(6) -0.014(4) 0.006(4) -0.026(3)
C52 0.145(5) 0.228(7) 0.111(4) -0.066(5) -0.044(4) 0.024(5)
C53 0.078(3) 0.151(5) 0.168(5) -0.017(4) 0.001(3) 0.007(3)
C49 0.092(2) 0.0580(16) 0.0720(18) -0.0041(13) -0.0274(16) -0.0214(15)
C50 0.076(2) 0.077(2) 0.076(2) 0.0002(16) -0.0259(16) 0.0027(16)
C47 0.081(2) 0.0555(15) 0.0696(18) -0.0086(13) -0.0218(15) -0.0124(14)
C48 0.0495(14) 0.0475(13) 0.094(2) 0.0033(12) -0.0303(13) -0.0122(10)
C45 0.076(2) 0.070(2) 0.130(3) 0.000(2) 0.032(2) -0.0137(17)
C46 0.0436(17) 0.072(2) 0.247(6) -0.007(3) -0.038(3) -0.0160(15)
C43 0.168(4) 0.0552(17) 0.125(3) 0.0111(19) -0.094(3) -0.036(2)
C44 0.151(4) 0.064(2) 0.079(2) 0.0097(17) -0.013(2) -0.011(2)
C41 0.0643(19) 0.0519(16) 0.150(4) -0.0033(19) 0.003(2) -0.0171(14)
C42 0.110(3) 0.067(2) 0.147(4) -0.007(2) -0.063(3) -0.029(2)
C39 0.093(3) 0.081(2) 0.098(3) -0.005(2) 0.025(2) -0.005(2)
C40 0.141(4) 0.073(2) 0.0620(19) 0.0013(15) -0.023(2) -0.012(2)
C37 0.0541(17) 0.0499(15) 0.189(4) -0.008(2) -0.045(2) -0.0144(13)
C38 0.129(3) 0.0582(17) 0.087(2) -0.0048(15) -0.060(2) -0.0042(18)
C35 0.0531(15) 0.0509(14) 0.0588(17) -0.0069(13) -0.0089(15) -0.0046(11)
C36 0.0480(15) 0.0703(19) 0.074(2) 0.0020(19) -0.0129(15) -0.0205(13)
N8A 0.041(6) 0.051(5) 0.058(4) 0.002(3) -0.014(3) -0.009(4)
N9A 0.068(9) 0.063(6) 0.070(6) 0.009(5) 0.003(6) 0.005(6)
N10A 0.078(9) 0.071(6) 0.072(6) 0.011(5) 0.003(6) 0.000(6)
C19A 0.070(7) 0.068(6) 0.068(5) 0.008(4) -0.008(5) -0.006(5)
C20A 0.064(8) 0.058(5) 0.067(5) 0.009(4) -0.009(6) -0.005(6)
C21A 0.0762(16) 0.0682(15) 0.0628(15) 0.0050(13) -0.0163(13) -0.0176(14)
N11A 0.0758(13) 0.0677(12) 0.0626(12) 0.0055(10) -0.0165(11) -0.0169(11)
C28A 0.0756(15) 0.0672(14) 0.0625(13) 0.0057(12) -0.0166(12) -0.0167(12)
C29A 0.086(4) 0.095(11) 0.100(7) 0.000(7) -0.032(4) -0.017(4)
C30A 0.089(5) 0.15(3) 0.108(8) -0.002(9) -0.024(5) -0.015(6)
C31A 0.093(6) 0.15(3) 0.122(10) 0.000(13) -0.031(6) -0.016(7)
C32A 0.098(8) 0.14(3) 0.123(10) -0.001(13) -0.033(6) -0.018(9)
C33A 0.094(7) 0.137(19) 0.115(9) 0.003(11) -0.039(6) -0.016(10)
N34A 0.094(7) 0.136(17) 0.100(7) 0.002(7) -0.035(5) -0.015(8)
C22A 0.0763(15) 0.0683(13) 0.0628(14) 0.0056(12) -0.0163(13) -0.0175(12)
N12A 0.147(3) 0.115(2) 0.161(3) 0.022(2) -0.068(3) -0.062(2)
C24A 0.151(6) 0.116(4) 0.167(6) 0.022(4) -0.068(5) -0.064(4)
C25A 0.147(8) 0.109(5) 0.155(8) 0.016(5) -0.059(7) -0.058(5)
C26A 0.135(9) 0.086(5) 0.142(9) 0.018(5) -0.051(8) -0.051(5)
C27A 0.142(8) 0.089(5) 0.153(8) 0.022(5) -0.062(7) -0.051(5)
C23A 0.147(7) 0.091(4) 0.159(7) 0.024(4) -0.067(6) -0.053(4)
C18A 0.042(2) 0.048(2) 0.057(2) -0.002(2) -0.0082(19) -0.0107(18)
C35A 0.053(4) 0.052(3) 0.061(4) -0.004(3) -0.010(4) -0.008(3)
C36A 0.0480(15) 0.0703(19) 0.074(2) 0.0020(19) -0.0129(15) -0.0205(13)

_geom_special_details            
;
 All esds (except the esd in the dihedral angle between two l.s. planes)
 are estimated using the full covariance matrix.  The cell esds are taken
 into account individually in the estimation of esds in distances, angles
 and torsion angles; correlations between esds in cell parameters are only
 used when they are defined by crystal symmetry.  An approximate (isotropic)
 treatment of cell esds is used for estimating esds involving l.s. planes.
;
loop_
_geom_bond_atom_site_label_1
_geom_bond_atom_site_label_2
_geom_bond_distance
_geom_bond_site_symmetry_2
_geom_bond_publ_flag
Si1 C1 1.887(5) . ?
Si1 C51 1.860(6) . ?
Si1 C52 1.824(6) . ?
Si1 C53 1.867(5) . ?
O1 C3 1.333(4) . ?
O1 C2 1.473(4) . ?
O2 C3 1.206(3) . ?
O3 C5 1.240(3) . ?
O4 C7 1.234(3) . ?
O5 C9 1.228(3) . ?
O6 C11 1.235(3) . ?
O7 C13 1.233(3) . ?
O8 C15 1.231(3) . ?
O9 C17 1.233(3) . ?
N12 C23 1.332(5) . ?
N12 C24 1.354(6) . ?
N11 C22 1.465(2) . ?
N11 C28 1.462(3) . ?
N11 C21 1.463(3) . ?
N8 N9 1.345(4) . ?
N8 C20 1.345(4) . ?
N8 C18 1.482(4) . ?
N9 N10 1.310(4) . ?
N10 C19 1.366(4) . ?
N7 H7 0.8700 . ?
N7 C17 1.333(3) . ?
N7 C16 1.473(3) . ?
N6 H6 0.8700 . ?
N6 C15 1.336(4) . ?
N6 C14 1.462(4) . ?
N5 H5 0.8700 . ?
N5 C13 1.329(4) . ?
N5 C12 1.482(4) . ?
N4 H4 0.8700 . ?
N4 C11 1.341(4) . ?
N4 C10 1.465(4) . ?
N3 H3 0.8700 . ?
N3 C9 1.339(4) . ?
N3 C8 1.465(4) . ?
N2 H2 0.8700 . ?
N2 C7 1.336(3) . ?
N2 C6 1.460(3) . ?
N1 H1 0.8700 . ?
N1 C5 1.328(3) . ?
N1 C4 1.460(3) . ?
C23 C27 1.387(5) . ?
C23 C22 1.475(3) . ?
C27 H27 0.9400 . ?
C27 C26 1.369(6) . ?
C26 H26 0.9400 . ?
C26 C25 1.357(7) . ?
C25 H25 0.9400 . ?
C25 C24 1.353(7) . ?
C24 H24 0.9400 . ?
C22 H22A 0.9800 . ?
C22 H22B 0.9800 . ?
C28 H28A 0.9800 . ?
C28 H28B 0.9800 . ?
C28 C29 1.472(3) . ?
C30 H30 0.9400 . ?
C30 C31 1.3900 . ?
C30 C29 1.3900 . ?
C31 H31 0.9400 . ?
C31 C32 1.3900 . ?
C32 H32 0.9400 . ?
C32 C33 1.3900 . ?
C33 H33 0.9400 . ?
C33 N34 1.3900 . ?
N34 C29 1.3900 . ?
C21 H21A 0.9800 . ?
C21 H21B 0.9800 . ?
C21 C19 1.499(4) . ?
C19 C20 1.362(4) . ?
C20 H20 0.9400 . ?
C18 C17 1.539(3) . ?
C18 C35 1.517(3) . ?
C18 C36 1.518(3) . ?
C17 C18A 1.539(4) . ?
C16 C15 1.539(4) . ?
C16 C37 1.532(4) . ?
C16 C38 1.495(5) . ?
C14 C13 1.544(4) . ?
C14 C39 1.524(5) . ?
C14 C40 1.546(5) . ?
C12 C11 1.525(4) . ?
C12 C41 1.524(5) . ?
C12 C42 1.533(5) . ?
C10 C9 1.534(5) . ?
C10 C43 1.536(5) . ?
C10 C44 1.533(6) . ?
C8 C7 1.532(4) . ?
C8 C45 1.512(6) . ?
C8 C46 1.541(5) . ?
C6 C5 1.532(3) . ?
C6 C47 1.525(4) . ?
C6 C48 1.524(3) . ?
C4 C3 1.514(4) . ?
C4 C49 1.530(4) . ?
C4 C50 1.522(4) . ?
C2 H2A 0.9800 . ?
C2 H2B 0.9800 . ?
C2 C1 1.482(6) . ?
C1 H1A 0.9800 . ?
C1 H1B 0.9800 . ?
C51 H51A 0.9700 . ?
C51 H51B 0.9700 . ?
C51 H51C 0.9700 . ?
C52 H52A 0.9700 . ?
C52 H52B 0.9700 . ?
C52 H52C 0.9700 . ?
C53 H53A 0.9700 . ?
C53 H53B 0.9700 . ?
C53 H53C 0.9700 . ?
C49 H49A 0.9700 . ?
C49 H49B 0.9700 . ?
C49 H49C 0.9700 . ?
C50 H50A 0.9700 . ?
C50 H50B 0.9700 . ?
C50 H50C 0.9700 . ?
C47 H47A 0.9700 . ?
C47 H47B 0.9700 . ?
C47 H47C 0.9700 . ?
C48 H48A 0.9700 . ?
C48 H48B 0.9700 . ?
C48 H48C 0.9700 . ?
C45 H45A 0.9700 . ?
C45 H45B 0.9700 . ?
C45 H45C 0.9700 . ?
C46 H46A 0.9700 . ?
C46 H46B 0.9700 . ?
C46 H46C 0.9700 . ?
C43 H43A 0.9700 . ?
C43 H43B 0.9700 . ?
C43 H43C 0.9700 . ?
C44 H44A 0.9700 . ?
C44 H44B 0.9700 . ?
C44 H44C 0.9700 . ?
C41 H41A 0.9700 . ?
C41 H41B 0.9700 . ?
C41 H41C 0.9700 . ?
C42 H42A 0.9700 . ?
C42 H42B 0.9700 . ?
C42 H42C 0.9700 . ?
C39 H39A 0.9700 . ?
C39 H39B 0.9700 . ?
C39 H39C 0.9700 . ?
C40 H40A 0.9700 . ?
C40 H40B 0.9700 . ?
C40 H40C 0.9700 . ?
C37 H37A 0.9700 . ?
C37 H37B 0.9700 . ?
C37 H37C 0.9700 . ?
C38 H38A 0.9700 . ?
C38 H38B 0.9700 . ?
C38 H38C 0.9700 . ?
C35 H35A 0.9700 . ?
C35 H35B 0.9700 . ?
C35 H35C 0.9700 . ?
C36 H36A 0.9700 . ?
C36 H36B 0.9700 . ?
C36 H36C 0.9700 . ?
N8A N9A 1.4200 . ?
N8A C20A 1.4200 . ?
N8A C18A 1.482(4) . ?
N9A N10A 1.4200 . ?
N10A C19A 1.4200 . ?
C19A C20A 1.4200 . ?
C19A C21A 1.498(5) . ?
C20A H20A 0.9400 . ?
C21A H21C 0.9800 . ?
C21A H21D 0.9800 . ?
C21A N11A 1.463(3) . ?
N11A C28A 1.463(3) . ?
N11A C22A 1.463(3) . ?
C28A H28C 0.9800 . ?
C28A H28D 0.9800 . ?
C28A C29A 1.474(4) . ?
C29A C30A 1.3900 . ?
C29A N34A 1.3900 . ?
C30A H30A 0.9400 . ?
C30A C31A 1.3900 . ?
C31A H31A 0.9400 . ?
C31A C32A 1.3900 . ?
C32A H32A 0.9400 . ?
C32A C33A 1.3900 . ?
C33A H33A 0.9400 . ?
C33A N34A 1.3900 . ?
C22A H22C 0.9800 . ?
C22A H22D 0.9800 . ?
C22A C23A 1.474(4) . ?
N12A C24A 1.3900 . ?
N12A C23A 1.3900 . ?
C24A H24A 0.9400 . ?
C24A C25A 1.3900 . ?
C25A H25A 0.9400 . ?
C25A C26A 1.3900 . ?
C26A H26A 0.9400 . ?
C26A C27A 1.3900 . ?
C27A H27A 0.9400 . ?
C27A C23A 1.3900 . ?
C18A C35A 1.518(3) . ?
C18A C36A 1.518(3) . ?
C35A H35D 0.9700 . ?
C35A H35E 0.9700 . ?
C35A H35F 0.9700 . ?
C36A H36D 0.9700 . ?
C36A H36E 0.9700 . ?
C36A H36F 0.9700 . ?
C3S H3SA 0.9700 . ?
C3S H3SB 0.9700 . ?
C3S H3SC 0.9700 . ?
C3S C2S 1.529(15) . ?
C2S H2SA 0.9800 . ?
C2S H2SB 0.9800 . ?
C2S O1S 1.2859(8) . ?
O1S C2S 1.2859(8) 2_746 ?

loop_
_geom_angle_atom_site_label_1
_geom_angle_atom_site_label_2
_geom_angle_atom_site_label_3
_geom_angle
_geom_angle_site_symmetry_1
_geom_angle_site_symmetry_3
_geom_angle_publ_flag
C51 Si1 C1 107.0(3) . . ?
C51 Si1 C53 107.7(3) . . ?
C52 Si1 C1 110.1(3) . . ?
C52 Si1 C51 112.4(4) . . ?
C52 Si1 C53 111.2(3) . . ?
C53 Si1 C1 108.3(3) . . ?
C3 O1 C2 114.6(3) . . ?
C23 N12 C24 117.2(4) . . ?
C28 N11 C22 110.8(2) . . ?
C28 N11 C21 111.2(3) . . ?
C21 N11 C22 109.2(3) . . ?
N9 N8 C18 122.0(2) . . ?
C20 N8 N9 110.4(2) . . ?
C20 N8 C18 126.0(2) . . ?
N10 N9 N8 108.0(3) . . ?
N9 N10 C19 107.9(3) . . ?
C17 N7 H7 118.9 . . ?
C17 N7 C16 122.18(19) . . ?
C16 N7 H7 118.9 . . ?
C15 N6 H6 119.0 . . ?
C15 N6 C14 122.0(2) . . ?
C14 N6 H6 119.0 . . ?
C13 N5 H5 118.8 . . ?
C13 N5 C12 122.4(2) . . ?
C12 N5 H5 118.8 . . ?
C11 N4 H4 118.9 . . ?
C11 N4 C10 122.1(2) . . ?
C10 N4 H4 118.9 . . ?
C9 N3 H3 118.8 . . ?
C9 N3 C8 122.4(2) . . ?
C8 N3 H3 118.8 . . ?
C7 N2 H2 118.0 . . ?
C7 N2 C6 124.0(2) . . ?
C6 N2 H2 118.0 . . ?
C5 N1 H1 118.8 . . ?
C5 N1 C4 122.5(2) . . ?
C4 N1 H1 118.8 . . ?
N12 C23 C27 121.5(3) . . ?
N12 C23 C22 117.5(3) . . ?
C27 C23 C22 121.0(3) . . ?
C23 C27 H27 120.3 . . ?
C26 C27 C23 119.4(4) . . ?
C26 C27 H27 120.3 . . ?
C27 C26 H26 120.2 . . ?
C25 C26 C27 119.5(4) . . ?
C25 C26 H26 120.2 . . ?
C26 C25 H25 120.8 . . ?
C24 C25 C26 118.4(4) . . ?
C24 C25 H25 120.8 . . ?
N12 C24 H24 118.0 . . ?
C25 C24 N12 124.0(4) . . ?
C25 C24 H24 118.0 . . ?
N11 C22 C23 112.7(3) . . ?
N11 C22 H22A 109.1 . . ?
N11 C22 H22B 109.1 . . ?
C23 C22 H22A 109.1 . . ?
C23 C22 H22B 109.1 . . ?
H22A C22 H22B 107.8 . . ?
N11 C28 H28A 109.1 . . ?
N11 C28 H28B 109.1 . . ?
N11 C28 C29 112.3(3) . . ?
H28A C28 H28B 107.9 . . ?
C29 C28 H28A 109.1 . . ?
C29 C28 H28B 109.1 . . ?
C31 C30 H30 120.0 . . ?
C31 C30 C29 120.0 . . ?
C29 C30 H30 120.0 . . ?
C30 C31 H31 120.0 . . ?
C32 C31 C30 120.0 . . ?
C32 C31 H31 120.0 . . ?
C31 C32 H32 120.0 . . ?
C31 C32 C33 120.0 . . ?
C33 C32 H32 120.0 . . ?
C32 C33 H33 120.0 . . ?
N34 C33 C32 120.0 . . ?
N34 C33 H33 120.0 . . ?
C33 N34 C29 120.0 . . ?
C30 C29 C28 125.8(3) . . ?
N34 C29 C28 114.0(3) . . ?
N34 C29 C30 120.0 . . ?
N11 C21 H21A 108.8 . . ?
N11 C21 H21B 108.8 . . ?
N11 C21 C19 113.7(3) . . ?
H21A C21 H21B 107.7 . . ?
C19 C21 H21A 108.8 . . ?
C19 C21 H21B 108.8 . . ?
N10 C19 C21 123.7(3) . . ?
C20 C19 N10 108.9(3) . . ?
C20 C19 C21 127.3(3) . . ?
N8 C20 C19 104.8(2) . . ?
N8 C20 H20 127.6 . . ?
C19 C20 H20 127.6 . . ?
N8 C18 C17 107.2(2) . . ?
N8 C18 C35 109.3(2) . . ?
N8 C18 C36 108.2(2) . . ?
C35 C18 C17 111.8(2) . . ?
C35 C18 C36 110.5(3) . . ?
C36 C18 C17 109.6(2) . . ?
O9 C17 N7 122.8(2) . . ?
O9 C17 C18 119.8(2) . . ?
O9 C17 C18A 120.9(9) . . ?
N7 C17 C18 117.42(19) . . ?
N7 C17 C18A 114.6(8) . . ?
N7 C16 C15 110.4(2) . . ?
N7 C16 C37 107.4(2) . . ?
N7 C16 C38 111.3(3) . . ?
C37 C16 C15 105.6(3) . . ?
C38 C16 C15 110.6(2) . . ?
C38 C16 C37 111.3(3) . . ?
O8 C15 N6 122.1(2) . . ?
O8 C15 C16 119.2(2) . . ?
N6 C15 C16 118.5(2) . . ?
N6 C14 C13 110.2(2) . . ?
N6 C14 C39 110.2(3) . . ?
N6 C14 C40 107.6(2) . . ?
C13 C14 C40 107.1(3) . . ?
C39 C14 C13 110.1(3) . . ?
C39 C14 C40 111.6(3) . . ?
O7 C13 N5 122.4(3) . . ?
O7 C13 C14 121.0(3) . . ?
N5 C13 C14 116.5(2) . . ?
N5 C12 C11 110.3(2) . . ?
N5 C12 C41 107.6(2) . . ?
N5 C12 C42 110.2(3) . . ?
C11 C12 C42 109.9(2) . . ?
C41 C12 C11 107.7(3) . . ?
C41 C12 C42 111.2(3) . . ?
O6 C11 N4 121.7(3) . . ?
O6 C11 C12 120.8(3) . . ?
N4 C11 C12 117.3(2) . . ?
N4 C10 C9 110.1(3) . . ?
N4 C10 C43 108.1(2) . . ?
N4 C10 C44 110.8(3) . . ?
C9 C10 C43 107.3(3) . . ?
C44 C10 C9 109.9(2) . . ?
C44 C10 C43 110.6(3) . . ?
O5 C9 N3 122.2(3) . . ?
O5 C9 C10 120.7(3) . . ?
N3 C9 C10 117.0(2) . . ?
N3 C8 C7 110.0(2) . . ?
N3 C8 C45 108.4(3) . . ?
N3 C8 C46 110.2(3) . . ?
C7 C8 C46 109.7(3) . . ?
C45 C8 C7 108.1(3) . . ?
C45 C8 C46 110.4(3) . . ?
O4 C7 N2 122.5(2) . . ?
O4 C7 C8 121.0(2) . . ?
N2 C7 C8 116.3(2) . . ?
N2 C6 C5 111.72(19) . . ?
N2 C6 C47 111.7(2) . . ?
N2 C6 C48 107.16(18) . . ?
C47 C6 C5 109.7(2) . . ?
C48 C6 C5 106.9(2) . . ?
C48 C6 C47 109.5(2) . . ?
O3 C5 N1 122.1(2) . . ?
O3 C5 C6 119.5(2) . . ?
N1 C5 C6 118.1(2) . . ?
N1 C4 C3 111.1(2) . . ?
N1 C4 C49 108.3(2) . . ?
N1 C4 C50 109.6(2) . . ?
C3 C4 C49 108.0(2) . . ?
C3 C4 C50 110.0(2) . . ?
C50 C4 C49 109.8(3) . . ?
O1 C3 C4 112.3(2) . . ?
O2 C3 O1 122.7(3) . . ?
O2 C3 C4 124.8(3) . . ?
O1 C2 H2A 110.2 . . ?
O1 C2 H2B 110.2 . . ?
O1 C2 C1 107.3(3) . . ?
H2A C2 H2B 108.5 . . ?
C1 C2 H2A 110.2 . . ?
C1 C2 H2B 110.2 . . ?
Si1 C1 H1A 108.2 . . ?
Si1 C1 H1B 108.2 . . ?
C2 C1 Si1 116.2(3) . . ?
C2 C1 H1A 108.2 . . ?
C2 C1 H1B 108.2 . . ?
H1A C1 H1B 107.4 . . ?
Si1 C51 H51A 109.5 . . ?
Si1 C51 H51B 109.5 . . ?
Si1 C51 H51C 109.5 . . ?
H51A C51 H51B 109.5 . . ?
H51A C51 H51C 109.5 . . ?
H51B C51 H51C 109.5 . . ?
Si1 C52 H52A 109.5 . . ?
Si1 C52 H52B 109.5 . . ?
Si1 C52 H52C 109.5 . . ?
H52A C52 H52B 109.5 . . ?
H52A C52 H52C 109.5 . . ?
H52B C52 H52C 109.5 . . ?
Si1 C53 H53A 109.5 . . ?
Si1 C53 H53B 109.5 . . ?
Si1 C53 H53C 109.5 . . ?
H53A C53 H53B 109.5 . . ?
H53A C53 H53C 109.5 . . ?
H53B C53 H53C 109.5 . . ?
C4 C49 H49A 109.5 . . ?
C4 C49 H49B 109.5 . . ?
C4 C49 H49C 109.5 . . ?
H49A C49 H49B 109.5 . . ?
H49A C49 H49C 109.5 . . ?
H49B C49 H49C 109.5 . . ?
C4 C50 H50A 109.5 . . ?
C4 C50 H50B 109.5 . . ?
C4 C50 H50C 109.5 . . ?
H50A C50 H50B 109.5 . . ?
H50A C50 H50C 109.5 . . ?
H50B C50 H50C 109.5 . . ?
C6 C47 H47A 109.5 . . ?
C6 C47 H47B 109.5 . . ?
C6 C47 H47C 109.5 . . ?
H47A C47 H47B 109.5 . . ?
H47A C47 H47C 109.5 . . ?
H47B C47 H47C 109.5 . . ?
C6 C48 H48A 109.5 . . ?
C6 C48 H48B 109.5 . . ?
C6 C48 H48C 109.5 . . ?
H48A C48 H48B 109.5 . . ?
H48A C48 H48C 109.5 . . ?
H48B C48 H48C 109.5 . . ?
C8 C45 H45A 109.5 . . ?
C8 C45 H45B 109.5 . . ?
C8 C45 H45C 109.5 . . ?
H45A C45 H45B 109.5 . . ?
H45A C45 H45C 109.5 . . ?
H45B C45 H45C 109.5 . . ?
C8 C46 H46A 109.5 . . ?
C8 C46 H46B 109.5 . . ?
C8 C46 H46C 109.5 . . ?
H46A C46 H46B 109.5 . . ?
H46A C46 H46C 109.5 . . ?
H46B C46 H46C 109.5 . . ?
C10 C43 H43A 109.5 . . ?
C10 C43 H43B 109.5 . . ?
C10 C43 H43C 109.5 . . ?
H43A C43 H43B 109.5 . . ?
H43A C43 H43C 109.5 . . ?
H43B C43 H43C 109.5 . . ?
C10 C44 H44A 109.5 . . ?
C10 C44 H44B 109.5 . . ?
C10 C44 H44C 109.5 . . ?
H44A C44 H44B 109.5 . . ?
H44A C44 H44C 109.5 . . ?
H44B C44 H44C 109.5 . . ?
C12 C41 H41A 109.5 . . ?
C12 C41 H41B 109.5 . . ?
C12 C41 H41C 109.5 . . ?
H41A C41 H41B 109.5 . . ?
H41A C41 H41C 109.5 . . ?
H41B C41 H41C 109.5 . . ?
C12 C42 H42A 109.5 . . ?
C12 C42 H42B 109.5 . . ?
C12 C42 H42C 109.5 . . ?
H42A C42 H42B 109.5 . . ?
H42A C42 H42C 109.5 . . ?
H42B C42 H42C 109.5 . . ?
C14 C39 H39A 109.5 . . ?
C14 C39 H39B 109.5 . . ?
C14 C39 H39C 109.5 . . ?
H39A C39 H39B 109.5 . . ?
H39A C39 H39C 109.5 . . ?
H39B C39 H39C 109.5 . . ?
C14 C40 H40A 109.5 . . ?
C14 C40 H40B 109.5 . . ?
C14 C40 H40C 109.5 . . ?
H40A C40 H40B 109.5 . . ?
H40A C40 H40C 109.5 . . ?
H40B C40 H40C 109.5 . . ?
C16 C37 H37A 109.5 . . ?
C16 C37 H37B 109.5 . . ?
C16 C37 H37C 109.5 . . ?
H37A C37 H37B 109.5 . . ?
H37A C37 H37C 109.5 . . ?
H37B C37 H37C 109.5 . . ?
C16 C38 H38A 109.5 . . ?
C16 C38 H38B 109.5 . . ?
C16 C38 H38C 109.5 . . ?
H38A C38 H38B 109.5 . . ?
H38A C38 H38C 109.5 . . ?
H38B C38 H38C 109.5 . . ?
C18 C35 H35A 109.5 . . ?
C18 C35 H35B 109.5 . . ?
C18 C35 H35C 109.5 . . ?
H35A C35 H35B 109.5 . . ?
H35A C35 H35C 109.5 . . ?
H35B C35 H35C 109.5 . . ?
C18 C36 H36A 109.5 . . ?
C18 C36 H36B 109.5 . . ?
C18 C36 H36C 109.5 . . ?
H36A C36 H36B 109.5 . . ?
H36A C36 H36C 109.5 . . ?
H36B C36 H36C 109.5 . . ?
N9A N8A C18A 120.1(16) . . ?
C20A N8A N9A 108.0 . . ?
C20A N8A C18A 131.9(16) . . ?
N10A N9A N8A 108.0 . . ?
N9A N10A C19A 108.0 . . ?
N10A C19A C21A 114.3(17) . . ?
C20A C19A N10A 108.0 . . ?
C20A C19A C21A 137.2(18) . . ?
N8A C20A C19A 108.0 . . ?
N8A C20A H20A 126.0 . . ?
C19A C20A H20A 126.0 . . ?
C19A C21A H21C 110.4 . . ?
C19A C21A H21D 110.4 . . ?
H21C C21A H21D 108.6 . . ?
N11A C21A C19A 106.7(15) . . ?
N11A C21A H21C 110.4 . . ?
N11A C21A H21D 110.4 . . ?
C21A N11A C28A 97.0(19) . . ?
C21A N11A C22A 108.3(18) . . ?
C22A N11A C28A 119(2) . . ?
N11A C28A H28C 109.5 . . ?
N11A C28A H28D 109.5 . . ?
N11A C28A C29A 110.8(14) . . ?
H28C C28A H28D 108.1 . . ?
C29A C28A H28C 109.5 . . ?
C29A C28A H28D 109.5 . . ?
C30A C29A C28A 119.8(8) . . ?
C30A C29A N34A 120.0 . . ?
N34A C29A C28A 120.2(8) . . ?
C29A C30A H30A 120.0 . . ?
C31A C30A C29A 120.0 . . ?
C31A C30A H30A 120.0 . . ?
C30A C31A H31A 120.0 . . ?
C30A C31A C32A 120.0 . . ?
C32A C31A H31A 120.0 . . ?
C31A C32A H32A 120.0 . . ?
C31A C32A C33A 120.0 . . ?
C33A C32A H32A 120.0 . . ?
C32A C33A H33A 120.0 . . ?
N34A C33A C32A 120.0 . . ?
N34A C33A H33A 120.0 . . ?
C33A N34A C29A 120.0 . . ?
N11A C22A H22C 100.3 . . ?
N11A C22A H22D 100.3 . . ?
N11A C22A C23A 146(2) . . ?
H22C C22A H22D 104.3 . . ?
C23A C22A H22C 100.3 . . ?
C23A C22A H22D 100.3 . . ?
C24A N12A C23A 120.0 . . ?
N12A C24A H24A 120.0 . . ?
C25A C24A N12A 120.0 . . ?
C25A C24A H24A 120.0 . . ?
C24A C25A H25A 120.0 . . ?
C26A C25A C24A 120.0 . . ?
C26A C25A H25A 120.0 . . ?
C25A C26A H26A 120.0 . . ?
C25A C26A C27A 120.0 . . ?
C27A C26A H26A 120.0 . . ?
C26A C27A H27A 120.0 . . ?
C26A C27A C23A 120.0 . . ?
C23A C27A H27A 120.0 . . ?
N12A C23A C22A 120.6(8) . . ?
C27A C23A C22A 119.2(8) . . ?
C27A C23A N12A 120.0 . . ?
N8A C18A C17 111.4(12) . . ?
N8A C18A C35A 101.2(19) . . ?
N8A C18A C36A 107(2) . . ?
C35A C18A C17 114.6(17) . . ?
C36A C18A C17 116.7(19) . . ?
C36A C18A C35A 105(2) . . ?
C18A C35A H35D 109.5 . . ?
C18A C35A H35E 109.5 . . ?
C18A C35A H35F 109.5 . . ?
H35D C35A H35E 109.5 . . ?
H35D C35A H35F 109.5 . . ?
H35E C35A H35F 109.5 . . ?
C18A C36A H36D 109.5 . . ?
C18A C36A H36E 109.5 . . ?
C18A C36A H36F 109.5 . . ?
H36D C36A H36E 109.5 . . ?
H36D C36A H36F 109.5 . . ?
H36E C36A H36F 109.5 . . ?
H3SA C3S H3SB 109.5 . . ?
H3SA C3S H3SC 109.5 . . ?
H3SB C3S H3SC 109.5 . . ?
C2S C3S H3SA 109.5 . . ?
C2S C3S H3SB 109.5 . . ?
C2S C3S H3SC 109.5 . . ?
C3S C2S H2SA 106.0 . . ?
C3S C2S H2SB 106.0 . . ?
H2SA C2S H2SB 106.3 . . ?
O1S C2S C3S 125.3(16) . . ?
O1S C2S H2SA 106.0 . . ?
O1S C2S H2SB 106.0 . . ?
C2S O1S C2S 180.0(5) 2_746 . ?

loop_
_geom_torsion_atom_site_label_1
_geom_torsion_atom_site_label_2
_geom_torsion_atom_site_label_3
_geom_torsion_atom_site_label_4
_geom_torsion
_geom_torsion_site_symmetry_1
_geom_torsion_site_symmetry_2
_geom_torsion_site_symmetry_3
_geom_torsion_site_symmetry_4
_geom_torsion_publ_flag
O1 C2 C1 Si1 54.9(4) . . . . ?
O9 C17 C18A N8A 114.4(17) . . . . ?
O9 C17 C18A C35A -131.5(17) . . . . ?
O9 C17 C18A C36A -9(2) . . . . ?
N12 C23 C27 C26 0.7(6) . . . . ?
N12 C23 C22 N11 -122.6(4) . . . . ?
N11 C28 C29 C30 30.7(4) . . . . ?
N11 C28 C29 N34 -153.4(2) . . . . ?
N11 C21 C19 N10 68.9(4) . . . . ?
N11 C21 C19 C20 -115.6(4) . . . . ?
N8 N9 N10 C19 1.4(4) . . . . ?
N8 C18 C17 O9 117.5(3) . . . . ?
N8 C18 C17 N7 -63.3(3) . . . . ?
N9 N8 C20 C19 0.8(3) . . . . ?
N9 N8 C18 C17 -20.9(3) . . . . ?
N9 N8 C18 C35 -142.3(3) . . . . ?
N9 N8 C18 C36 97.3(3) . . . . ?
N9 N10 C19 C21 175.3(3) . . . . ?
N9 N10 C19 C20 -0.9(4) . . . . ?
N10 C19 C20 N8 0.1(4) . . . . ?
N7 C17 C18A N8A -51(2) . . . . ?
N7 C17 C18A C35A 63.2(17) . . . . ?
N7 C17 C18A C36A -174.2(18) . . . . ?
N7 C16 C15 O8 152.4(2) . . . . ?
N7 C16 C15 N6 -31.2(3) . . . . ?
N6 C14 C13 O7 144.7(3) . . . . ?
N6 C14 C13 N5 -38.7(4) . . . . ?
N5 C12 C11 O6 147.2(3) . . . . ?
N5 C12 C11 N4 -37.6(4) . . . . ?
N4 C10 C9 O5 148.7(3) . . . . ?
N4 C10 C9 N3 -34.7(4) . . . . ?
N3 C8 C7 O4 147.4(3) . . . . ?
N3 C8 C7 N2 -37.8(4) . . . . ?
N2 C6 C5 O3 162.0(2) . . . . ?
N2 C6 C5 N1 -22.7(3) . . . . ?
N1 C4 C3 O1 51.7(3) . . . . ?
N1 C4 C3 O2 -133.5(3) . . . . ?
C23 N12 C24 C25 -0.9(8) . . . . ?
C23 C27 C26 C25 0.4(7) . . . . ?
C27 C23 C22 N11 57.5(5) . . . . ?
C27 C26 C25 C24 -1.6(8) . . . . ?
C26 C25 C24 N12 2.0(9) . . . . ?
C24 N12 C23 C27 -0.4(6) . . . . ?
C24 N12 C23 C22 179.7(4) . . . . ?
C22 N11 C28 C29 74.7(4) . . . . ?
C22 N11 C21 C19 -173.7(3) . . . . ?
C22 C23 C27 C26 -179.4(4) . . . . ?
C28 N11 C22 C23 -171.6(3) . . . . ?
C28 N11 C21 C19 63.6(4) . . . . ?
C30 C31 C32 C33 0.0 . . . . ?
C31 C30 C29 C28 175.7(3) . . . . ?
C31 C30 C29 N34 0.0 . . . . ?
C31 C32 C33 N34 0.0 . . . . ?
C32 C33 N34 C29 0.0 . . . . ?
C33 N34 C29 C28 -176.2(3) . . . . ?
C33 N34 C29 C30 0.0 . . . . ?
C29 C30 C31 C32 0.0 . . . . ?
C21 N11 C22 C23 65.6(4) . . . . ?
C21 N11 C28 C29 -163.6(3) . . . . ?
C21 C19 C20 N8 -175.9(3) . . . . ?
C20 N8 N9 N10 -1.4(3) . . . . ?
C20 N8 C18 C17 174.6(3) . . . . ?
C20 N8 C18 C35 53.2(4) . . . . ?
C20 N8 C18 C36 -67.2(4) . . . . ?
C18 N8 N9 N10 -168.0(3) . . . . ?
C18 N8 C20 C19 166.8(3) . . . . ?
C17 N7 C16 C15 -51.4(3) . . . . ?
C17 N7 C16 C37 -166.1(3) . . . . ?
C17 N7 C16 C38 71.8(3) . . . . ?
C16 N7 C17 O9 0.7(4) . . . . ?
C16 N7 C17 C18 -178.6(2) . . . . ?
C16 N7 C17 C18A 165.7(8) . . . . ?
C15 N6 C14 C13 -49.8(4) . . . . ?
C15 N6 C14 C39 71.8(3) . . . . ?
C15 N6 C14 C40 -166.3(3) . . . . ?
C14 N6 C15 O8 -0.9(4) . . . . ?
C14 N6 C15 C16 -177.2(2) . . . . ?
C13 N5 C12 C11 -54.1(4) . . . . ?
C13 N5 C12 C41 -171.2(3) . . . . ?
C13 N5 C12 C42 67.4(4) . . . . ?
C12 N5 C13 O7 0.2(4) . . . . ?
C12 N5 C13 C14 -176.3(3) . . . . ?
C11 N4 C10 C9 -54.8(4) . . . . ?
C11 N4 C10 C43 -171.8(3) . . . . ?
C11 N4 C10 C44 66.9(4) . . . . ?
C10 N4 C11 O6 0.9(5) . . . . ?
C10 N4 C11 C12 -174.2(3) . . . . ?
C9 N3 C8 C7 -54.5(4) . . . . ?
C9 N3 C8 C45 -172.6(3) . . . . ?
C9 N3 C8 C46 66.5(4) . . . . ?
C8 N3 C9 O5 1.2(4) . . . . ?
C8 N3 C9 C10 -175.3(3) . . . . ?
C7 N2 C6 C5 -66.2(3) . . . . ?
C7 N2 C6 C47 57.0(3) . . . . ?
C7 N2 C6 C48 176.9(3) . . . . ?
C6 N2 C7 O4 1.0(5) . . . . ?
C6 N2 C7 C8 -173.7(3) . . . . ?
C5 N1 C4 C3 49.1(3) . . . . ?
C5 N1 C4 C49 167.6(3) . . . . ?
C5 N1 C4 C50 -72.7(3) . . . . ?
C4 N1 C5 O3 -7.6(4) . . . . ?
C4 N1 C5 C6 177.3(2) . . . . ?
C3 O1 C2 C1 -179.2(3) . . . . ?
C2 O1 C3 O2 -3.1(4) . . . . ?
C2 O1 C3 C4 171.8(3) . . . . ?
C51 Si1 C1 C2 -88.2(4) . . . . ?
C52 Si1 C1 C2 34.2(5) . . . . ?
C53 Si1 C1 C2 155.9(4) . . . . ?
C49 C4 C3 O1 -66.9(3) . . . . ?
C49 C4 C3 O2 107.9(3) . . . . ?
C50 C4 C3 O1 173.3(2) . . . . ?
C50 C4 C3 O2 -11.9(4) . . . . ?
C47 C6 C5 O3 37.6(3) . . . . ?
C47 C6 C5 N1 -147.1(2) . . . . ?
C48 C6 C5 O3 -81.1(3) . . . . ?
C48 C6 C5 N1 94.2(3) . . . . ?
C45 C8 C7 O4 -94.4(4) . . . . ?
C45 C8 C7 N2 80.5(3) . . . . ?
C46 C8 C7 O4 26.1(5) . . . . ?
C46 C8 C7 N2 -159.1(3) . . . . ?
C43 C10 C9 O5 -93.8(3) . . . . ?
C43 C10 C9 N3 82.8(3) . . . . ?
C44 C10 C9 O5 26.5(4) . . . . ?
C44 C10 C9 N3 -157.0(3) . . . . ?
C41 C12 C11 O6 -95.7(3) . . . . ?
C41 C12 C11 N4 79.6(3) . . . . ?
C42 C12 C11 O6 25.5(4) . . . . ?
C42 C12 C11 N4 -159.2(3) . . . . ?
C39 C14 C13 O7 23.0(4) . . . . ?
C39 C14 C13 N5 -160.4(3) . . . . ?
C40 C14 C13 O7 -98.5(3) . . . . ?
C40 C14 C13 N5 78.1(3) . . . . ?
C37 C16 C15 O8 -91.7(3) . . . . ?
C37 C16 C15 N6 84.6(3) . . . . ?
C38 C16 C15 O8 28.8(4) . . . . ?
C38 C16 C15 N6 -154.8(3) . . . . ?
C35 C18 C17 O9 -122.7(3) . . . . ?
C35 C18 C17 N7 56.6(3) . . . . ?
C36 C18 C17 O9 0.2(3) . . . . ?
C36 C18 C17 N7 179.5(2) . . . . ?
N8A N9A N10A C19A 0.0 . . . . ?
N9A N8A C20A C19A 0.0 . . . . ?
N9A N8A C18A C17 -25(3) . . . . ?
N9A N8A C18A C35A -147(2) . . . . ?
N9A N8A C18A C36A 104(2) . . . . ?
N9A N10A C19A C20A 0.0 . . . . ?
N9A N10A C19A C21A -173(3) . . . . ?
N10A C19A C20A N8A 0.0 . . . . ?
N10A C19A C21A N11A -143(2) . . . . ?
C19A C21A N11A C28A 76(3) . . . . ?
C19A C21A N11A C22A -160(2) . . . . ?
C20A N8A N9A N10A 0.0 . . . . ?
C20A N8A C18A C17 156(2) . . . . ?
C20A N8A C18A C35A 33(3) . . . . ?
C20A N8A C18A C36A -76(3) . . . . ?
C20A C19A C21A N11A 46(4) . . . . ?
C21A C19A C20A N8A 171(3) . . . . ?
C21A N11A C28A C29A -171.2(14) . . . . ?
C21A N11A C22A C23A 73(5) . . . . ?
N11A C28A C29A C30A 68(2) . . . . ?
N11A C28A C29A N34A -112(2) . . . . ?
N11A C22A C23A N12A -40(6) . . . . ?
N11A C22A C23A C27A 136(4) . . . . ?
C28A N11A C22A C23A -177(4) . . . . ?
C28A C29A C30A C31A -180.0(6) . . . . ?
C28A C29A N34A C33A 180.0(6) . . . . ?
C29A C30A C31A C32A 0.0 . . . . ?
C30A C29A N34A C33A 0.0 . . . . ?
C30A C31A C32A C33A 0.0 . . . . ?
C31A C32A C33A N34A 0.0 . . . . ?
C32A C33A N34A C29A 0.0 . . . . ?
N34A C29A C30A C31A 0.0 . . . . ?
C22A N11A C28A C29A 73(3) . . . . ?
N12A C24A C25A C26A 0.0 . . . . ?
C24A N12A C23A C22A 175(3) . . . . ?
C24A N12A C23A C27A 0.0 . . . . ?
C24A C25A C26A C27A 0.0 . . . . ?
C25A C26A C27A C23A 0.0 . . . . ?
C26A C27A C23A C22A -175(3) . . . . ?
C26A C27A C23A N12A 0.0 . . . . ?
C23A N12A C24A C25A 0.0 . . . . ?
C18A N8A N9A N10A -180(3) . . . . ?
C18A N8A C20A C19A 180(3) . . . . ?

_shelx_res_file                  
;
TITL s4824l P -1 R = 0.08
CELL 1.54184 9.207 15.6088 23.6308 85.168 79.223 76.681
ZERR 2 0.0003 0.0003 0.0005 0.002 0.002 0.002
LATT 1
SFAC C H N O Si
UNIT 107.61 175.03 26 18.9 2
EQIV $1 1-X,-Y,1-Z
EQIV $2 2-X,-1-Y,1-Z
DFIX 1.54 C3S C2S
DFIX 2.05 H27A_$1 H39b
DFIX 2.4 0.002 C2S C2S_$2
DFIX 2.4 C3S O1S
DFIX 1.45 0.002 O1S C2S O1S C2S_$2
SADI 0.002 C21A C19A C21 C19
SADI 0.002 N8A C18A N8 C18
SADI 0.002 C18A C17 C18 C17
SADI 0.002 C35A C18A C35 C18 C36 C18 C36A C18A
SADI N34A C28A C28A C30A
SADI 0.002 N11A C21A N11 C21 N11A C22A N11 C22 N11A C28A N11 C28
SADI 0.002 C23 C22 C29A C28A C23A C22A C29 C28
SADI N12A C22A C22A C27A
FLAT C28A C29A C33A N34A C30A C31A C32A
SIMU N12 C26 C25 C29A C30A C31A N34A C24 C32A C33A C23 C27
SIMU N8 N9 N10 C19 C20 N8A N9A N10A C19A C20A
SIMU 0.002 0.004 2 C35A C35
SIMU 0.002 0.004 2 C18A C18
SIMU 0.002 0.004 2 C22A C22 N11A N11 C28 C21A C21 C28A
SIMU 0.01 0.02 2 C30 C31 C32 C33 N34 C29 N12A C24A C25A C26A C27A C23A
RIGU N12 N11 C23 C27 C26 C25 C24 C22 C28 C30 C31 C32 C33 N34 C29 C21
RIGU 0.002 0.002 N8A N9A N10A C19A C20A C21A H21c H21d N11A C28A H28c H28d =
 C29A C30A H30A C31A H31A C32A H32A C33A H33A N34A C22A H22C H22D N12A C24A =
 H24A C25A H25A C26A H26A C27A H27A C23A C18A C35A H35D H35E H35F C36A H36D =
 H36E H36F
RIGU 0.002 0.002 O1S C2S C3S
EADP C36 C36A
EADP N34A N12A
EADP N12A N34

L.S. 100
PLAN  80
TEMP -53
bump 0.02
BOND $H
CONF
fmap 2
acta
OMIT 0 1 4
REM <olex2.extras>
REM <HklSrc "%.\\s4824l.hkl">
REM </olex2.extras>

WGHT    0.164200    1.161100
FVAR       0.41059   0.90366
SI1   5    1.000261    0.736446    0.007196    11.00000    0.07046    0.11069 =
         0.09752   -0.01422   -0.00908   -0.00474
O1    4    0.727202    0.874308    0.068071    11.00000    0.07175    0.06646 =
         0.08415   -0.01063   -0.00835   -0.01736
O2    4    0.580884    1.006773    0.054224    11.00000    0.11689    0.05276 =
         0.07925    0.00502   -0.01876   -0.02918
O3    4    0.539559    0.937797    0.186853    11.00000    0.06777    0.03814 =
         0.08085    0.00032   -0.02550   -0.01808
O4    4    0.199114    0.826811    0.250417    11.00000    0.05050    0.04587 =
         0.12551   -0.00475   -0.01870    0.00361
O5    4    0.323291    0.681754    0.137988    11.00000    0.10155    0.04255 =
         0.11083    0.01392   -0.05477   -0.02059
O6    4    0.655394    0.578630    0.189193    11.00000    0.07299    0.03350 =
         0.11114   -0.00496   -0.00905   -0.01726
O7    4    0.470476    0.465577    0.304409    11.00000    0.09472    0.04572 =
         0.08153   -0.01553   -0.01189   -0.00107
O8    4    0.400776    0.326531    0.214790    11.00000    0.05766    0.03798 =
         0.09112    0.00676   -0.02455   -0.00776
O9    4    0.772607    0.194222    0.200942    11.00000    0.05592    0.04044 =
         0.07795   -0.00114   -0.00648   -0.02091
PART 1
N12   3    0.944946   -0.162898    0.560533    21.00000    0.08131    0.10518 =
         0.08976   -0.01126   -0.02636   -0.01431
N11   3    0.757902   -0.162504    0.446200    21.00000    0.07502    0.06657 =
         0.06128    0.00516   -0.01669   -0.01780
N8    3    0.823131    0.009168    0.284838    21.00000    0.04314    0.04166 =
         0.05726   -0.00249   -0.00634   -0.00408
N9    3    0.717641    0.059432    0.322930    21.00000    0.05633    0.05007 =
         0.05533   -0.00028   -0.00368    0.00249
N10   3    0.719364    0.019806    0.373993    21.00000    0.06913    0.05955 =
         0.05661    0.00032   -0.00295   -0.00261
PART 0
N7    3    0.610314    0.103592    0.210559    11.00000    0.04677    0.03218 =
         0.07483    0.00488   -0.01865   -0.01298
AFIX  43
H7    2    0.597335    0.050158    0.218631    11.00000   -1.20000
AFIX   0
N6    3    0.492248    0.239439    0.286558    11.00000    0.05936    0.03903 =
         0.06663    0.00546   -0.00554   -0.00765
AFIX  43
H6    2    0.531242    0.186182    0.298231    11.00000   -1.20000
AFIX   0
N5    3    0.664792    0.366511    0.258768    11.00000    0.06495    0.03421 =
         0.07809   -0.00429   -0.01927   -0.00886
AFIX  43
H5    2    0.704256    0.311032    0.252996    11.00000   -1.20000
AFIX   0
N4    3    0.546770    0.471768    0.169635    11.00000    0.08763    0.03186 =
         0.07899    0.00216   -0.02359   -0.01543
AFIX  43
H4    2    0.540416    0.416867    0.175446    11.00000   -1.20000
AFIX   0
N3    3    0.310076    0.599565    0.220841    11.00000    0.05647    0.03876 =
         0.10091    0.00393   -0.02017   -0.01464
AFIX  43
H3    2    0.339284    0.548310    0.237621    11.00000   -1.20000
AFIX   0
N2    3    0.430205    0.736306    0.244540    11.00000    0.04147    0.03457 =
         0.07177    0.00127   -0.01441   -0.00540
AFIX  43
H2    2    0.480871    0.681895    0.242677    11.00000   -1.20000
AFIX   0
N1    3    0.477776    0.832710    0.142538    11.00000    0.06525    0.04091 =
         0.06489    0.00126   -0.02245   -0.01829
AFIX  43
H1    2    0.467123    0.778531    0.144467    11.00000   -1.20000
AFIX   0
PART 1
C23   1    0.813005   -0.152582    0.542528    21.00000    0.07858    0.06950 =
         0.05470    0.00770   -0.01433   -0.01797
C27   1    0.687317   -0.089399    0.564823    21.00000    0.08477    0.08929 =
         0.07689   -0.01681   -0.01741   -0.01150
AFIX  43
H27   2    0.594854   -0.083506    0.551865    21.00000   -1.20000
AFIX   0
C26   1    0.699112   -0.035678    0.605879    21.00000    0.10557    0.10254 =
         0.08168   -0.02935   -0.01177   -0.01472
AFIX  43
H26   2    0.614590    0.007158    0.621522    21.00000   -1.20000
AFIX   0
C25   1    0.833723   -0.044728    0.623822    21.00000    0.10490    0.12225 =
         0.08693   -0.03678   -0.02151   -0.02504
AFIX  43
H25   2    0.844819   -0.007490    0.651239    21.00000   -1.20000
AFIX   0
C24   1    0.951581   -0.108641    0.601299    21.00000    0.09233    0.14395 =
         0.10136   -0.02836   -0.03434   -0.02476
AFIX  43
H24   2    1.043638   -0.115798    0.614777    21.00000   -1.20000
AFIX   0
C22   1    0.805079   -0.211136    0.497858    21.00000    0.07678    0.06622 =
         0.06193    0.00629   -0.01720   -0.01608
AFIX  23
H22A  2    0.904884   -0.250074    0.486998    21.00000   -1.20000
H22B  2    0.733236   -0.248140    0.513921    21.00000   -1.20000
AFIX   0
C28   1    0.729796   -0.221890    0.406849    21.00000    0.07767    0.06957 =
         0.06361    0.00343   -0.01646   -0.01873
AFIX  23
H28A  2    0.813633   -0.273876    0.402665    21.00000   -1.20000
H28B  2    0.726874   -0.191950    0.368791    21.00000   -1.20000
AFIX  66
C30   1    0.457238   -0.201528    0.459976    21.00000    0.09332    0.16722 =
         0.08296    0.02388   -0.02832   -0.04256
AFIX  43
H30   2    0.458787   -0.146642    0.473167    21.00000   -1.20000
AFIX  65
C31   1    0.325707   -0.233850    0.473187    21.00000    0.10979    0.19812 =
         0.12323    0.03806   -0.03922   -0.05379
AFIX  43
H31   2    0.238307   -0.200821    0.495312    21.00000   -1.20000
AFIX  65
C32   1    0.323415   -0.315010    0.453680    21.00000    0.14994    0.18843 =
         0.17487    0.03761   -0.04469   -0.07340
AFIX  43
H32   2    0.234466   -0.336868    0.462615    21.00000   -1.20000
AFIX  65
C33   1    0.452655   -0.363850    0.420963    21.00000    0.16070    0.14668 =
         0.19566    0.02617   -0.06338   -0.07293
AFIX  43
H33   2    0.451104   -0.418736    0.407771    21.00000   -1.20000
AFIX  65
N34   3    0.584187   -0.331530    0.407751    21.00000    0.14701    0.11486 =
         0.16059    0.02174   -0.06805   -0.06231
C29   1    0.586480   -0.250369    0.427258    21.00000    0.10590    0.11301 =
         0.08889    0.03108   -0.04032   -0.05011
AFIX   0
C21   1    0.874312   -0.115529    0.418149    21.00000    0.07249    0.06734 =
         0.06188    0.00689   -0.01686   -0.01520
AFIX  23
H21A  2    0.967365   -0.158748    0.404476    21.00000   -1.20000
H21B  2    0.896602   -0.080596    0.446713    21.00000   -1.20000
AFIX   0
C19   1    0.830009   -0.055661    0.368301    21.00000    0.05243    0.05307 =
         0.05914    0.00042   -0.00941   -0.00632
C20   1    0.896076   -0.062696    0.311806    21.00000    0.04836    0.04785 =
         0.06018    0.00192   -0.00958   -0.00245
AFIX  43
H20   2    0.975249   -0.107853    0.295297    21.00000   -1.20000
AFIX   0
C18   1    0.871932    0.042084    0.225277    21.00000    0.04112    0.04752 =
         0.05631   -0.00206   -0.00700   -0.01246
PART 0
C17   1    0.745656    0.120169    0.211354    11.00000    0.04790    0.03669 =
         0.05870   -0.00145   -0.00725   -0.01493
C16   1    0.482057    0.172748    0.196467    11.00000    0.05459    0.03698 =
         0.09222    0.00097   -0.03134   -0.01172
C15   1    0.457911    0.252946    0.233573    11.00000    0.04017    0.03591 =
         0.08113    0.00521   -0.01379   -0.01042
C14   1    0.466233    0.311517    0.325518    11.00000    0.08077    0.05261 =
         0.06531    0.00101   -0.00054   -0.00722
C13   1    0.533286    0.388359    0.294312    11.00000    0.07737    0.04111 =
         0.06491   -0.00680   -0.01603   -0.00396
C12   1    0.746711    0.433227    0.228589    11.00000    0.06406    0.03772 =
         0.10155   -0.00504   -0.02140   -0.01524
C11   1    0.643094    0.501107    0.195296    11.00000    0.06723    0.03377 =
         0.08510   -0.00561   -0.00715   -0.01339
C10   1    0.451881    0.529211    0.132125    11.00000    0.11545    0.04014 =
         0.08043    0.00695   -0.03800   -0.02008
C9    1    0.358038    0.610809    0.164213    11.00000    0.07772    0.03990 =
         0.09114    0.01067   -0.03689   -0.02190
C8    1    0.210135    0.670484    0.255593    11.00000    0.04079    0.04904 =
         0.13009    0.00060   -0.00791   -0.00947
C7    1    0.279882    0.751712    0.248387    11.00000    0.04346    0.04388 =
         0.08563   -0.00165   -0.01084   -0.00486
C6    1    0.514731    0.805166    0.243268    11.00000    0.05016    0.03743 =
         0.06561   -0.00084   -0.01990   -0.00996
C5    1    0.507698    0.864589    0.188411    11.00000    0.04765    0.03633 =
         0.06789   -0.00198   -0.01702   -0.00914
C4    1    0.462097    0.885175    0.089011    11.00000    0.06748    0.04482 =
         0.06258   -0.00006   -0.01897   -0.01248
C3    1    0.593258    0.930355    0.070042    11.00000    0.08079    0.05244 =
         0.06103   -0.00882   -0.01084   -0.01608
C2    1    0.858365    0.912021    0.042216    11.00000    0.08376    0.09735 =
         0.08869   -0.00579   -0.01299   -0.03762
AFIX  23
H2A   2    0.862772    0.961246    0.064520    11.00000   -1.20000
H2B   2    0.850146    0.933872    0.002573    11.00000   -1.20000
AFIX   0
C1    1    0.996210    0.840947    0.042790    11.00000    0.08394    0.11546 =
         0.09416   -0.00308   -0.02234   -0.02395
AFIX  23
H1A   2    1.008212    0.825832    0.083004    11.00000   -1.20000
H1B   2    1.084043    0.864222    0.023730    11.00000   -1.20000
AFIX   0
C51   1    0.910367    0.664521    0.063107    11.00000    0.12578    0.10876 =
         0.18585   -0.01444    0.00603   -0.02641
AFIX 137
H51A  2    0.970258    0.649013    0.093634    11.00000   -1.50000
H51B  2    0.905080    0.611340    0.045846    11.00000   -1.50000
H51C  2    0.808889    0.695706    0.078995    11.00000   -1.50000
AFIX   0
C52   1    0.902444    0.762177   -0.054555    11.00000    0.14496    0.22769 =
         0.11135   -0.06571   -0.04433    0.02363
AFIX 137
H52A  2    0.800175    0.795640   -0.042204    11.00000   -1.50000
H52B  2    0.898562    0.707872   -0.070793    11.00000   -1.50000
H52C  2    0.956582    0.796701   -0.083502    11.00000   -1.50000
AFIX   0
C53   1    1.202340    0.679293   -0.015249    11.00000    0.07780    0.15138 =
         0.16773   -0.01715    0.00113    0.00663
AFIX 137
H53A  2    1.253098    0.716465   -0.043387    11.00000   -1.50000
H53B  2    1.206702    0.624082   -0.032199    11.00000   -1.50000
H53C  2    1.252227    0.667634    0.018176    11.00000   -1.50000
AFIX   0
C49   1    0.463466    0.823282    0.041943    11.00000    0.09228    0.05796 =
         0.07199   -0.00410   -0.02737   -0.02139
AFIX 137
H49A  2    0.558285    0.779652    0.036977    11.00000   -1.50000
H49B  2    0.453270    0.857059    0.005971    11.00000   -1.50000
H49C  2    0.379712    0.793894    0.053040    11.00000   -1.50000
AFIX   0
C50   1    0.313147    0.953465    0.097357    11.00000    0.07610    0.07735 =
         0.07581    0.00022   -0.02587    0.00268
AFIX 137
H50A  2    0.229802    0.924020    0.109611    11.00000   -1.50000
H50B  2    0.300819    0.986441    0.061256    11.00000   -1.50000
H50C  2    0.313893    0.993457    0.126521    11.00000   -1.50000
AFIX   0
C47   1    0.458495    0.861120    0.296128    11.00000    0.08112    0.05549 =
         0.06963   -0.00864   -0.02175   -0.01239
AFIX 137
H47A  2    0.354809    0.892797    0.295743    11.00000   -1.50000
H47B  2    0.522228    0.902890    0.295487    11.00000   -1.50000
H47C  2    0.462671    0.823270    0.330781    11.00000   -1.50000
AFIX   0
C48   1    0.680465    0.759412    0.242011    11.00000    0.04953    0.04750 =
         0.09379    0.00326   -0.03030   -0.01222
AFIX 137
H48A  2    0.690002    0.721818    0.276559    11.00000   -1.50000
H48B  2    0.740620    0.803344    0.240359    11.00000   -1.50000
H48C  2    0.716231    0.723959    0.208315    11.00000   -1.50000
AFIX   0
C45   1    0.195451    0.639322    0.318331    11.00000    0.07575    0.07043 =
         0.13009    0.00043    0.03180   -0.01367
AFIX 137
H45A  2    0.149639    0.588477    0.324006    11.00000   -1.50000
H45B  2    0.132221    0.686271    0.342059    11.00000   -1.50000
H45C  2    0.295073    0.623230    0.329172    11.00000   -1.50000
AFIX   0
C46   1    0.053399    0.694756    0.237042    11.00000    0.04363    0.07163 =
         0.24673   -0.00703   -0.03766   -0.01604
AFIX 137
H46A  2    0.061574    0.724960    0.199372    11.00000   -1.50000
H46B  2   -0.017394    0.733069    0.264857    11.00000   -1.50000
H46C  2    0.017362    0.641518    0.235219    11.00000   -1.50000
AFIX   0
C43   1    0.340044    0.478502    0.117600    11.00000    0.16784    0.05521 =
         0.12520    0.01113   -0.09350   -0.03572
AFIX 137
H43A  2    0.395810    0.426652    0.096822    11.00000   -1.50000
H43B  2    0.273719    0.516133    0.093828    11.00000   -1.50000
H43C  2    0.279957    0.460688    0.152974    11.00000   -1.50000
AFIX   0
C44   1    0.549405    0.557525    0.076938    11.00000    0.15146    0.06369 =
         0.07949    0.00975   -0.01332   -0.01092
AFIX 137
H44A  2    0.618849    0.589723    0.086890    11.00000   -1.50000
H44B  2    0.484504    0.595039    0.052612    11.00000   -1.50000
H44C  2    0.606569    0.505728    0.056391    11.00000   -1.50000
AFIX   0
C41   1    0.877928    0.385675    0.184967    11.00000    0.06427    0.05190 =
         0.14964   -0.00327    0.00346   -0.01710
AFIX 137
H41A  2    0.948782    0.344282    0.205157    11.00000   -1.50000
H41B  2    0.929176    0.428367    0.162458    11.00000   -1.50000
H41C  2    0.839333    0.354113    0.159524    11.00000   -1.50000
AFIX   0
C42   1    0.803847    0.479253    0.272110    11.00000    0.10968    0.06704 =
         0.14680   -0.00708   -0.06301   -0.02907
AFIX 137
H42A  2    0.718324    0.508652    0.299438    11.00000   -1.50000
H42B  2    0.858030    0.522332    0.251869    11.00000   -1.50000
H42C  2    0.871329    0.435891    0.292553    11.00000   -1.50000
AFIX   0
C39   1    0.297117    0.343290    0.347220    11.00000    0.09301    0.08095 =
         0.09754   -0.00530    0.02517   -0.00503
AFIX 137
H39A  2    0.245242    0.361832    0.314639    11.00000   -1.50000
H39B  2    0.280912    0.392576    0.371781    11.00000   -1.50000
H39C  2    0.257539    0.295688    0.369053    11.00000   -1.50000
AFIX   0
C40   1    0.553467    0.276951    0.375670    11.00000    0.14121    0.07269 =
         0.06201    0.00132   -0.02307   -0.01213
AFIX 137
H40A  2    0.516241    0.227360    0.395724    11.00000   -1.50000
H40B  2    0.538220    0.323527    0.402289    11.00000   -1.50000
H40C  2    0.660682    0.258273    0.360468    11.00000   -1.50000
AFIX   0
C37   1    0.338490    0.136245    0.214265    11.00000    0.05412    0.04993 =
         0.18879   -0.00767   -0.04535   -0.01439
AFIX 137
H37A  2    0.344131    0.087558    0.190414    11.00000   -1.50000
H37B  2    0.250489    0.182323    0.209243    11.00000   -1.50000
H37C  2    0.329956    0.115745    0.254405    11.00000   -1.50000
AFIX   0
C38   1    0.505428    0.199651    0.133762    11.00000    0.12937    0.05820 =
         0.08739   -0.00475   -0.05982   -0.00422
AFIX 137
H38A  2    0.593489    0.225666    0.124274    11.00000   -1.50000
H38B  2    0.416689    0.242432    0.125282    11.00000   -1.50000
H38C  2    0.521267    0.148306    0.111052    11.00000   -1.50000
AFIX   0
PART 1
C35   1    0.898947   -0.031816    0.184158    21.00000    0.05312    0.05093 =
         0.05880   -0.00693   -0.00891   -0.00456
AFIX 137
H35A  2    0.981420   -0.078830    0.193387    21.00000   -1.50000
H35B  2    0.925013   -0.009498    0.144888    21.00000   -1.50000
H35C  2    0.807675   -0.054357    0.187917    21.00000   -1.50000
AFIX   0
C36   1    1.016800    0.073731    0.223613    21.00000    0.04798    0.07029 =
         0.07369    0.00197   -0.01291   -0.02049
AFIX 137
H36A  2    1.001019    0.115742    0.253363    21.00000   -1.50000
H36B  2    1.044253    0.101801    0.186168    21.00000   -1.50000
H36C  2    1.097680    0.023868    0.230246    21.00000   -1.50000
AFIX  56
PART 0
PART 2
N8A   3    0.777134    0.021127    0.298832   -21.00000    0.04075    0.05088 =
         0.05818    0.00181   -0.01400   -0.00857
N9A   3    0.654026    0.081515    0.329583   -21.00000    0.06779    0.06348 =
         0.06993    0.00892    0.00294    0.00511
N10A  3    0.604821    0.039826    0.383203   -21.00000    0.07847    0.07136 =
         0.07197    0.01124    0.00344   -0.00032
C19A  1    0.697520   -0.046328    0.385590   -21.00000    0.07018    0.06784 =
         0.06850    0.00842   -0.00774   -0.00598
C20A  1    0.804015   -0.057884    0.333446   -21.00000    0.06449    0.05757 =
         0.06671    0.00852   -0.00927   -0.00476
AFIX  43
H20A  2    0.879121   -0.108884    0.323574   -21.00000   -1.20000
AFIX   0
C21A  1    0.647957   -0.102603    0.436823   -21.00000    0.07621    0.06818 =
         0.06281    0.00497   -0.01631   -0.01761
AFIX  23
H21C  2    0.587650   -0.065688    0.468191   -21.00000   -1.20000
H21D  2    0.586235   -0.140429    0.426571   -21.00000   -1.20000
AFIX   0
N11A  3    0.785949   -0.156174    0.454606   -21.00000    0.07582    0.06768 =
         0.06264    0.00554   -0.01646   -0.01691
C28A  1    0.825934   -0.086587    0.482405   -21.00000    0.07556    0.06721 =
         0.06251    0.00570   -0.01656   -0.01675
AFIX  23
H28C  2    0.751052   -0.070034    0.517216   -21.00000   -1.20000
H28D  2    0.823963   -0.034422    0.456156   -21.00000   -1.20000
AFIX  66
C29A  1    0.977890   -0.116366    0.497963   -21.00000    0.08569    0.09540 =
         0.09999   -0.00047   -0.03235   -0.01746
C30A  1    1.105013   -0.131497    0.454818   -21.00000    0.08919    0.14770 =
         0.10802   -0.00233   -0.02407   -0.01514
AFIX  43
H30A  2    1.093902   -0.122716    0.415875   -21.00000   -1.20000
AFIX  65
C31A  1    1.248566   -0.159613    0.469258   -21.00000    0.09279    0.15366 =
         0.12185    0.00046   -0.03065   -0.01650
AFIX  43
H31A  2    1.334534   -0.169845    0.440081   -21.00000   -1.20000
AFIX  65
C32A  1    1.264996   -0.172598    0.526844   -21.00000    0.09754    0.14182 =
         0.12271   -0.00058   -0.03319   -0.01793
AFIX  43
H32A  2    1.362075   -0.191611    0.536609   -21.00000   -1.20000
AFIX  65
C33A  1    1.137874   -0.157467    0.569989   -21.00000    0.09385    0.13742 =
         0.11476    0.00318   -0.03902   -0.01589
AFIX  43
H33A  2    1.148985   -0.166249    0.608931   -21.00000   -1.20000
AFIX  65
N34A  3    0.994320   -0.129351    0.555549   -21.00000    0.09368    0.13560 =
         0.09975    0.00198   -0.03462   -0.01453
AFIX   0
C22A  1    0.746650   -0.231811    0.489999   -21.00000    0.07630    0.06828 =
         0.06283    0.00561   -0.01629   -0.01748
AFIX  23
H22C  2    0.663916   -0.201567    0.518783   -21.00000   -1.20000
H22D  2    0.833304   -0.248759    0.510274   -21.00000   -1.20000
AFIX  66
N12A  3    0.605395   -0.329738    0.455904   -21.00000    0.14701    0.11486 =
         0.16059    0.02174   -0.06805   -0.06231
C24A  1    0.575206   -0.412562    0.453847   -21.00000    0.15130    0.11620 =
         0.16721    0.02211   -0.06751   -0.06355
AFIX  43
H24A  2    0.508338   -0.420870    0.430266   -21.00000   -1.20000
AFIX  65
C25A  1    0.643896   -0.483099    0.486658   -21.00000    0.14714    0.10935 =
         0.15547    0.01596   -0.05936   -0.05835
AFIX  43
H25A  2    0.623481   -0.539109    0.485266   -21.00000   -1.20000
AFIX  65
C26A  1    0.742775   -0.470813    0.521527   -21.00000    0.13480    0.08605 =
         0.14190    0.01765   -0.05071   -0.05126
AFIX  43
H26A  2    0.789226   -0.518515    0.543716   -21.00000   -1.20000
AFIX  65
C27A  1    0.772965   -0.387990    0.523585   -21.00000    0.14228    0.08865 =
         0.15320    0.02176   -0.06154   -0.05093
AFIX  43
H27A  2    0.839833   -0.379682    0.547165   -21.00000   -1.20000
AFIX  65
C23A  1    0.704276   -0.317452    0.490774   -21.00000    0.14681    0.09135 =
         0.15884    0.02378   -0.06675   -0.05336
AFIX   0
C18A  1    0.852501    0.046926    0.240959   -21.00000    0.04199    0.04809 =
         0.05718   -0.00187   -0.00822   -0.01068
C35A  1    0.896519   -0.040509    0.211711   -21.00000    0.05277    0.05182 =
         0.06133   -0.00397   -0.00976   -0.00781
AFIX 137
H35D  2    0.819278   -0.074081    0.225225   -21.00000   -1.50000
H35E  2    0.992799   -0.073455    0.220922   -21.00000   -1.50000
H35F  2    0.905611   -0.029868    0.170293   -21.00000   -1.50000
AFIX   0
C36A  1    1.002023    0.066266    0.248224   -21.00000    0.04798    0.07029 =
         0.07369    0.00197   -0.01291   -0.02049
AFIX 137
H36D  2    1.072008    0.059033    0.211894   -21.00000   -1.50000
H36E  2    1.044442    0.025806    0.277415   -21.00000   -1.50000
H36F  2    0.985164    0.126315    0.260005   -21.00000   -1.50000
AFIX   0
PART 0
PART 1
C3S   1    0.860512   -0.559371    0.436496    21.00000    0.37955
AFIX  33
H3SA  2    0.819866   -0.537302    0.401746    21.00000   -1.50000
H3SB  2    0.935221   -0.613944    0.428845    21.00000   -1.50000
H3SC  2    0.779074   -0.570085    0.466842    21.00000   -1.50000
AFIX   0
C2S   1    0.935191   -0.491242    0.455498    21.00000    0.40926
AFIX  23
H2SA  2    1.011489   -0.480094    0.422500    21.00000   -1.20000
H2SB  2    0.856898   -0.436672    0.460118    21.00000   -1.20000
AFIX   0
O1S   4    1.000000   -0.500000    0.500000    20.50000    0.53700
HKLF 4

REM  s4824l P -1 R = 0.08
REM R1 =  0.0809 for    9985 Fo > 4sig(Fo)  and  0.0939 for all   12599 data
REM    866 parameters refined using    832 restraints

END

WGHT      0.1632      1.1660

REM Highest difference peak  1.124,  deepest hole -0.500,  1-sigma level  0.057
Q1    1   0.8632 -0.6044  0.4315  11.00000  0.05    0.91
Q2    1   1.0217 -0.4620  0.4371  11.00000  0.05    0.62
Q3    1   0.8327 -0.4893  0.4559  11.00000  0.05    0.48
Q4    1   0.9585 -0.5446  0.4907  11.00000  0.05    0.46
Q5    1   0.7284  0.8301  0.1027  11.00000  0.05    0.42
Q6    1   1.3056 -0.1694  0.4926  11.00000  0.05    0.38
Q7    1   0.9195 -0.5059  0.4297  11.00000  0.05    0.36
Q8    1   0.6704  0.9691  0.0659  11.00000  0.05    0.35
Q9    1   0.5663 -0.2707  0.4347  11.00000  0.05    0.33
Q10   1   0.1477  0.8276  0.2917  11.00000  0.05    0.33
Q11   1   0.4174 -0.3364  0.4603  11.00000  0.05    0.32
Q12   1   0.2863 -0.2622  0.4843  11.00000  0.05    0.29
Q13   1   0.9529  0.8428 -0.0013  11.00000  0.05    0.29
Q14   1   0.8866  0.8534  0.0840  11.00000  0.05    0.26
Q15   1   0.8556  0.6759 -0.0433  11.00000  0.05    0.25
Q16   1   0.7953 -0.4185  0.4252  11.00000  0.05    0.24
Q17   1   0.7070 -0.4493  0.4343  11.00000  0.05    0.24
Q18   1   0.9768  0.7038 -0.0217  11.00000  0.05    0.24
Q19   1   0.9785  0.7448  0.0695  11.00000  0.05    0.24
Q20   1   0.6765  0.5750  0.2277  11.00000  0.05    0.24
Q21   1   0.6124  0.2031  0.1205  11.00000  0.05    0.23
Q22   1   0.7505 -0.3131  0.4498  11.00000  0.05    0.23
Q23   1   0.7284 -0.2960  0.4609  11.00000  0.05    0.21
Q24   1   0.7023  0.4008  0.2506  11.00000  0.05    0.20
Q25   1   0.2603  0.6971  0.1762  11.00000  0.05    0.20
Q26   1   0.4420  0.3335  0.1730  11.00000  0.05    0.20
Q27   1   1.0520  0.8405 -0.0469  11.00000  0.05    0.19
Q28   1   0.6424 -0.4333  0.4150  11.00000  0.05    0.19
Q29   1   0.3925  0.7499  0.2816  11.00000  0.05    0.18
Q30   1   0.4154  0.8496  0.1720  11.00000  0.05    0.18
Q31   1   0.4616  0.5627  0.1011  11.00000  0.05    0.17
Q32   1   1.0386  0.7559 -0.0327  11.00000  0.05    0.17
Q33   1   0.7433 -0.1140  0.6525  11.00000  0.05    0.17
Q34   1   0.4952  0.1944  0.2137  11.00000  0.05    0.17
Q35   1   0.6452  0.9013  0.0905  11.00000  0.05    0.17
Q36   1   0.3958  0.1360  0.1732  11.00000  0.05    0.17
Q37   1   0.5704  0.4859  0.1923  11.00000  0.05    0.17
Q38   1   0.5735 -0.2802  0.4760  11.00000  0.05    0.17
Q39   1   0.6468 -0.5361  0.4341  11.00000  0.05    0.16
Q40   1   0.8089  0.1947  0.2297  11.00000  0.05    0.16
Q41   1   0.4646  0.2996  0.3631  11.00000  0.05    0.16
Q42   1   0.2368  0.7656  0.2882  11.00000  0.05    0.16
Q43   1   1.1940  0.7065 -0.0619  11.00000  0.05    0.16
Q44   1   0.8597 -0.0256  0.5160  11.00000  0.05    0.15
Q45   1   0.5221 -0.2320  0.4634  11.00000  0.05    0.15
Q46   1   0.4868  0.9454  0.2236  11.00000  0.05    0.14
Q47   1   0.6023  0.1080  0.2463  11.00000  0.05    0.14
Q48   1  -0.0122  0.6483  0.2729  11.00000  0.05    0.14
Q49   1   0.5999  0.9400  0.2143  11.00000  0.05    0.14
Q50   1   0.3949  0.7882  0.1615  11.00000  0.05    0.13
Q51   1   0.2443  0.6472  0.2423  11.00000  0.05    0.13
Q52   1   1.0021  0.8228 -0.0700  11.00000  0.05    0.13
Q53   1   1.0969 -0.1974  0.4719  11.00000  0.05    0.13
Q54   1   0.1984  0.6795  0.2421  11.00000  0.05    0.13
Q55   1   0.5346  0.7725  0.0487  11.00000  0.05    0.13
Q56   1   1.1279  0.6904 -0.0008  11.00000  0.05    0.13
Q57   1   0.9709 -0.1396  0.4480  11.00000  0.05    0.13
Q58   1   0.4974  0.8411  0.2186  11.00000  0.05    0.12
Q59   1   0.5503  0.1724  0.1677  11.00000  0.05    0.12
Q60   1   0.6725  0.5558  0.1818  11.00000  0.05    0.12
Q61   1   0.8981 -0.3297  0.4674  11.00000  0.05    0.12
Q62   1   0.7059 -0.1104  0.4777  11.00000  0.05    0.12
Q63   1   0.5654  0.8875  0.3036  11.00000  0.05    0.12
Q64   1   0.8125  0.0084  0.5704  11.00000  0.05    0.12
Q65   1   0.3097  0.5836  0.2125  11.00000  0.05    0.12
Q66   1   0.8456  0.0316  0.2525  11.00000  0.05    0.12
Q67   1   0.8213  0.4484  0.3078  11.00000  0.05    0.12
Q68   1   0.6223  0.0726  0.3541  11.00000  0.05    0.12
Q69   1   0.3897  0.9248  0.2843  11.00000  0.05    0.11
Q70   1   0.8308  0.4790  0.2533  11.00000  0.05    0.11
Q71   1   0.7647  0.1740  0.2126  11.00000  0.05    0.11
Q72   1   0.4022  0.5571  0.1537  11.00000  0.05    0.11
Q73   1   0.3988  0.9035  0.1108  11.00000  0.05    0.11
Q74   1   0.3824  0.4647  0.2934  11.00000  0.05    0.11
Q75   1   0.7233 -0.1151  0.4213  11.00000  0.05    0.11
Q76   1   0.6169 -0.1405  0.4623  11.00000  0.05    0.11
Q77   1   0.5270  0.5092  0.1491  11.00000  0.05    0.11
Q78   1   0.4949  0.6760  0.2117  11.00000  0.05    0.11
Q79   1   0.4354  0.8720  0.1182  11.00000  0.05    0.11
Q80   1   0.6560 -0.3734  0.4973  11.00000  0.05    0.11
;
_shelx_res_checksum              1294
_olex2_submission_special_instructions 'No special instructions were received'
_oxdiff_exptl_absorpt_empirical_details 
;
Empirical correction (ABSPACK) includes:
- Absorption correction using spherical harmonics
- Frame scaling
;
_oxdiff_exptl_absorpt_empirical_full_max 39.387
_oxdiff_exptl_absorpt_empirical_full_min 0.362
####################################################################### 
# 
# This file contains crystal structure data downloaded from the 
# Cambridge Structural Database (CSD) hosted by the Cambridge 
# Crystallographic Data Centre (CCDC).
# 
# Full information about CCDC data access policies and citation 
# guidelines are available at http://www.ccdc.cam.ac.uk/access/V1 
# 
# Audit and citation data items may have been added by the CCDC. 
# Please retain this information to preserve the provenance of 
# this file and to allow appropriate attribution of the data. 
# 
#######################################################################

data_s5009r
_database_code_depnum_ccdc_archive 'CCDC 1999500'
loop_
_audit_author_name
_audit_author_address
'George F. S. Whitehead'
;Department of Chemistry, University of Manchester
United Kingdom
;
_audit_update_record             
;
2020-04-27 deposited with the CCDC.	2020-06-04 downloaded from the CCDC.
;
_audit_creation_date             2019-11-20
_audit_creation_method           
;
Olex2 1.2
(compiled 2018.05.29 svn.r3508 for OlexSys, GUI svn.r5506)
;
_shelx_SHELXL_version_number     2018/3
_chemical_name_common            ?
_chemical_name_systematic        ?
_chemical_formula_moiety         'C52 H83 Cl Cu N13 O9 Si, C H O3'
_chemical_formula_sum            'C53 H84 Cl Cu N13 O12 Si'
_chemical_formula_weight         1222.41
_chemical_absolute_configuration rm
_chemical_melting_point          ?
_chemical_oxdiff_formula         'C11 H10 N O'
loop_
_atom_type_symbol
_atom_type_description
_atom_type_scat_dispersion_real
_atom_type_scat_dispersion_imag
_atom_type_scat_source
C C 0.0181 0.0091 'International Tables Vol C Tables 4.2.6.8 and 6.1.1.4'
H H 0.0000 0.0000 'International Tables Vol C Tables 4.2.6.8 and 6.1.1.4'
Cl Cl 0.3639 0.7018 'International Tables Vol C Tables 4.2.6.8 and 6.1.1.4'
Cu Cu -1.9646 0.5888 'International Tables Vol C Tables 4.2.6.8 and 6.1.1.4'
N N 0.0311 0.0180 'International Tables Vol C Tables 4.2.6.8 and 6.1.1.4'
O O 0.0492 0.0322 'International Tables Vol C Tables 4.2.6.8 and 6.1.1.4'
Si Si 0.2541 0.3302 'International Tables Vol C Tables 4.2.6.8 and 6.1.1.4'

_shelx_space_group_comment       
;
The symmetry employed for this shelxl refinement is uniquely defined
by the following loop, which should always be used as a source of
symmetry information in preference to the above space-group names.
They are only intended as comments.
;
_space_group_crystal_system      orthorhombic
_space_group_IT_number           19
_space_group_name_H-M_alt        'P 21 21 21'
_space_group_name_Hall           'P 2ac 2ab'
loop_
_space_group_symop_operation_xyz
'x, y, z'
'-x+1/2, -y, z+1/2'
'-x, y+1/2, -z+1/2'
'x+1/2, -y+1/2, -z'

_cell_length_a                   9.1099(2)
_cell_length_b                   24.1351(9)
_cell_length_c                   34.1137(11)
_cell_angle_alpha                90
_cell_angle_beta                 90
_cell_angle_gamma                90
_cell_volume                     7500.6(4)
_cell_formula_units_Z            4
_cell_measurement_reflns_used    5809
_cell_measurement_temperature    150.00(2)
_cell_measurement_theta_max      58.1550
_cell_measurement_theta_min      2.2200
_shelx_estimated_absorpt_T_max   0.987
_shelx_estimated_absorpt_T_min   0.664
_exptl_absorpt_coefficient_mu    1.354
_exptl_absorpt_correction_T_max  1.00000
_exptl_absorpt_correction_T_min  0.51259
_exptl_absorpt_correction_type   multi-scan
_exptl_absorpt_process_details   
;
CrysAlisPro 1.171.39.30c (Rigaku Oxford Diffraction, 2017)
Empirical absorption correction using spherical harmonics,
 implemented in SCALE3 ABSPACK scaling algorithm.
;
_exptl_absorpt_special_details   ?
_exptl_crystal_colour            'clear colourless'
_exptl_crystal_colour_lustre     clear
_exptl_crystal_colour_primary    colourless
_exptl_crystal_density_diffrn    1.083
_exptl_crystal_density_meas      ?
_exptl_crystal_density_method    ?
_exptl_crystal_description       needle
_exptl_crystal_F_000             2596
loop_
_exptl_crystal_face_index_h
_exptl_crystal_face_index_k
_exptl_crystal_face_index_l
_exptl_crystal_face_perp_dist
5 7 1 0.1642
-3 14 2 0.0072
3 -14 -2 0.0072
0 2 -22 0.0051
-5 -7 -1 0.1642
0 -2 22 0.0051

_exptl_crystal_size_max          0.329
_exptl_crystal_size_mid          0.014
_exptl_crystal_size_min          0.01
loop_
_exptl_oxdiff_crystal_face_indexfrac_h
_exptl_oxdiff_crystal_face_indexfrac_k
_exptl_oxdiff_crystal_face_indexfrac_l
_exptl_oxdiff_crystal_face_x
_exptl_oxdiff_crystal_face_y
_exptl_oxdiff_crystal_face_z
4.9982 6.9965 1.0031 -0.4488 -0.8415 -0.0830
-2.9986 13.9889 1.9928 -0.8969 0.5084 0.0118
2.9986 -13.9889 -1.9928 0.8969 -0.5084 -0.0118
-0.0034 2.0014 -22.0258 -0.0605 -0.0805 0.9973
-4.9982 -6.9965 -1.0031 0.4488 0.8415 0.0830
0.0034 -2.0014 22.0258 0.0605 0.0805 -0.9973

_exptl_transmission_factor_max   ?
_exptl_transmission_factor_min   ?
_diffrn_reflns_av_R_equivalents  0.1119
_diffrn_reflns_av_unetI/netI     0.0849
_diffrn_reflns_Laue_measured_fraction_full 0.997
_diffrn_reflns_Laue_measured_fraction_max 0.997
_diffrn_reflns_limit_h_max       9
_diffrn_reflns_limit_h_min       -10
_diffrn_reflns_limit_k_max       26
_diffrn_reflns_limit_k_min       -24
_diffrn_reflns_limit_l_max       29
_diffrn_reflns_limit_l_min       -37
_diffrn_reflns_number            40375
_diffrn_reflns_point_group_measured_fraction_full 0.986
_diffrn_reflns_point_group_measured_fraction_max 0.986
_diffrn_reflns_theta_full        58.922
_diffrn_reflns_theta_max         58.922
_diffrn_reflns_theta_min         2.242
_diffrn_ambient_temperature      150.00(2)
_diffrn_detector                 'CCD plate'
_diffrn_detector_area_resol_mean ?
_diffrn_measured_fraction_theta_full 0.997
_diffrn_measured_fraction_theta_max 0.997
_diffrn_measurement_details      
;
List of Runs (angles in degrees, time in seconds):

  # Type    Start    End  Width  t~exp~   \w     \q     \k     \f   Frames
#--------------------------------------------------------------------------
  1  \w    -56.00  38.00   1.00    4.00    --  -45.10  57.00-120.00   94
  2  \w   -121.00 -16.00   1.00    4.00    --  -45.10 -50.00  30.51  105
  3  \w    -27.00   0.00   1.00    4.00    --  -45.10  51.00  16.00   27
  4  \w    -77.00 -50.00   1.00    4.00    --  -45.10  51.00  16.00   27
  5  \w   -112.00 -18.00   1.00    4.00    --  -45.10 -66.00 140.51   94
  6  \w   -113.00 -80.00   1.00   25.00    -- -107.20  76.00  30.00   33
  7  \w   -169.00 -19.00   1.00   25.00    -- -107.20 -19.00 -90.00  150
  8  \w   -155.00 -90.00   1.00   25.00    -- -107.20 -57.00 -60.00   65
  9  \w    -83.00 -57.00   1.00   25.00    -- -107.20  76.00 -90.00   26
 10  \w   -118.00 -93.00   1.00   25.00    -- -107.20  57.00 -60.00   25
 11  \w    -57.00 -19.00   1.00   25.00    -- -107.20  57.00 -90.00   38
 12  \w   -146.00 -33.00   1.00   25.00    -- -107.20  76.00 120.00  113
 13  \w   -120.00 -87.00   1.00   25.00    -- -107.20  76.00  90.00   33
 14  \w    -83.00 -56.00   1.00   25.00    -- -107.20  76.00  90.00   27
 15  \w   -105.00 -70.00   1.00   25.00    -- -107.20  76.00-150.00   35
 16  \w    -58.00 -31.00   1.00   25.00    -- -107.20  76.00-150.00   27
 17  \w   -131.00 -93.00   1.00   25.00    -- -107.20  57.00 -90.00   38
 18  \w    -45.00 -18.00   1.00   25.00    -- -107.20  76.00  30.00   27
 19  \w    -52.00 -18.00   1.00   25.00    -- -107.20  76.00  60.00   34
 20  \w   -122.00 -97.00   1.00   25.00    -- -107.20  76.00  60.00   25
;
_diffrn_measurement_device       'four-circle diffractometer'
_diffrn_measurement_device_type  'XtaLAB AFC11 (RINC): Kappa single'
_diffrn_measurement_method       '\w scans'
_diffrn_orient_matrix_type       
'CrysAlisPro convention (1999,Acta A55,543-557)'
_diffrn_orient_matrix_UB_11      -0.0000301000
_diffrn_orient_matrix_UB_12      -0.0636895000
_diffrn_orient_matrix_UB_13      -0.0030405000
_diffrn_orient_matrix_UB_21      -0.1686316000
_diffrn_orient_matrix_UB_22      -0.0003264000
_diffrn_orient_matrix_UB_23      0.0036508000
_diffrn_orient_matrix_UB_31      -0.0136332000
_diffrn_orient_matrix_UB_32      0.0043148000
_diffrn_orient_matrix_UB_33      -0.0448849000
_diffrn_radiation_monochromator  graphite
_diffrn_radiation_probe          x-ray
_diffrn_radiation_type           CuK\a
_diffrn_radiation_wavelength     1.54184
_diffrn_source                   'fine-focus sealed X-ray tube'
_diffrn_source_type              'Enhance (Cu) X-ray Source'
_diffrn_special_details          ?
_reflns_Friedel_coverage         0.769
_reflns_Friedel_fraction_full    0.972
_reflns_Friedel_fraction_max     0.972
_reflns_number_gt                7251
_reflns_number_total             10629
_reflns_odcompleteness_completeness 79.05
_reflns_odcompleteness_iscentric 1
_reflns_odcompleteness_theta     68.13
_reflns_special_details          
;
 Reflections were merged by SHELXL according to the crystal
 class for the calculation of statistics and refinement.
 
 Structure factors included contributions from the .fab file.
 
 _reflns_Friedel_fraction is defined as the number of unique
 Friedel pairs measured divided by the number that would be
 possible theoretically, ignoring centric projections and
 systematic absences.
;
_reflns_threshold_expression     'I > 2\s(I)'
_computing_cell_refinement       'CrysAlisPro 1.171.39.30c (Rigaku OD, 2017)'
_computing_data_collection       'CrysAlisPro 1.171.39.30c (Rigaku OD, 2017)'
_computing_data_reduction        'CrysAlisPro 1.171.39.30c (Rigaku OD, 2017)'
_computing_molecular_graphics    'Olex2 (Dolomanov et al., 2009)'
_computing_publication_material  'Olex2 (Dolomanov et al., 2009)'
_computing_structure_refinement  'ShelXL (Sheldrick, 2015)'
_computing_structure_solution    'ShelXT (Sheldrick, 2015)'
_refine_diff_density_max         0.345
_refine_diff_density_min         -0.497
_refine_diff_density_rms         0.055
_refine_ls_abs_structure_details 
;
 Flack x determined using 2213 quotients [(I+)-(I-)]/[(I+)+(I-)]
 (Parsons, Flack and Wagner, Acta Cryst. B69 (2013) 249-259).
;
_refine_ls_abs_structure_Flack   0.04(2)
_refine_ls_extinction_coef       .
_refine_ls_extinction_method     none
_refine_ls_goodness_of_fit_ref   1.052
_refine_ls_hydrogen_treatment    constr
_refine_ls_matrix_type           full
_refine_ls_number_parameters     785
_refine_ls_number_reflns         10629
_refine_ls_number_restraints     253
_refine_ls_R_factor_all          0.1081
_refine_ls_R_factor_gt           0.0715
_refine_ls_restrained_S_all      1.053
_refine_ls_shift/su_max          0.001
_refine_ls_shift/su_mean         0.000
_refine_ls_structure_factor_coef Fsqd
_refine_ls_weighting_details     
'w=1/[\s^2^(Fo^2^)+(0.1002P)^2^+2.1138P] where P=(Fo^2^+2Fc^2^)/3'
_refine_ls_weighting_scheme      calc
_refine_ls_wR_factor_gt          0.1715
_refine_ls_wR_factor_ref         0.1949
_refine_special_details          ?
_olex2_refinement_description    
;
1. Fixed Uiso
 At 1.2 times of:
  All C(H) groups, All C(H,H) groups, All N(H) groups
 At 1.5 times of:
  All C(H,H,H) groups, All O(H) groups
2. Restrained distances
 O0A-C2A = O2-C2A = O1A-C2A
 1.28 with sigma of 0.01
 Si2-C52A \\sim Si2-C51 \\sim Si1-C50A \\sim Si1-C49 \\sim Si1-C50 \\sim
Si1-C52 \\sim Si2-C51A
 with sigma of 0.02
 C52-C50 \\sim C51A-C51 \\sim C50A-C50 \\sim C51-C52A \\sim C51A-C52A \\sim
C52-C50A
 with sigma of 0.02
 O48-C48 \\sim O48-C48A
 with sigma of 0.02
 C49-C48 \\sim C49A-C48A
 with sigma of 0.02
3. Uiso/Uaniso restraints and constraints
Si1 \\sim Si2 \\sim C50A \\sim C51 \\sim C52A \\sim C50 \\sim C49 \\sim C52
\\sim C49A \\sim C51A \\sim C48 \\sim C48A \\sim O48: within 2A with sigma of
0.04 and sigma for terminal atoms of 0.08
4. Rigid body (RIGU) restrains
 Si1, Si2, C50A, C51, C52A, C50, C49, C52, C49A, C51A, C48, C48A, O48
 with sigma for 1-2 distances of 0.004 and sigma for 1-3 distances of 0.004
5. Others
 Sof(C48A)=Sof(H48A)=Sof(H48B)=Sof(Si2)=Sof(C51)=Sof(H51A)=Sof(H51B)=Sof(H51C)=
 Sof(C52A)=Sof(H52A)=Sof(H52B)=Sof(H52C)=Sof(C49A)=Sof(H49C)=Sof(H49D)=
 Sof(C51A)=Sof(H51D)=Sof(H51E)=Sof(H51F)=1-FVAR(1)
 Sof(Si1)=Sof(C50A)=Sof(H50A)=Sof(H50B)=Sof(H50C)=Sof(C50)=Sof(H50D)=Sof(H50E)=
 Sof(H50F)=Sof(C49)=Sof(H49A)=Sof(H49B)=Sof(C52)=Sof(H52D)=Sof(H52E)=Sof(H52F)=
 Sof(C48)=Sof(H48C)=Sof(H48D)=FVAR(1)
6.a Riding coordinates:
 N10(H10), O1A(H1A)
6.b Secondary CH2 refined with riding coordinates:
 C48A(H48A,H48B), C12(H12A,H12B), C13(H13A,H13B), C6(H6A,H6B), C49(H49A,H49B),
 C49A(H49C,H49D), C48(H48C,H48D)
6.c Me refined with riding coordinates:
 C45(H45A,H45B,H45C), C46(H46A,H46B,H46C), C42(H42A,H42B,H42C), C41(H41A,H41B,
 H41C), C38(H38A,H38B,H38C), C37(H37A,H37B,H37C), C34(H34A,H34B,H34C), C33(H33A,
 H33B,H33C), C30(H30A,H30B,H30C), C29(H29A,H29B,H29C), C26(H26A,H26B,H26C),
 C25(H25A,H25B,H25C), C22(H22A,H22B,H22C), C21(H21A,H21B,H21C), C17(H17A,H17B,
 H17C), C18(H18A,H18B,H18C), C50A(H50A,H50B,H50C), C51(H51A,H51B,H51C),
 C52A(H52A,H52B,H52C), C50(H50D,H50E,H50F), C52(H52D,H52E,H52F), C51A(H51D,H51E,
 H51F)
6.d Aromatic/amide H refined with riding coordinates:
 N7(H7), N8(H8), N9(H9), N11(H11), N12(H12), N13(H13), C7(H7A), C8(H8A),
 C9(H9A), C10(H10A), C1(H1), C2(H2), C3(H3), C4(H4), C15(H15)
;
_atom_sites_solution_hydrogens   mixed
_atom_sites_solution_primary     dual
_atom_sites_solution_secondary   ?
loop_
_atom_site_label
_atom_site_type_symbol
_atom_site_fract_x
_atom_site_fract_y
_atom_site_fract_z
_atom_site_U_iso_or_equiv
_atom_site_adp_type
_atom_site_occupancy
_atom_site_site_symmetry_order
_atom_site_calc_flag
_atom_site_refinement_flags_posn
_atom_site_refinement_flags_adp
_atom_site_refinement_flags_occupancy
_atom_site_disorder_assembly
_atom_site_disorder_group
Cu1 Cu 0.68891(14) 0.43768(6) 0.69319(4) 0.0585(4) Uani 1 1 d . . . . .
Cl0A Cl 0.6009(3) 0.40527(12) 0.63758(8) 0.0725(7) Uani 1 1 d . . . . .
O47 O 0.1441(11) 0.4808(5) 0.3032(3) 0.129(4) Uani 1 1 d . . . . .
O48 O 0.2006(12) 0.4506(4) 0.3630(3) 0.106(3) Uani 1 1 d D U . . .
O51 O 0.4983(9) 0.4776(3) 0.3312(2) 0.076(2) Uani 1 1 d . . . . .
O54 O 0.7064(7) 0.5969(3) 0.36505(18) 0.0596(16) Uani 1 1 d . . . . .
O57 O 0.3989(5) 0.6421(3) 0.42124(16) 0.0491(15) Uani 1 1 d . . . . .
O60 O 0.3996(7) 0.5318(3) 0.47894(19) 0.0603(17) Uani 1 1 d . . . . .
O63 O 0.7374(6) 0.5444(3) 0.51745(19) 0.0629(18) Uani 1 1 d . . . . .
O66 O 0.6987(7) 0.6696(3) 0.5527(2) 0.0598(17) Uani 1 1 d . . . . .
O69 O 0.4042(6) 0.6486(3) 0.60626(19) 0.0541(16) Uani 1 1 d . . . . .
N2 N 0.7649(8) 0.4668(3) 0.7460(2) 0.055(2) Uani 1 1 d . . . . .
N4 N 0.5838(8) 0.5147(3) 0.6945(2) 0.0512(18) Uani 1 1 d . . . . .
N1 N 0.5938(9) 0.3798(4) 0.7293(3) 0.067(2) Uani 1 1 d . . . . .
N5 N 0.5097(8) 0.5486(3) 0.6710(2) 0.0511(19) Uani 1 1 d . . . . .
N7 N 0.5727(8) 0.6839(3) 0.6482(2) 0.054(2) Uani 1 1 d . . . . .
H7 H 0.600506 0.687184 0.672754 0.065 Uiso 1 1 calc R . . . .
N8 N 0.7670(7) 0.6180(3) 0.6051(2) 0.051(2) Uani 1 1 d . . . . .
H8 H 0.765486 0.614783 0.630745 0.061 Uiso 1 1 calc R . . . .
N9 N 0.5837(7) 0.5371(3) 0.5694(2) 0.0524(19) Uani 1 1 d . . . . .
H9 H 0.570166 0.543417 0.594588 0.063 Uiso 1 1 calc R . . . .
N10 N 0.4128(7) 0.6050(3) 0.5208(2) 0.0465(18) Uani 1 1 d . . . . .
H10 H 0.363683 0.609535 0.542042 0.056 Uiso 1 1 d R . . . .
N11 N 0.5971(6) 0.6387(3) 0.46085(19) 0.0412(16) Uani 1 1 d . . . . .
H11 H 0.629564 0.636127 0.485083 0.049 Uiso 1 1 calc R . . . .
N12 N 0.6438(8) 0.5431(3) 0.4167(2) 0.0526(19) Uani 1 1 d . . . . .
H12 H 0.631521 0.541432 0.442284 0.063 Uiso 1 1 calc R . . . .
N13 N 0.3885(7) 0.5350(4) 0.3738(2) 0.061(2) Uani 1 1 d . . . . .
H13 H 0.393583 0.551314 0.396793 0.073 Uiso 1 1 calc R . . . .
C48A C 0.157(9) 0.4009(17) 0.3434(14) 0.135(12) Uani 0.399(17) 1 d D U P A 2
H48A H 0.237212 0.385126 0.327149 0.162 Uiso 0.399(17) 1 calc R . P A 2
H48B H 0.067863 0.405864 0.327407 0.162 Uiso 0.399(17) 1 calc R . P A 2
C7 C 0.9859(13) 0.4073(5) 0.6534(3) 0.072(3) Uani 1 1 d . . . . .
H7A H 0.930997 0.385223 0.635634 0.087 Uiso 1 1 calc R . . . .
C8 C 1.1310(13) 0.4091(5) 0.6494(4) 0.080(3) Uani 1 1 d . . . . .
H8A H 1.178333 0.388812 0.629143 0.096 Uiso 1 1 calc R . . . .
C9 C 1.2128(11) 0.4417(5) 0.6754(4) 0.079(3) Uani 1 1 d . . . . .
H9A H 1.315801 0.445476 0.672111 0.094 Uiso 1 1 calc R . . . .
N3 N 0.9133(9) 0.4350(4) 0.6815(3) 0.067(2) Uani 1 1 d . . . . .
C11 C 0.9925(11) 0.4642(5) 0.7083(3) 0.064(3) Uani 1 1 d . . . . .
C12 C 0.9058(11) 0.4955(4) 0.7375(3) 0.062(3) Uani 1 1 d . . . . .
H12A H 0.885212 0.533142 0.727285 0.074 Uiso 1 1 calc R . . . .
H12B H 0.963201 0.499373 0.761959 0.074 Uiso 1 1 calc R . . . .
C10 C 1.1438(10) 0.4677(5) 0.7055(3) 0.066(3) Uani 1 1 d . . . . .
H10A H 1.198565 0.488034 0.724322 0.079 Uiso 1 1 calc R . . . .
C13 C 0.6593(11) 0.5052(5) 0.7637(3) 0.061(3) Uani 1 1 d . . . . .
H13A H 0.711650 0.531880 0.780785 0.073 Uiso 1 1 calc R . . . .
H13B H 0.588573 0.484372 0.780100 0.073 Uiso 1 1 calc R . . . .
C14 C 0.5788(10) 0.5358(5) 0.7322(3) 0.062(3) Uani 1 1 d . . . . .
C1 C 0.4821(11) 0.3456(5) 0.7235(3) 0.069(3) Uani 1 1 d . . . . .
H1 H 0.433160 0.347666 0.698998 0.082 Uiso 1 1 calc R . . . .
C2 C 0.4306(13) 0.3071(5) 0.7504(3) 0.075(3) Uani 1 1 d . . . . .
H2 H 0.357429 0.280928 0.743308 0.090 Uiso 1 1 calc R . . . .
C3 C 0.4899(12) 0.3080(5) 0.7885(4) 0.075(3) Uani 1 1 d . . . . .
H3 H 0.451259 0.284604 0.808320 0.090 Uiso 1 1 calc R . . . .
C4 C 0.6089(13) 0.3447(5) 0.7968(3) 0.072(3) Uani 1 1 d . . . . .
H4 H 0.654469 0.345071 0.821879 0.087 Uiso 1 1 calc R . . . .
C5 C 0.6560(10) 0.3799(4) 0.7668(3) 0.065(3) Uani 1 1 d . . . . .
C6 C 0.7895(11) 0.4181(4) 0.7708(3) 0.062(3) Uani 1 1 d . . . . .
H6A H 0.802076 0.429495 0.798447 0.075 Uiso 1 1 calc R . . . .
H6B H 0.879477 0.398410 0.762310 0.075 Uiso 1 1 calc R . . . .
N6 N 0.4551(7) 0.5897(3) 0.6938(2) 0.0484(18) Uani 1 1 d . . . . .
C15 C 0.4969(11) 0.5829(4) 0.7313(3) 0.062(3) Uani 1 1 d . . . . .
H15 H 0.473778 0.606200 0.752904 0.075 Uiso 1 1 calc R . . . .
C16 C 0.3612(9) 0.6321(4) 0.6755(3) 0.047(2) Uani 1 1 d . . . . .
C19 C 0.4498(9) 0.6558(4) 0.6407(3) 0.051(2) Uani 1 1 d . . . . .
C20 C 0.6638(9) 0.7094(4) 0.6179(3) 0.050(2) Uani 1 1 d . . . . .
C23 C 0.7100(9) 0.6642(4) 0.5886(3) 0.052(2) Uani 1 1 d . . . . .
C24 C 0.8316(9) 0.5728(4) 0.5816(3) 0.050(2) Uani 1 1 d . . . . .
C27 C 0.7128(8) 0.5507(4) 0.5526(3) 0.048(2) Uani 1 1 d . . . . .
C28 C 0.4651(9) 0.5119(4) 0.5461(3) 0.053(2) Uani 1 1 d . . . . .
C31 C 0.4243(8) 0.5509(5) 0.5114(3) 0.054(3) Uani 1 1 d . . . . .
C32 C 0.3566(9) 0.6444(4) 0.4916(3) 0.050(2) Uani 1 1 d . . . . .
C35 C 0.4545(9) 0.6400(4) 0.4541(3) 0.043(2) Uani 1 1 d . . . . .
C36 C 0.7045(8) 0.6417(4) 0.4275(2) 0.047(2) Uani 1 1 d . . . . .
C39 C 0.6817(8) 0.5922(4) 0.4006(3) 0.049(2) Uani 1 1 d . . . . .
C40 C 0.6223(12) 0.4927(4) 0.3939(3) 0.064(3) Uani 1 1 d . . . . .
C43 C 0.5000(12) 0.5018(5) 0.3620(4) 0.071(3) Uani 1 1 d . . . . .
C44 C 0.2607(10) 0.5444(5) 0.3492(3) 0.069(3) Uani 1 1 d . . . . .
C47 C 0.1976(15) 0.4897(6) 0.3344(5) 0.088(4) Uani 1 1 d . . . . .
C45 C 0.1379(10) 0.5699(5) 0.3760(3) 0.076(3) Uani 1 1 d . . . . .
H45A H 0.049645 0.576806 0.360302 0.114 Uiso 1 1 calc R . . . .
H45B H 0.114629 0.543999 0.397192 0.114 Uiso 1 1 calc R . . . .
H45C H 0.172932 0.604919 0.387157 0.114 Uiso 1 1 calc R . . . .
C46 C 0.2950(15) 0.5814(5) 0.3148(4) 0.093(4) Uani 1 1 d . . . . .
H46A H 0.206203 0.586611 0.298981 0.140 Uiso 1 1 calc R . . . .
H46B H 0.329536 0.617385 0.324317 0.140 Uiso 1 1 calc R . . . .
H46C H 0.371521 0.564192 0.298652 0.140 Uiso 1 1 calc R . . . .
C42 C 0.7654(12) 0.4739(5) 0.3736(3) 0.075(3) Uani 1 1 d . . . . .
H42A H 0.746639 0.439968 0.358546 0.112 Uiso 1 1 calc R . . . .
H42B H 0.799496 0.503085 0.355814 0.112 Uiso 1 1 calc R . . . .
H42C H 0.840767 0.466580 0.393394 0.112 Uiso 1 1 calc R . . . .
C41 C 0.5685(14) 0.4461(5) 0.4204(3) 0.082(3) Uani 1 1 d . . . . .
H41A H 0.554376 0.412362 0.404871 0.122 Uiso 1 1 calc R . . . .
H41B H 0.641505 0.439061 0.440961 0.122 Uiso 1 1 calc R . . . .
H41C H 0.475205 0.456799 0.432535 0.122 Uiso 1 1 calc R . . . .
C38 C 0.6900(10) 0.6952(4) 0.4060(3) 0.053(2) Uani 1 1 d . . . . .
H38A H 0.760837 0.696304 0.384439 0.079 Uiso 1 1 calc R . . . .
H38B H 0.590271 0.698612 0.395544 0.079 Uiso 1 1 calc R . . . .
H38C H 0.709376 0.726000 0.424068 0.079 Uiso 1 1 calc R . . . .
C37 C 0.8584(8) 0.6356(4) 0.4463(3) 0.051(2) Uani 1 1 d . . . . .
H37A H 0.864514 0.600130 0.460128 0.077 Uiso 1 1 calc R . . . .
H37B H 0.933636 0.636985 0.425775 0.077 Uiso 1 1 calc R . . . .
H37C H 0.874543 0.665984 0.464900 0.077 Uiso 1 1 calc R . . . .
C34 C 0.1990(10) 0.6340(5) 0.4823(3) 0.061(3) Uani 1 1 d . . . . .
H34A H 0.165373 0.660979 0.462801 0.091 Uiso 1 1 calc R . . . .
H34B H 0.187816 0.596458 0.471805 0.091 Uiso 1 1 calc R . . . .
H34C H 0.140307 0.637774 0.506233 0.091 Uiso 1 1 calc R . . . .
C33 C 0.3750(11) 0.7034(4) 0.5085(3) 0.063(3) Uani 1 1 d . . . . .
H33A H 0.338265 0.730558 0.489547 0.094 Uiso 1 1 calc R . . . .
H33B H 0.319291 0.706507 0.532970 0.094 Uiso 1 1 calc R . . . .
H33C H 0.479118 0.710446 0.513701 0.094 Uiso 1 1 calc R . . . .
C30 C 0.3289(9) 0.5075(4) 0.5735(3) 0.056(2) Uani 1 1 d . . . . .
H30A H 0.247011 0.490860 0.559114 0.083 Uiso 1 1 calc R . . . .
H30B H 0.353143 0.484363 0.596212 0.083 Uiso 1 1 calc R . . . .
H30C H 0.300918 0.544627 0.582490 0.083 Uiso 1 1 calc R . . . .
C29 C 0.5062(12) 0.4544(4) 0.5320(3) 0.070(3) Uani 1 1 d . . . . .
H29A H 0.425031 0.438950 0.516598 0.105 Uiso 1 1 calc R . . . .
H29B H 0.594236 0.456708 0.515534 0.105 Uiso 1 1 calc R . . . .
H29C H 0.525790 0.430503 0.554558 0.105 Uiso 1 1 calc R . . . .
C26 C 0.8756(9) 0.5269(4) 0.6095(3) 0.054(2) Uani 1 1 d . . . . .
H26A H 0.918950 0.496276 0.594634 0.081 Uiso 1 1 calc R . . . .
H26B H 0.947676 0.541143 0.628313 0.081 Uiso 1 1 calc R . . . .
H26C H 0.788753 0.513679 0.623621 0.081 Uiso 1 1 calc R . . . .
C25 C 0.9622(9) 0.5936(5) 0.5581(3) 0.064(3) Uani 1 1 d . . . . .
H25A H 1.003571 0.563051 0.542772 0.096 Uiso 1 1 calc R . . . .
H25B H 0.930123 0.623190 0.540388 0.096 Uiso 1 1 calc R . . . .
H25C H 1.037052 0.608065 0.576036 0.096 Uiso 1 1 calc R . . . .
C22 C 0.8023(10) 0.7333(4) 0.6365(3) 0.065(3) Uani 1 1 d . . . . .
H22A H 0.863334 0.750378 0.616184 0.097 Uiso 1 1 calc R . . . .
H22B H 0.775067 0.761252 0.656007 0.097 Uiso 1 1 calc R . . . .
H22C H 0.857541 0.703477 0.649309 0.097 Uiso 1 1 calc R . . . .
C21 C 0.5782(11) 0.7546(4) 0.5973(3) 0.060(3) Uani 1 1 d . . . . .
H21A H 0.639706 0.771635 0.577081 0.090 Uiso 1 1 calc R . . . .
H21B H 0.490302 0.738701 0.585202 0.090 Uiso 1 1 calc R . . . .
H21C H 0.549042 0.782887 0.616465 0.090 Uiso 1 1 calc R . . . .
C17 C 0.2185(9) 0.6065(4) 0.6617(3) 0.059(3) Uani 1 1 d . . . . .
H17A H 0.157141 0.635046 0.649589 0.089 Uiso 1 1 calc R . . . .
H17B H 0.239473 0.577327 0.642532 0.089 Uiso 1 1 calc R . . . .
H17C H 0.166670 0.590440 0.684205 0.089 Uiso 1 1 calc R . . . .
C18 C 0.3292(11) 0.6777(4) 0.7068(3) 0.063(3) Uani 1 1 d . . . . .
H18A H 0.266777 0.706511 0.695257 0.095 Uiso 1 1 calc R . . . .
H18B H 0.278920 0.661090 0.729279 0.095 Uiso 1 1 calc R . . . .
H18C H 0.421941 0.694285 0.715479 0.095 Uiso 1 1 calc R . . . .
Si1 Si 0.168(2) 0.2809(5) 0.3790(6) 0.221(8) Uani 0.601(17) 1 d D U P A 1
Si2 Si 0.043(3) 0.2922(8) 0.3689(8) 0.196(9) Uani 0.399(17) 1 d D U P A 2
C50A C 0.142(6) 0.253(2) 0.3270(11) 0.31(2) Uani 0.601(17) 1 d D U P A 1
H50A H 0.072004 0.276444 0.312789 0.472 Uiso 0.601(17) 1 calc R . P A 1
H50B H 0.236331 0.253014 0.313251 0.472 Uiso 0.601(17) 1 calc R . P A 1
H50C H 0.103770 0.214966 0.328182 0.472 Uiso 0.601(17) 1 calc R . P A 1
C51 C 0.189(6) 0.269(2) 0.3325(16) 0.26(2) Uani 0.399(17) 1 d D U P A 2
H51A H 0.190600 0.294609 0.310226 0.383 Uiso 0.399(17) 1 calc R . P A 2
H51B H 0.284770 0.268680 0.345323 0.383 Uiso 0.399(17) 1 calc R . P A 2
H51C H 0.165188 0.231587 0.323136 0.383 Uiso 0.399(17) 1 calc R . P A 2
C52A C -0.142(5) 0.292(3) 0.3439(18) 0.31(3) Uani 0.399(17) 1 d D U P A 2
H52A H -0.140909 0.317899 0.321847 0.458 Uiso 0.399(17) 1 calc R . P A 2
H52B H -0.163898 0.254578 0.334340 0.458 Uiso 0.399(17) 1 calc R . P A 2
H52C H -0.217821 0.303277 0.362735 0.458 Uiso 0.399(17) 1 calc R . P A 2
C50 C 0.302(4) 0.2345(13) 0.4048(12) 0.26(2) Uani 0.601(17) 1 d D U P A 1
H50D H 0.396673 0.236022 0.391336 0.391 Uiso 0.601(17) 1 calc R . P A 1
H50E H 0.313776 0.246996 0.431960 0.391 Uiso 0.601(17) 1 calc R . P A 1
H50F H 0.264832 0.196410 0.404592 0.391 Uiso 0.601(17) 1 calc R . P A 1
C49 C 0.236(4) 0.3544(10) 0.3836(11) 0.152(10) Uani 0.601(17) 1 d D U P A 1
H49A H 0.231849 0.366075 0.411404 0.183 Uiso 0.601(17) 1 calc R . P A 1
H49B H 0.339416 0.356393 0.374874 0.183 Uiso 0.601(17) 1 calc R . P A 1
C52 C -0.016(4) 0.2789(18) 0.4043(14) 0.28(2) Uani 0.601(17) 1 d D U P A 1
H52D H -0.084983 0.303311 0.390509 0.418 Uiso 0.601(17) 1 calc R . P A 1
H52E H -0.054162 0.240920 0.404095 0.418 Uiso 0.601(17) 1 calc R . P A 1
H52F H -0.005218 0.291506 0.431463 0.418 Uiso 0.601(17) 1 calc R . P A 1
C49A C 0.126(7) 0.3632(18) 0.3844(16) 0.143(11) Uani 0.399(17) 1 d D U P A 2
H49C H 0.056670 0.383079 0.401786 0.172 Uiso 0.399(17) 1 calc R . P A 2
H49D H 0.218953 0.357427 0.398883 0.172 Uiso 0.399(17) 1 calc R . P A 2
C51A C 0.041(8) 0.242(3) 0.4114(17) 0.29(3) Uani 0.399(17) 1 d D U P A 2
H51D H 0.137393 0.242520 0.424246 0.429 Uiso 0.399(17) 1 calc R . P A 2
H51E H -0.034350 0.253652 0.430182 0.429 Uiso 0.399(17) 1 calc R . P A 2
H51F H 0.019573 0.204954 0.401787 0.429 Uiso 0.399(17) 1 calc R . P A 2
C48 C 0.132(4) 0.3981(10) 0.3561(9) 0.112(8) Uani 0.601(17) 1 d D U P A 1
H48C H 0.136246 0.387967 0.327963 0.134 Uiso 0.601(17) 1 calc R . P A 1
H48D H 0.028831 0.398180 0.364873 0.134 Uiso 0.601(17) 1 calc R . P A 1
O0A O 0.8354(7) 0.6217(3) 0.6976(3) 0.069(2) Uani 1 1 d D . . . .
O2 O 0.7058(13) 0.6873(4) 0.7235(3) 0.112(3) Uani 1 1 d D . . . .
C2A C 0.7967(15) 0.6482(5) 0.7249(4) 0.100(5) Uani 1 1 d D . . . .
O1A O 0.848(3) 0.6354(6) 0.7585(4) 0.232(10) Uani 1 1 d D . . . .
H1A H 0.795016 0.649198 0.776189 0.349 Uiso 1 1 d R . . . .

loop_
_atom_site_aniso_label
_atom_site_aniso_U_11
_atom_site_aniso_U_22
_atom_site_aniso_U_33
_atom_site_aniso_U_23
_atom_site_aniso_U_13
_atom_site_aniso_U_12
Cu1 0.0498(7) 0.0683(9) 0.0576(8) 0.0078(7) 0.0001(7) 0.0037(7)
Cl0A 0.0728(15) 0.0799(18) 0.0648(16) 0.0021(14) -0.0037(13) 0.0048(14)
O47 0.124(8) 0.144(9) 0.117(8) -0.075(7) -0.065(7) 0.028(7)
O48 0.113(6) 0.090(6) 0.115(7) -0.021(6) -0.006(6) -0.030(6)
O51 0.107(6) 0.076(5) 0.043(4) -0.027(4) -0.009(4) 0.016(4)
O54 0.051(3) 0.087(5) 0.041(4) -0.010(3) -0.001(3) 0.001(4)
O57 0.029(3) 0.082(4) 0.037(3) 0.006(3) -0.009(3) -0.001(3)
O60 0.054(4) 0.082(5) 0.045(4) 0.000(4) -0.002(3) 0.003(3)
O63 0.048(3) 0.093(5) 0.047(4) 0.000(4) 0.008(3) 0.008(3)
O66 0.040(3) 0.075(4) 0.064(5) 0.025(4) 0.004(3) 0.004(3)
O69 0.044(3) 0.063(4) 0.055(4) 0.014(3) 0.007(3) -0.002(3)
N2 0.049(4) 0.068(5) 0.047(4) 0.005(4) 0.006(3) 0.006(4)
N4 0.049(4) 0.052(4) 0.053(5) 0.020(4) 0.003(4) 0.002(3)
N1 0.053(5) 0.074(6) 0.074(6) 0.009(5) -0.007(4) 0.005(5)
N5 0.048(4) 0.056(5) 0.049(4) -0.001(4) 0.003(4) 0.007(4)
N7 0.045(4) 0.060(5) 0.057(5) 0.008(4) 0.000(4) -0.002(4)
N8 0.044(4) 0.071(5) 0.036(4) 0.021(4) 0.009(3) 0.005(4)
N9 0.037(4) 0.076(5) 0.044(4) 0.015(4) 0.009(3) 0.007(4)
N10 0.036(3) 0.070(6) 0.034(4) 0.016(4) 0.004(3) 0.007(4)
N11 0.028(3) 0.064(5) 0.031(4) 0.000(3) -0.005(3) 0.001(3)
N12 0.052(4) 0.060(5) 0.045(4) 0.001(4) 0.000(3) 0.002(4)
N13 0.039(4) 0.086(6) 0.058(5) -0.010(4) -0.001(4) -0.002(4)
C48A 0.14(3) 0.100(18) 0.16(2) -0.044(15) 0.01(2) -0.038(18)
C7 0.083(8) 0.071(7) 0.063(7) -0.007(6) 0.029(6) 0.021(6)
C8 0.074(7) 0.087(9) 0.079(8) 0.017(7) 0.015(6) 0.010(7)
C9 0.043(5) 0.082(8) 0.111(10) 0.023(8) 0.016(6) 0.009(6)
N3 0.053(4) 0.074(6) 0.072(6) 0.006(5) 0.003(4) 0.005(5)
C11 0.063(6) 0.073(7) 0.057(6) 0.027(6) -0.006(5) 0.009(6)
C12 0.056(5) 0.066(7) 0.063(6) 0.025(5) 0.005(5) 0.004(5)
C10 0.052(5) 0.072(7) 0.073(7) 0.034(6) -0.007(5) 0.007(5)
C13 0.063(6) 0.082(7) 0.038(5) 0.014(5) -0.005(5) 0.003(5)
C14 0.050(5) 0.082(8) 0.053(6) 0.014(6) 0.007(5) -0.001(6)
C1 0.056(6) 0.083(8) 0.067(7) 0.017(6) -0.004(5) -0.005(6)
C2 0.078(7) 0.072(7) 0.076(8) 0.014(6) -0.013(7) -0.002(6)
C3 0.070(7) 0.068(7) 0.087(9) 0.018(6) 0.016(6) -0.009(6)
C4 0.090(8) 0.074(7) 0.053(7) 0.017(6) 0.015(6) 0.012(7)
C5 0.045(5) 0.068(7) 0.081(8) 0.014(6) 0.004(5) 0.001(5)
C6 0.055(5) 0.063(6) 0.068(7) 0.011(5) -0.012(5) 0.004(5)
N6 0.043(4) 0.063(5) 0.040(4) 0.022(4) 0.001(3) 0.000(4)
C15 0.061(6) 0.062(7) 0.063(7) 0.012(5) 0.015(5) 0.008(5)
C16 0.048(5) 0.045(5) 0.046(5) 0.015(4) 0.012(4) 0.010(4)
C19 0.034(4) 0.067(6) 0.054(6) 0.010(5) 0.007(4) 0.011(4)
C20 0.048(5) 0.046(5) 0.057(6) 0.022(5) 0.014(4) 0.000(4)
C23 0.033(4) 0.068(7) 0.056(6) 0.032(5) 0.006(4) -0.005(4)
C24 0.040(4) 0.057(6) 0.053(5) 0.020(5) 0.007(4) 0.015(4)
C27 0.028(4) 0.060(6) 0.057(6) 0.007(5) -0.003(4) 0.012(4)
C28 0.040(4) 0.074(7) 0.044(5) 0.009(5) -0.002(4) -0.001(4)
C31 0.030(4) 0.071(8) 0.061(7) 0.022(6) 0.010(4) 0.008(4)
C32 0.039(4) 0.073(7) 0.038(5) 0.019(5) 0.004(4) 0.012(4)
C35 0.038(5) 0.048(5) 0.042(5) -0.003(4) 0.008(4) -0.001(4)
C36 0.024(3) 0.082(7) 0.034(5) -0.009(5) 0.005(4) -0.006(4)
C39 0.023(4) 0.080(7) 0.045(6) -0.001(5) -0.009(4) 0.004(4)
C40 0.071(6) 0.067(7) 0.055(6) 0.003(5) 0.005(5) 0.011(6)
C43 0.065(6) 0.064(7) 0.083(9) 0.007(7) -0.001(6) 0.003(6)
C44 0.053(5) 0.079(8) 0.074(7) -0.031(6) -0.006(5) -0.004(5)
C47 0.082(8) 0.078(9) 0.105(11) -0.033(9) -0.006(8) 0.017(8)
C45 0.046(5) 0.102(9) 0.080(8) -0.025(7) -0.009(5) -0.001(5)
C46 0.093(8) 0.100(9) 0.088(9) 0.016(7) 0.013(7) 0.023(8)
C42 0.075(7) 0.092(8) 0.058(7) -0.020(6) 0.011(5) 0.029(6)
C41 0.106(9) 0.068(7) 0.071(7) -0.006(6) 0.003(7) -0.004(7)
C38 0.039(4) 0.063(6) 0.057(6) 0.005(5) 0.004(4) -0.001(5)
C37 0.031(4) 0.072(6) 0.051(6) 0.001(5) -0.002(4) 0.003(4)
C34 0.041(4) 0.096(8) 0.046(5) 0.016(5) 0.006(4) 0.015(5)
C33 0.064(6) 0.071(7) 0.055(6) 0.001(5) 0.007(5) 0.024(5)
C30 0.041(5) 0.081(7) 0.046(5) 0.009(5) 0.000(4) -0.009(5)
C29 0.081(7) 0.064(7) 0.065(7) 0.002(6) -0.011(6) 0.002(6)
C26 0.037(4) 0.072(6) 0.053(6) 0.014(5) -0.001(4) 0.014(4)
C25 0.026(4) 0.106(8) 0.059(6) 0.014(6) 0.009(4) -0.002(5)
C22 0.044(5) 0.073(7) 0.077(7) 0.010(6) -0.011(5) -0.015(5)
C21 0.061(5) 0.066(7) 0.053(6) 0.025(5) 0.009(5) 0.005(5)
C17 0.033(4) 0.075(7) 0.069(7) 0.012(5) 0.005(4) -0.001(4)
C18 0.058(5) 0.064(6) 0.067(7) 0.003(5) 0.020(5) 0.005(5)
Si1 0.232(16) 0.107(8) 0.324(19) 0.004(10) -0.076(15) -0.037(10)
Si2 0.25(2) 0.117(12) 0.22(2) 0.007(13) 0.024(18) -0.049(15)
C50A 0.44(6) 0.17(4) 0.34(4) -0.10(3) -0.10(4) -0.03(4)
C51 0.37(5) 0.12(4) 0.28(4) -0.14(3) -0.02(4) -0.06(4)
C52A 0.35(5) 0.23(6) 0.34(7) -0.12(5) -0.04(5) -0.09(5)
C50 0.29(4) 0.09(2) 0.41(6) 0.07(3) -0.07(5) -0.01(3)
C49 0.17(2) 0.079(13) 0.21(2) -0.017(15) 0.03(2) -0.020(15)
C52 0.25(4) 0.16(4) 0.42(5) 0.08(4) 0.02(4) -0.09(3)
C49A 0.16(3) 0.082(17) 0.19(2) -0.035(16) 0.05(2) -0.01(2)
C51A 0.31(6) 0.15(4) 0.40(5) 0.00(4) 0.03(4) -0.07(4)
C48 0.105(15) 0.088(12) 0.14(2) -0.031(13) 0.069(14) -0.033(10)
O0A 0.048(3) 0.073(5) 0.086(6) 0.031(4) -0.007(4) 0.002(3)
O2 0.137(8) 0.101(7) 0.098(7) -0.003(6) -0.013(7) 0.001(7)
C2A 0.107(11) 0.070(10) 0.123(14) 0.035(9) -0.068(11) -0.019(9)
O1A 0.36(3) 0.169(13) 0.173(14) -0.001(11) -0.128(17) 0.052(16)

_geom_special_details            
;
 All esds (except the esd in the dihedral angle between two l.s. planes)
 are estimated using the full covariance matrix.  The cell esds are taken
 into account individually in the estimation of esds in distances, angles
 and torsion angles; correlations between esds in cell parameters are only
 used when they are defined by crystal symmetry.  An approximate (isotropic)
 treatment of cell esds is used for estimating esds involving l.s. planes.
;
loop_
_geom_bond_atom_site_label_1
_geom_bond_atom_site_label_2
_geom_bond_distance
_geom_bond_site_symmetry_2
_geom_bond_publ_flag
Cu1 Cl0A 2.203(3) . ?
Cu1 N2 2.055(8) . ?
Cu1 N4 2.091(7) . ?
Cu1 N1 2.054(9) . ?
Cu1 N3 2.084(8) . ?
O47 C47 1.189(15) . ?
O48 C48A 1.43(3) . ?
O48 C47 1.357(16) . ?
O48 C48 1.43(2) . ?
O51 C43 1.201(13) . ?
O54 C39 1.237(10) . ?
O57 C35 1.230(10) . ?
O60 C31 1.221(12) . ?
O63 C27 1.229(10) . ?
O66 C23 1.238(11) . ?
O69 C19 1.257(11) . ?
N2 C12 1.488(12) . ?
N2 C13 1.466(12) . ?
N2 C6 1.464(12) . ?
N4 N5 1.331(10) . ?
N4 C14 1.383(13) . ?
N1 C1 1.325(14) . ?
N1 C5 1.399(14) . ?
N5 N6 1.356(10) . ?
N7 H7 0.8800 . ?
N7 C19 1.333(12) . ?
N7 C20 1.462(11) . ?
N8 H8 0.8800 . ?
N8 C23 1.352(11) . ?
N8 C24 1.476(12) . ?
N9 H9 0.8800 . ?
N9 C27 1.349(11) . ?
N9 C28 1.473(12) . ?
N10 H10 0.8595 . ?
N10 C31 1.348(13) . ?
N10 C32 1.469(11) . ?
N11 H11 0.8800 . ?
N11 C35 1.320(10) . ?
N11 C36 1.503(10) . ?
N12 H12 0.8800 . ?
N12 C39 1.353(12) . ?
N12 C40 1.456(13) . ?
N13 H13 0.8800 . ?
N13 C43 1.355(13) . ?
N13 C44 1.452(12) . ?
C48A H48A 0.9900 . ?
C48A H48B 0.9900 . ?
C48A C49A 1.69(4) . ?
C7 H7A 0.9500 . ?
C7 C8 1.330(16) . ?
C7 N3 1.344(13) . ?
C8 H8A 0.9500 . ?
C8 C9 1.401(17) . ?
C9 H9A 0.9500 . ?
C9 C10 1.356(16) . ?
N3 C11 1.359(14) . ?
C11 C12 1.479(15) . ?
C11 C10 1.385(14) . ?
C12 H12A 0.9900 . ?
C12 H12B 0.9900 . ?
C10 H10A 0.9500 . ?
C13 H13A 0.9900 . ?
C13 H13B 0.9900 . ?
C13 C14 1.497(14) . ?
C14 C15 1.359(14) . ?
C1 H1 0.9500 . ?
C1 C2 1.387(15) . ?
C2 H2 0.9500 . ?
C2 C3 1.406(16) . ?
C3 H3 0.9500 . ?
C3 C4 1.428(16) . ?
C4 H4 0.9500 . ?
C4 C5 1.399(14) . ?
C5 C6 1.531(14) . ?
C6 H6A 0.9900 . ?
C6 H6B 0.9900 . ?
N6 C15 1.345(12) . ?
N6 C16 1.473(11) . ?
C15 H15 0.9500 . ?
C16 C19 1.546(12) . ?
C16 C17 1.514(12) . ?
C16 C18 1.562(13) . ?
C20 C23 1.537(14) . ?
C20 C22 1.526(13) . ?
C20 C21 1.514(13) . ?
C24 C27 1.561(13) . ?
C24 C26 1.513(12) . ?
C24 C25 1.521(12) . ?
C28 C31 1.557(13) . ?
C28 C30 1.557(12) . ?
C28 C29 1.515(14) . ?
C32 C35 1.564(11) . ?
C32 C34 1.491(13) . ?
C32 C33 1.545(14) . ?
C36 C39 1.521(13) . ?
C36 C38 1.490(13) . ?
C36 C37 1.550(11) . ?
C40 C43 1.574(15) . ?
C40 C42 1.545(14) . ?
C40 C41 1.525(15) . ?
C44 C47 1.525(16) . ?
C44 C45 1.571(14) . ?
C44 C46 1.508(16) . ?
C45 H45A 0.9800 . ?
C45 H45B 0.9800 . ?
C45 H45C 0.9800 . ?
C46 H46A 0.9800 . ?
C46 H46B 0.9800 . ?
C46 H46C 0.9800 . ?
C42 H42A 0.9800 . ?
C42 H42B 0.9800 . ?
C42 H42C 0.9800 . ?
C41 H41A 0.9800 . ?
C41 H41B 0.9800 . ?
C41 H41C 0.9800 . ?
C38 H38A 0.9800 . ?
C38 H38B 0.9800 . ?
C38 H38C 0.9800 . ?
C37 H37A 0.9800 . ?
C37 H37B 0.9800 . ?
C37 H37C 0.9800 . ?
C34 H34A 0.9800 . ?
C34 H34B 0.9800 . ?
C34 H34C 0.9800 . ?
C33 H33A 0.9800 . ?
C33 H33B 0.9800 . ?
C33 H33C 0.9800 . ?
C30 H30A 0.9800 . ?
C30 H30B 0.9800 . ?
C30 H30C 0.9800 . ?
C29 H29A 0.9800 . ?
C29 H29B 0.9800 . ?
C29 H29C 0.9800 . ?
C26 H26A 0.9800 . ?
C26 H26B 0.9800 . ?
C26 H26C 0.9800 . ?
C25 H25A 0.9800 . ?
C25 H25B 0.9800 . ?
C25 H25C 0.9800 . ?
C22 H22A 0.9800 . ?
C22 H22B 0.9800 . ?
C22 H22C 0.9800 . ?
C21 H21A 0.9800 . ?
C21 H21B 0.9800 . ?
C21 H21C 0.9800 . ?
C17 H17A 0.9800 . ?
C17 H17B 0.9800 . ?
C17 H17C 0.9800 . ?
C18 H18A 0.9800 . ?
C18 H18B 0.9800 . ?
C18 H18C 0.9800 . ?
Si1 C50A 1.92(2) . ?
Si1 C50 1.87(2) . ?
Si1 C49 1.89(2) . ?
Si1 C52 1.89(3) . ?
Si2 C51 1.90(3) . ?
Si2 C52A 1.89(3) . ?
Si2 C49A 1.95(5) . ?
Si2 C51A 1.88(3) . ?
C50A H50A 0.9800 . ?
C50A H50B 0.9800 . ?
C50A H50C 0.9800 . ?
C51 H51A 0.9800 . ?
C51 H51B 0.9800 . ?
C51 H51C 0.9800 . ?
C52A H52A 0.9800 . ?
C52A H52B 0.9800 . ?
C52A H52C 0.9800 . ?
C50 H50D 0.9800 . ?
C50 H50E 0.9800 . ?
C50 H50F 0.9800 . ?
C49 H49A 0.9900 . ?
C49 H49B 0.9900 . ?
C49 C48 1.70(3) . ?
C52 H52D 0.9800 . ?
C52 H52E 0.9800 . ?
C52 H52F 0.9800 . ?
C49A H49C 0.9900 . ?
C49A H49D 0.9900 . ?
C51A H51D 0.9800 . ?
C51A H51E 0.9800 . ?
C51A H51F 0.9800 . ?
C48 H48C 0.9900 . ?
C48 H48D 0.9900 . ?
O0A C2A 1.184(11) . ?
O2 C2A 1.256(11) . ?
C2A O1A 1.273(11) . ?
O1A H1A 0.8398 . ?

loop_
_geom_angle_atom_site_label_1
_geom_angle_atom_site_label_2
_geom_angle_atom_site_label_3
_geom_angle
_geom_angle_site_symmetry_1
_geom_angle_site_symmetry_3
_geom_angle_publ_flag
N2 Cu1 Cl0A 178.0(2) . . ?
N2 Cu1 N4 80.3(3) . . ?
N2 Cu1 N3 81.2(3) . . ?
N4 Cu1 Cl0A 99.7(2) . . ?
N1 Cu1 Cl0A 97.0(3) . . ?
N1 Cu1 N2 81.3(3) . . ?
N1 Cu1 N4 113.5(3) . . ?
N1 Cu1 N3 120.5(3) . . ?
N3 Cu1 Cl0A 100.5(3) . . ?
N3 Cu1 N4 118.7(3) . . ?
C47 O48 C48A 104(2) . . ?
C47 O48 C48 119.3(17) . . ?
C12 N2 Cu1 106.1(6) . . ?
C13 N2 Cu1 110.9(5) . . ?
C13 N2 C12 110.6(8) . . ?
C6 N2 Cu1 106.5(6) . . ?
C6 N2 C12 110.8(7) . . ?
C6 N2 C13 111.8(7) . . ?
N5 N4 Cu1 140.0(6) . . ?
N5 N4 C14 108.4(7) . . ?
C14 N4 Cu1 111.3(6) . . ?
C1 N1 Cu1 131.2(7) . . ?
C1 N1 C5 116.6(9) . . ?
C5 N1 Cu1 112.1(7) . . ?
N4 N5 N6 106.9(7) . . ?
C19 N7 H7 118.1 . . ?
C19 N7 C20 123.7(8) . . ?
C20 N7 H7 118.1 . . ?
C23 N8 H8 118.7 . . ?
C23 N8 C24 122.6(7) . . ?
C24 N8 H8 118.7 . . ?
C27 N9 H9 119.7 . . ?
C27 N9 C28 120.6(8) . . ?
C28 N9 H9 119.7 . . ?
C31 N10 H10 111.3 . . ?
C31 N10 C32 119.6(8) . . ?
C32 N10 H10 108.0 . . ?
C35 N11 H11 119.8 . . ?
C35 N11 C36 120.4(7) . . ?
C36 N11 H11 119.8 . . ?
C39 N12 H12 118.4 . . ?
C39 N12 C40 123.3(8) . . ?
C40 N12 H12 118.4 . . ?
C43 N13 H13 119.3 . . ?
C43 N13 C44 121.4(9) . . ?
C44 N13 H13 119.3 . . ?
O48 C48A H48A 112.5 . . ?
O48 C48A H48B 112.5 . . ?
O48 C48A C49A 96(3) . . ?
H48A C48A H48B 110.0 . . ?
C49A C48A H48A 112.5 . . ?
C49A C48A H48B 112.5 . . ?
C8 C7 H7A 118.4 . . ?
C8 C7 N3 123.2(13) . . ?
N3 C7 H7A 118.4 . . ?
C7 C8 H8A 120.6 . . ?
C7 C8 C9 118.8(12) . . ?
C9 C8 H8A 120.6 . . ?
C8 C9 H9A 120.2 . . ?
C10 C9 C8 119.6(10) . . ?
C10 C9 H9A 120.2 . . ?
C7 N3 Cu1 129.4(8) . . ?
C7 N3 C11 118.4(9) . . ?
C11 N3 Cu1 112.1(7) . . ?
N3 C11 C12 115.7(9) . . ?
N3 C11 C10 120.9(11) . . ?
C10 C11 C12 123.1(11) . . ?
N2 C12 H12A 109.5 . . ?
N2 C12 H12B 109.5 . . ?
C11 C12 N2 110.7(9) . . ?
C11 C12 H12A 109.5 . . ?
C11 C12 H12B 109.5 . . ?
H12A C12 H12B 108.1 . . ?
C9 C10 C11 119.0(11) . . ?
C9 C10 H10A 120.5 . . ?
C11 C10 H10A 120.5 . . ?
N2 C13 H13A 109.7 . . ?
N2 C13 H13B 109.7 . . ?
N2 C13 C14 109.8(8) . . ?
H13A C13 H13B 108.2 . . ?
C14 C13 H13A 109.7 . . ?
C14 C13 H13B 109.7 . . ?
N4 C14 C13 118.0(9) . . ?
C15 C14 N4 107.9(9) . . ?
C15 C14 C13 134.1(10) . . ?
N1 C1 H1 117.3 . . ?
N1 C1 C2 125.4(10) . . ?
C2 C1 H1 117.3 . . ?
C1 C2 H2 121.0 . . ?
C1 C2 C3 118.0(11) . . ?
C3 C2 H2 121.0 . . ?
C2 C3 H3 120.5 . . ?
C2 C3 C4 119.1(10) . . ?
C4 C3 H3 120.5 . . ?
C3 C4 H4 121.2 . . ?
C5 C4 C3 117.6(10) . . ?
C5 C4 H4 121.2 . . ?
N1 C5 C4 122.9(10) . . ?
N1 C5 C6 113.8(9) . . ?
C4 C5 C6 123.0(10) . . ?
N2 C6 C5 108.0(8) . . ?
N2 C6 H6A 110.1 . . ?
N2 C6 H6B 110.1 . . ?
C5 C6 H6A 110.1 . . ?
C5 C6 H6B 110.1 . . ?
H6A C6 H6B 108.4 . . ?
N5 N6 C16 118.5(7) . . ?
C15 N6 N5 110.6(7) . . ?
C15 N6 C16 130.9(8) . . ?
C14 C15 H15 126.9 . . ?
N6 C15 C14 106.2(9) . . ?
N6 C15 H15 126.9 . . ?
N6 C16 C19 106.3(6) . . ?
N6 C16 C17 110.3(7) . . ?
N6 C16 C18 107.9(7) . . ?
C19 C16 C18 111.2(8) . . ?
C17 C16 C19 111.2(8) . . ?
C17 C16 C18 109.9(7) . . ?
O69 C19 N7 121.9(8) . . ?
O69 C19 C16 119.5(8) . . ?
N7 C19 C16 118.6(9) . . ?
N7 C20 C23 108.4(7) . . ?
N7 C20 C22 109.5(8) . . ?
N7 C20 C21 109.8(7) . . ?
C22 C20 C23 108.2(7) . . ?
C21 C20 C23 110.6(8) . . ?
C21 C20 C22 110.3(8) . . ?
O66 C23 N8 121.9(9) . . ?
O66 C23 C20 123.2(8) . . ?
N8 C23 C20 114.9(8) . . ?
N8 C24 C27 108.7(6) . . ?
N8 C24 C26 107.8(7) . . ?
N8 C24 C25 110.6(8) . . ?
C26 C24 C27 109.5(8) . . ?
C26 C24 C25 111.5(7) . . ?
C25 C24 C27 108.7(7) . . ?
O63 C27 N9 123.0(8) . . ?
O63 C27 C24 122.3(7) . . ?
N9 C27 C24 114.6(8) . . ?
N9 C28 C31 109.6(8) . . ?
N9 C28 C30 106.7(7) . . ?
N9 C28 C29 111.7(7) . . ?
C30 C28 C31 107.9(7) . . ?
C29 C28 C31 111.7(8) . . ?
C29 C28 C30 109.1(8) . . ?
O60 C31 N10 124.4(9) . . ?
O60 C31 C28 120.4(10) . . ?
N10 C31 C28 115.2(9) . . ?
N10 C32 C35 108.2(7) . . ?
N10 C32 C34 111.7(8) . . ?
N10 C32 C33 107.8(8) . . ?
C34 C32 C35 111.4(7) . . ?
C34 C32 C33 109.8(8) . . ?
C33 C32 C35 107.8(7) . . ?
O57 C35 N11 124.5(7) . . ?
O57 C35 C32 120.5(7) . . ?
N11 C35 C32 114.8(7) . . ?
N11 C36 C39 109.3(7) . . ?
N11 C36 C37 105.7(6) . . ?
C39 C36 C37 107.4(7) . . ?
C38 C36 N11 110.8(7) . . ?
C38 C36 C39 111.9(7) . . ?
C38 C36 C37 111.4(8) . . ?
O54 C39 N12 121.7(9) . . ?
O54 C39 C36 119.6(9) . . ?
N12 C39 C36 118.6(8) . . ?
N12 C40 C43 110.4(8) . . ?
N12 C40 C42 111.8(9) . . ?
N12 C40 C41 110.0(8) . . ?
C42 C40 C43 109.1(8) . . ?
C41 C40 C43 106.6(9) . . ?
C41 C40 C42 108.7(9) . . ?
O51 C43 N13 122.5(10) . . ?
O51 C43 C40 123.0(10) . . ?
N13 C43 C40 114.1(10) . . ?
N13 C44 C47 111.0(10) . . ?
N13 C44 C45 107.2(8) . . ?
N13 C44 C46 112.1(9) . . ?
C47 C44 C45 105.3(9) . . ?
C46 C44 C47 109.5(11) . . ?
C46 C44 C45 111.6(10) . . ?
O47 C47 O48 121.6(13) . . ?
O47 C47 C44 127.3(15) . . ?
O48 C47 C44 110.9(11) . . ?
C44 C45 H45A 109.5 . . ?
C44 C45 H45B 109.5 . . ?
C44 C45 H45C 109.5 . . ?
H45A C45 H45B 109.5 . . ?
H45A C45 H45C 109.5 . . ?
H45B C45 H45C 109.5 . . ?
C44 C46 H46A 109.5 . . ?
C44 C46 H46B 109.5 . . ?
C44 C46 H46C 109.5 . . ?
H46A C46 H46B 109.5 . . ?
H46A C46 H46C 109.5 . . ?
H46B C46 H46C 109.5 . . ?
C40 C42 H42A 109.5 . . ?
C40 C42 H42B 109.5 . . ?
C40 C42 H42C 109.5 . . ?
H42A C42 H42B 109.5 . . ?
H42A C42 H42C 109.5 . . ?
H42B C42 H42C 109.5 . . ?
C40 C41 H41A 109.5 . . ?
C40 C41 H41B 109.5 . . ?
C40 C41 H41C 109.5 . . ?
H41A C41 H41B 109.5 . . ?
H41A C41 H41C 109.5 . . ?
H41B C41 H41C 109.5 . . ?
C36 C38 H38A 109.5 . . ?
C36 C38 H38B 109.5 . . ?
C36 C38 H38C 109.5 . . ?
H38A C38 H38B 109.5 . . ?
H38A C38 H38C 109.5 . . ?
H38B C38 H38C 109.5 . . ?
C36 C37 H37A 109.5 . . ?
C36 C37 H37B 109.5 . . ?
C36 C37 H37C 109.5 . . ?
H37A C37 H37B 109.5 . . ?
H37A C37 H37C 109.5 . . ?
H37B C37 H37C 109.5 . . ?
C32 C34 H34A 109.5 . . ?
C32 C34 H34B 109.5 . . ?
C32 C34 H34C 109.5 . . ?
H34A C34 H34B 109.5 . . ?
H34A C34 H34C 109.5 . . ?
H34B C34 H34C 109.5 . . ?
C32 C33 H33A 109.5 . . ?
C32 C33 H33B 109.5 . . ?
C32 C33 H33C 109.5 . . ?
H33A C33 H33B 109.5 . . ?
H33A C33 H33C 109.5 . . ?
H33B C33 H33C 109.5 . . ?
C28 C30 H30A 109.5 . . ?
C28 C30 H30B 109.5 . . ?
C28 C30 H30C 109.5 . . ?
H30A C30 H30B 109.5 . . ?
H30A C30 H30C 109.5 . . ?
H30B C30 H30C 109.5 . . ?
C28 C29 H29A 109.5 . . ?
C28 C29 H29B 109.5 . . ?
C28 C29 H29C 109.5 . . ?
H29A C29 H29B 109.5 . . ?
H29A C29 H29C 109.5 . . ?
H29B C29 H29C 109.5 . . ?
C24 C26 H26A 109.5 . . ?
C24 C26 H26B 109.5 . . ?
C24 C26 H26C 109.5 . . ?
H26A C26 H26B 109.5 . . ?
H26A C26 H26C 109.5 . . ?
H26B C26 H26C 109.5 . . ?
C24 C25 H25A 109.5 . . ?
C24 C25 H25B 109.5 . . ?
C24 C25 H25C 109.5 . . ?
H25A C25 H25B 109.5 . . ?
H25A C25 H25C 109.5 . . ?
H25B C25 H25C 109.5 . . ?
C20 C22 H22A 109.5 . . ?
C20 C22 H22B 109.5 . . ?
C20 C22 H22C 109.5 . . ?
H22A C22 H22B 109.5 . . ?
H22A C22 H22C 109.5 . . ?
H22B C22 H22C 109.5 . . ?
C20 C21 H21A 109.5 . . ?
C20 C21 H21B 109.5 . . ?
C20 C21 H21C 109.5 . . ?
H21A C21 H21B 109.5 . . ?
H21A C21 H21C 109.5 . . ?
H21B C21 H21C 109.5 . . ?
C16 C17 H17A 109.5 . . ?
C16 C17 H17B 109.5 . . ?
C16 C17 H17C 109.5 . . ?
H17A C17 H17B 109.5 . . ?
H17A C17 H17C 109.5 . . ?
H17B C17 H17C 109.5 . . ?
C16 C18 H18A 109.5 . . ?
C16 C18 H18B 109.5 . . ?
C16 C18 H18C 109.5 . . ?
H18A C18 H18B 109.5 . . ?
H18A C18 H18C 109.5 . . ?
H18B C18 H18C 109.5 . . ?
C50 Si1 C50A 107.8(13) . . ?
C50 Si1 C49 108.0(18) . . ?
C50 Si1 C52 110.5(14) . . ?
C49 Si1 C50A 117(2) . . ?
C52 Si1 C50A 107.8(13) . . ?
C52 Si1 C49 106(2) . . ?
C51 Si2 C49A 100(2) . . ?
C52A Si2 C51 109.1(15) . . ?
C52A Si2 C49A 118(3) . . ?
C51A Si2 C51 108.8(15) . . ?
C51A Si2 C52A 109.6(16) . . ?
C51A Si2 C49A 111(3) . . ?
Si1 C50A H50A 109.5 . . ?
Si1 C50A H50B 109.5 . . ?
Si1 C50A H50C 109.5 . . ?
H50A C50A H50B 109.5 . . ?
H50A C50A H50C 109.5 . . ?
H50B C50A H50C 109.5 . . ?
Si2 C51 H51A 109.5 . . ?
Si2 C51 H51B 109.5 . . ?
Si2 C51 H51C 109.5 . . ?
H51A C51 H51B 109.5 . . ?
H51A C51 H51C 109.5 . . ?
H51B C51 H51C 109.5 . . ?
Si2 C52A H52A 109.5 . . ?
Si2 C52A H52B 109.5 . . ?
Si2 C52A H52C 109.5 . . ?
H52A C52A H52B 109.5 . . ?
H52A C52A H52C 109.5 . . ?
H52B C52A H52C 109.5 . . ?
Si1 C50 H50D 109.5 . . ?
Si1 C50 H50E 109.5 . . ?
Si1 C50 H50F 109.5 . . ?
H50D C50 H50E 109.5 . . ?
H50D C50 H50F 109.5 . . ?
H50E C50 H50F 109.5 . . ?
Si1 C49 H49A 109.5 . . ?
Si1 C49 H49B 109.5 . . ?
H49A C49 H49B 108.1 . . ?
C48 C49 Si1 111(2) . . ?
C48 C49 H49A 109.5 . . ?
C48 C49 H49B 109.5 . . ?
Si1 C52 H52D 109.5 . . ?
Si1 C52 H52E 109.5 . . ?
Si1 C52 H52F 109.5 . . ?
H52D C52 H52E 109.5 . . ?
H52D C52 H52F 109.5 . . ?
H52E C52 H52F 109.5 . . ?
C48A C49A Si2 108(3) . . ?
C48A C49A H49C 110.0 . . ?
C48A C49A H49D 110.0 . . ?
Si2 C49A H49C 110.0 . . ?
Si2 C49A H49D 110.0 . . ?
H49C C49A H49D 108.4 . . ?
Si2 C51A H51D 109.5 . . ?
Si2 C51A H51E 109.5 . . ?
Si2 C51A H51F 109.5 . . ?
H51D C51A H51E 109.5 . . ?
H51D C51A H51F 109.5 . . ?
H51E C51A H51F 109.5 . . ?
O48 C48 C49 103(2) . . ?
O48 C48 H48C 111.3 . . ?
O48 C48 H48D 111.3 . . ?
C49 C48 H48C 111.3 . . ?
C49 C48 H48D 111.3 . . ?
H48C C48 H48D 109.2 . . ?
O0A C2A O2 124.9(11) . . ?
O0A C2A O1A 117.9(14) . . ?
O2 C2A O1A 117.2(15) . . ?
C2A O1A H1A 110.1 . . ?

loop_
_geom_torsion_atom_site_label_1
_geom_torsion_atom_site_label_2
_geom_torsion_atom_site_label_3
_geom_torsion_atom_site_label_4
_geom_torsion
_geom_torsion_site_symmetry_1
_geom_torsion_site_symmetry_2
_geom_torsion_site_symmetry_3
_geom_torsion_site_symmetry_4
_geom_torsion_publ_flag
Cu1 N2 C12 C11 -40.4(8) . . . . ?
Cu1 N2 C13 C14 -31.8(10) . . . . ?
Cu1 N2 C6 C5 -45.6(9) . . . . ?
Cu1 N4 N5 N6 171.8(6) . . . . ?
Cu1 N4 C14 C13 6.3(10) . . . . ?
Cu1 N4 C14 C15 -174.1(6) . . . . ?
Cu1 N1 C1 C2 178.3(9) . . . . ?
Cu1 N1 C5 C4 179.3(8) . . . . ?
Cu1 N1 C5 C6 -6.3(11) . . . . ?
Cu1 N3 C11 C12 -5.4(11) . . . . ?
Cu1 N3 C11 C10 -179.6(8) . . . . ?
O48 C48A C49A Si2 174(4) . . . . ?
N2 C13 C14 N4 16.8(12) . . . . ?
N2 C13 C14 C15 -162.7(10) . . . . ?
N4 N5 N6 C15 1.5(9) . . . . ?
N4 N5 N6 C16 -177.0(6) . . . . ?
N4 C14 C15 N6 -0.5(11) . . . . ?
N1 C1 C2 C3 7.5(18) . . . . ?
N1 C5 C6 N2 35.1(12) . . . . ?
N5 N4 C14 C13 -178.2(8) . . . . ?
N5 N4 C14 C15 1.4(10) . . . . ?
N5 N6 C15 C14 -0.6(10) . . . . ?
N5 N6 C16 C19 -54.0(10) . . . . ?
N5 N6 C16 C17 66.6(9) . . . . ?
N5 N6 C16 C18 -173.4(7) . . . . ?
N7 C20 C23 O66 131.3(8) . . . . ?
N7 C20 C23 N8 -49.8(10) . . . . ?
N8 C24 C27 O63 130.6(9) . . . . ?
N8 C24 C27 N9 -51.9(10) . . . . ?
N9 C28 C31 O60 138.8(8) . . . . ?
N9 C28 C31 N10 -44.0(9) . . . . ?
N10 C32 C35 O57 140.2(8) . . . . ?
N10 C32 C35 N11 -45.2(11) . . . . ?
N11 C36 C39 O54 148.7(7) . . . . ?
N11 C36 C39 N12 -35.5(10) . . . . ?
N12 C40 C43 O51 150.6(10) . . . . ?
N12 C40 C43 N13 -35.8(12) . . . . ?
N13 C44 C47 O47 -143.8(13) . . . . ?
N13 C44 C47 O48 40.1(14) . . . . ?
C48A O48 C47 O47 11(4) . . . . ?
C48A O48 C47 C44 -172(3) . . . . ?
C7 C8 C9 C10 3.9(18) . . . . ?
C7 N3 C11 C12 177.7(9) . . . . ?
C7 N3 C11 C10 3.5(15) . . . . ?
C8 C7 N3 Cu1 -179.8(9) . . . . ?
C8 C7 N3 C11 -3.5(17) . . . . ?
C8 C9 C10 C11 -3.9(16) . . . . ?
N3 C7 C8 C9 -0.2(19) . . . . ?
N3 C11 C12 N2 31.3(11) . . . . ?
N3 C11 C10 C9 0.2(15) . . . . ?
C12 N2 C13 C14 85.6(10) . . . . ?
C12 N2 C6 C5 -160.5(8) . . . . ?
C12 C11 C10 C9 -173.7(9) . . . . ?
C10 C11 C12 N2 -154.6(9) . . . . ?
C13 N2 C12 C11 -160.7(7) . . . . ?
C13 N2 C6 C5 75.6(10) . . . . ?
C13 C14 C15 N6 179.0(10) . . . . ?
C14 N4 N5 N6 -1.8(9) . . . . ?
C1 N1 C5 C4 2.6(15) . . . . ?
C1 N1 C5 C6 177.0(9) . . . . ?
C1 C2 C3 C4 -5.7(17) . . . . ?
C2 C3 C4 C5 3.0(16) . . . . ?
C3 C4 C5 N1 -1.4(16) . . . . ?
C3 C4 C5 C6 -175.3(9) . . . . ?
C4 C5 C6 N2 -150.6(10) . . . . ?
C5 N1 C1 C2 -5.8(16) . . . . ?
C6 N2 C12 C11 74.7(10) . . . . ?
C6 N2 C13 C14 -150.4(8) . . . . ?
N6 C16 C19 O69 115.1(9) . . . . ?
N6 C16 C19 N7 -65.4(10) . . . . ?
C15 N6 C16 C19 127.8(10) . . . . ?
C15 N6 C16 C17 -111.5(10) . . . . ?
C15 N6 C16 C18 8.4(12) . . . . ?
C16 N6 C15 C14 177.7(8) . . . . ?
C19 N7 C20 C23 -57.0(11) . . . . ?
C19 N7 C20 C22 -174.8(8) . . . . ?
C19 N7 C20 C21 64.0(11) . . . . ?
C20 N7 C19 O69 1.1(13) . . . . ?
C20 N7 C19 C16 -178.4(8) . . . . ?
C23 N8 C24 C27 -58.2(10) . . . . ?
C23 N8 C24 C26 -176.8(8) . . . . ?
C23 N8 C24 C25 61.0(10) . . . . ?
C24 N8 C23 O66 5.5(13) . . . . ?
C24 N8 C23 C20 -173.4(7) . . . . ?
C27 N9 C28 C31 -57.7(10) . . . . ?
C27 N9 C28 C30 -174.3(8) . . . . ?
C27 N9 C28 C29 66.6(11) . . . . ?
C28 N9 C27 O63 2.1(14) . . . . ?
C28 N9 C27 C24 -175.5(7) . . . . ?
C31 N10 C32 C35 -56.3(10) . . . . ?
C31 N10 C32 C34 66.6(10) . . . . ?
C31 N10 C32 C33 -172.7(7) . . . . ?
C32 N10 C31 O60 4.8(12) . . . . ?
C32 N10 C31 C28 -172.2(7) . . . . ?
C35 N11 C36 C39 -61.4(10) . . . . ?
C35 N11 C36 C38 62.4(10) . . . . ?
C35 N11 C36 C37 -176.7(8) . . . . ?
C36 N11 C35 O57 2.0(14) . . . . ?
C36 N11 C35 C32 -172.4(7) . . . . ?
C39 N12 C40 C43 -58.0(11) . . . . ?
C39 N12 C40 C42 63.6(11) . . . . ?
C39 N12 C40 C41 -175.5(8) . . . . ?
C40 N12 C39 O54 -2.9(13) . . . . ?
C40 N12 C39 C36 -178.6(7) . . . . ?
C43 N13 C44 C47 49.8(14) . . . . ?
C43 N13 C44 C45 164.2(9) . . . . ?
C43 N13 C44 C46 -73.0(13) . . . . ?
C44 N13 C43 O51 -1.5(16) . . . . ?
C44 N13 C43 C40 -175.1(9) . . . . ?
C47 O48 C48A C49A -166(3) . . . . ?
C47 O48 C48 C49 149.6(19) . . . . ?
C45 C44 C47 O47 100.5(16) . . . . ?
C45 C44 C47 O48 -75.6(12) . . . . ?
C46 C44 C47 O47 -19.5(18) . . . . ?
C46 C44 C47 O48 164.3(10) . . . . ?
C42 C40 C43 O51 27.3(15) . . . . ?
C42 C40 C43 N13 -159.1(9) . . . . ?
C41 C40 C43 O51 -89.9(13) . . . . ?
C41 C40 C43 N13 83.7(11) . . . . ?
C38 C36 C39 O54 25.5(10) . . . . ?
C38 C36 C39 N12 -158.7(7) . . . . ?
C37 C36 C39 O54 -97.1(9) . . . . ?
C37 C36 C39 N12 78.7(9) . . . . ?
C34 C32 C35 O57 17.1(13) . . . . ?
C34 C32 C35 N11 -168.3(8) . . . . ?
C33 C32 C35 O57 -103.5(9) . . . . ?
C33 C32 C35 N11 71.1(10) . . . . ?
C30 C28 C31 O60 -105.4(9) . . . . ?
C30 C28 C31 N10 71.8(9) . . . . ?
C29 C28 C31 O60 14.5(11) . . . . ?
C29 C28 C31 N10 -168.4(8) . . . . ?
C26 C24 C27 O63 -111.9(10) . . . . ?
C26 C24 C27 N9 65.7(9) . . . . ?
C25 C24 C27 O63 10.1(12) . . . . ?
C25 C24 C27 N9 -172.3(8) . . . . ?
C22 C20 C23 O66 -110.0(10) . . . . ?
C22 C20 C23 N8 68.9(9) . . . . ?
C21 C20 C23 O66 10.9(12) . . . . ?
C21 C20 C23 N8 -170.2(7) . . . . ?
C17 C16 C19 O69 -4.9(12) . . . . ?
C17 C16 C19 N7 174.6(8) . . . . ?
C18 C16 C19 O69 -127.7(9) . . . . ?
C18 C16 C19 N7 51.8(10) . . . . ?
Si1 C49 C48 O48 -179(2) . . . . ?
C50A Si1 C49 C48 51(3) . . . . ?
C50 Si1 C49 C48 173(2) . . . . ?
C52 Si1 C49 C48 -69(3) . . . . ?
C48 O48 C47 O47 -3(2) . . . . ?
C48 O48 C47 C44 173.7(17) . . . . ?

_smtbx_masks_special_details     ?
loop_
_smtbx_masks_void_nr
_smtbx_masks_void_average_x
_smtbx_masks_void_average_y
_smtbx_masks_void_average_z
_smtbx_masks_void_volume
_smtbx_masks_void_count_electrons
_smtbx_masks_void_content
1 -0.160 -0.250 0.000 851.2 237.8 ?
2 -0.367 0.250 0.500 851.2 237.0 ?
3 -0.017 0.216 0.949 13.6 0.4 ?
4 0.017 0.716 0.551 13.6 0.5 ?
5 0.483 0.284 0.051 13.6 0.5 ?
6 0.517 0.784 0.449 13.6 0.5 ?

_shelx_res_file                  
;
TITL s5009r_a.res in P2(1)2(1)2(1)
    s5009r.res
    created by SHELXL-2018/3 at 12:02:21 on 26-Sep-2019
REM Old TITL s5009r in P2(1)2(1)2(1)
REM SHELXT solution in P2(1)2(1)2(1)
REM R1 0.198, Rweak 0.069, Alpha 0.007, Orientation as input
REM Flack x = 0.316 ( 0.014 ) from Parsons' quotients
REM Formula found by SHELXT: C38 N15 O10 Cl0A
CELL 1.54184 9.109948 24.135143 34.113676 90 90 90
ZERR 4 0.000199 0.000902 0.001051 0 0 0
LATT -1
SYMM 0.5-X,-Y,0.5+Z
SYMM -X,0.5+Y,0.5-Z
SYMM 0.5+X,0.5-Y,-Z
SFAC C H Cl Cu N O Si
UNIT 212 336 4 4 52 48 4
DFIX 1.28 0.01 O0A C2A O2 C2A O1A C2A
SADI Si2 C52A Si2 C51 Si1 C50A Si1 C49 Si1 C50 Si1 C52 Si2 C51A
SADI C52 C50 C51A C51 C50A C50 C51 C52A C51A C52A C52 C50A
SADI O48 C48 O48 C48A
SADI C49 C48 C49A C48A
SIMU Si1 Si2 C50A C51 C52A C50 C49 C52 C49A C51A C48 C48A O48
RIGU Si1 Si2 C50A C51 C52A C50 C49 C52 C49A C51A C48 C48A O48

L.S. 16 0 160
PLAN  47
SIZE 0.01 0.014 0.329
TEMP -123.15(2)
BOND $H
LIST 4
MORE -1
CONF
ABIN
fmap 2
acta
SHEL 9999 0.8
REM <olex2.extras>
REM <HklSrc "%.\\s5009r.hkl">
REM </olex2.extras>

WGHT    0.100200    2.113800
FVAR       0.93499   0.60061
CU1   4    0.688908    0.437683    0.693189    11.00000    0.04980    0.06827 =
         0.05757    0.00782    0.00008    0.00374
CL0A  3    0.600949    0.405266    0.637576    11.00000    0.07283    0.07989 =
         0.06482    0.00214   -0.00369    0.00482
O47   6    0.144127    0.480773    0.303236    11.00000    0.12417    0.14441 =
         0.11738   -0.07511   -0.06523    0.02848
O48   6    0.200644    0.450578    0.362965    11.00000    0.11335    0.09013 =
         0.11504   -0.02128   -0.00634   -0.02959
O51   6    0.498306    0.477563    0.331236    11.00000    0.10678    0.07638 =
         0.04336   -0.02709   -0.00870    0.01571
O54   6    0.706364    0.596868    0.365052    11.00000    0.05057    0.08714 =
         0.04104   -0.01036   -0.00082    0.00150
O57   6    0.398915    0.642141    0.421244    11.00000    0.02858    0.08184 =
         0.03673    0.00645   -0.00871   -0.00077
O60   6    0.399597    0.531839    0.478945    11.00000    0.05383    0.08184 =
         0.04522   -0.00019   -0.00231    0.00292
O63   6    0.737375    0.544432    0.517446    11.00000    0.04835    0.09314 =
         0.04724    0.00046    0.00760    0.00813
O66   6    0.698708    0.669566    0.552652    11.00000    0.04042    0.07528 =
         0.06371    0.02540    0.00370    0.00391
O69   6    0.404182    0.648572    0.606265    11.00000    0.04441    0.06293 =
         0.05481    0.01417    0.00664   -0.00238
N2    5    0.764875    0.466758    0.746049    11.00000    0.04878    0.06819 =
         0.04657    0.00510    0.00582    0.00641
N4    5    0.583811    0.514671    0.694545    11.00000    0.04904    0.05202 =
         0.05266    0.01969    0.00319    0.00224
N1    5    0.593848    0.379780    0.729291    11.00000    0.05343    0.07378 =
         0.07360    0.00927   -0.00738    0.00492
N5    5    0.509689    0.548603    0.671023    11.00000    0.04823    0.05566 =
         0.04948   -0.00129    0.00253    0.00662
N7    5    0.572670    0.683855    0.648164    11.00000    0.04482    0.06015 =
         0.05658    0.00836   -0.00047   -0.00235
AFIX  43
H7    2    0.600506    0.687184    0.672754    11.00000   -1.20000
AFIX   0
N8    5    0.766975    0.618012    0.605053    11.00000    0.04422    0.07150 =
         0.03645    0.02064    0.00934    0.00515
AFIX  43
H8    2    0.765486    0.614783    0.630745    11.00000   -1.20000
AFIX   0
N9    5    0.583660    0.537121    0.569436    11.00000    0.03710    0.07571 =
         0.04447    0.01466    0.00852    0.00729
AFIX  43
H9    2    0.570166    0.543417    0.594588    11.00000   -1.20000
AFIX   0
N10   5    0.412753    0.605015    0.520762    11.00000    0.03594    0.06957 =
         0.03398    0.01611    0.00422    0.00731
AFIX   3
H10   2    0.363683    0.609535    0.542042    11.00000   -1.20000
AFIX   0
N11   5    0.597135    0.638735    0.460854    11.00000    0.02818    0.06424 =
         0.03106    0.00014   -0.00466    0.00069
AFIX  43
H11   2    0.629564    0.636127    0.485083    11.00000   -1.20000
AFIX   0
N12   5    0.643798    0.543054    0.416723    11.00000    0.05240    0.06040 =
         0.04502    0.00138   -0.00030    0.00225
AFIX  43
H12   2    0.631521    0.541432    0.442284    11.00000   -1.20000
AFIX   0
N13   5    0.388466    0.535033    0.373752    11.00000    0.03868    0.08570 =
         0.05795   -0.01040   -0.00113   -0.00165
AFIX  43
H13   2    0.393583    0.551314    0.396793    11.00000   -1.20000
AFIX   0
PART 2
C48A  1    0.157487    0.400854    0.343431   -21.00000    0.14370    0.09962 =
         0.16168   -0.04402    0.01103   -0.03787
AFIX  23
H48A  2    0.237212    0.385126    0.327149   -21.00000   -1.20000
H48B  2    0.067863    0.405864    0.327407   -21.00000   -1.20000
AFIX   0
PART 0
C7    1    0.985942    0.407266    0.653439    11.00000    0.08296    0.07089 =
         0.06324   -0.00721    0.02875    0.02114
AFIX  43
H7A   2    0.930997    0.385223    0.635634    11.00000   -1.20000
AFIX   0
C8    1    1.131008    0.409145    0.649363    11.00000    0.07429    0.08697 =
         0.07900    0.01707    0.01455    0.01049
AFIX  43
H8A   2    1.178333    0.388812    0.629143    11.00000   -1.20000
AFIX   0
C9    1    1.212762    0.441674    0.675447    11.00000    0.04251    0.08245 =
         0.11080    0.02335    0.01604    0.00918
AFIX  43
H9A   2    1.315801    0.445476    0.672111    11.00000   -1.20000
AFIX   0
N3    5    0.913303    0.435048    0.681533    11.00000    0.05338    0.07433 =
         0.07227    0.00630    0.00262    0.00461
C11   1    0.992459    0.464167    0.708282    11.00000    0.06250    0.07321 =
         0.05703    0.02663   -0.00565    0.00861
C12   1    0.905761    0.495526    0.737474    11.00000    0.05606    0.06600 =
         0.06293    0.02489    0.00539    0.00368
AFIX  23
H12A  2    0.885212    0.533142    0.727285    11.00000   -1.20000
H12B  2    0.963201    0.499373    0.761959    11.00000   -1.20000
AFIX   0
C10   1    1.143847    0.467694    0.705483    11.00000    0.05209    0.07246 =
         0.07329    0.03425   -0.00671    0.00652
AFIX  43
H10A  2    1.198565    0.488034    0.724322    11.00000   -1.20000
AFIX   0
C13   1    0.659311    0.505212    0.763730    11.00000    0.06294    0.08238 =
         0.03768    0.01430   -0.00469    0.00264
AFIX  23
H13A  2    0.711650    0.531880    0.780785    11.00000   -1.20000
H13B  2    0.588573    0.484372    0.780100    11.00000   -1.20000
AFIX   0
C14   1    0.578812    0.535834    0.732181    11.00000    0.05026    0.08231 =
         0.05320    0.01393    0.00705   -0.00105
C1    1    0.482079    0.345621    0.723549    11.00000    0.05639    0.08292 =
         0.06687    0.01692   -0.00408   -0.00451
AFIX  43
H1    2    0.433160    0.347666    0.698998    11.00000   -1.20000
AFIX   0
C2    1    0.430576    0.307128    0.750404    11.00000    0.07771    0.07171 =
         0.07579    0.01450   -0.01296   -0.00243
AFIX  43
H2    2    0.357429    0.280928    0.743308    11.00000   -1.20000
AFIX   0
C3    1    0.489863    0.308034    0.788458    11.00000    0.07019    0.06818 =
         0.08714    0.01807    0.01584   -0.00908
AFIX  43
H3    2    0.451259    0.284604    0.808320    11.00000   -1.20000
AFIX   0
C4    1    0.608907    0.344664    0.796831    11.00000    0.09017    0.07450 =
         0.05282    0.01719    0.01480    0.01208
AFIX  43
H4    2    0.654469    0.345071    0.821879    11.00000   -1.20000
AFIX   0
C5    1    0.656017    0.379936    0.766804    11.00000    0.04537    0.06769 =
         0.08090    0.01356    0.00411    0.00108
C6    1    0.789523    0.418070    0.770777    11.00000    0.05505    0.06323 =
         0.06845    0.01060   -0.01166    0.00363
AFIX  23
H6A   2    0.802076    0.429495    0.798447    11.00000   -1.20000
H6B   2    0.879477    0.398410    0.762310    11.00000   -1.20000
AFIX   0
N6    5    0.455078    0.589749    0.693840    11.00000    0.04304    0.06267 =
         0.03951    0.02184    0.00126   -0.00040
C15   1    0.496883    0.582868    0.731341    11.00000    0.06136    0.06163 =
         0.06332    0.01178    0.01480    0.00774
AFIX  43
H15   2    0.473778    0.606200    0.752904    11.00000   -1.20000
AFIX   0
C16   1    0.361221    0.632110    0.675476    11.00000    0.04845    0.04489 =
         0.04634    0.01485    0.01231    0.00989
C19   1    0.449838    0.655808    0.640657    11.00000    0.03371    0.06709 =
         0.05357    0.01012    0.00715    0.01115
C20   1    0.663808    0.709406    0.617876    11.00000    0.04783    0.04609 =
         0.05653    0.02173    0.01423    0.00038
C23   1    0.709989    0.664240    0.588625    11.00000    0.03252    0.06818 =
         0.05556    0.03150    0.00582   -0.00499
C24   1    0.831571    0.572753    0.581624    11.00000    0.04027    0.05690 =
         0.05283    0.02023    0.00707    0.01512
C27   1    0.712753    0.550678    0.552580    11.00000    0.02816    0.05974 =
         0.05681    0.00729   -0.00256    0.01159
C28   1    0.465103    0.511876    0.546122    11.00000    0.04046    0.07380 =
         0.04352    0.00870   -0.00158   -0.00092
C31   1    0.424340    0.550898    0.511445    11.00000    0.03029    0.07130 =
         0.06093    0.02162    0.00983    0.00773
C32   1    0.356595    0.644406    0.491574    11.00000    0.03899    0.07282 =
         0.03790    0.01931    0.00432    0.01228
C35   1    0.454546    0.640007    0.454065    11.00000    0.03810    0.04792 =
         0.04217   -0.00269    0.00780   -0.00117
C36   1    0.704467    0.641713    0.427461    11.00000    0.02388    0.08180 =
         0.03407   -0.00879    0.00456   -0.00598
C39   1    0.681704    0.592207    0.400570    11.00000    0.02281    0.08015 =
         0.04493   -0.00056   -0.00948    0.00401
C40   1    0.622296    0.492692    0.393920    11.00000    0.07092    0.06709 =
         0.05452    0.00306    0.00479    0.01150
C43   1    0.499965    0.501807    0.361991    11.00000    0.06504    0.06367 =
         0.08317    0.00693   -0.00092    0.00281
C44   1    0.260724    0.544362    0.349171    11.00000    0.05297    0.07937 =
         0.07363   -0.03092   -0.00571   -0.00392
C47   1    0.197565    0.489693    0.334407    11.00000    0.08157    0.07759 =
         0.10549   -0.03338   -0.00627    0.01671
C45   1    0.137934    0.569926    0.375977    11.00000    0.04552    0.10219 =
         0.07999   -0.02548   -0.00901   -0.00066
AFIX  33
H45A  2    0.049645    0.576806    0.360302    11.00000   -1.50000
H45B  2    0.114629    0.543999    0.397192    11.00000   -1.50000
H45C  2    0.172932    0.604919    0.387157    11.00000   -1.50000
AFIX   0
C46   1    0.294994    0.581376    0.314771    11.00000    0.09279    0.09959 =
         0.08765    0.01626    0.01322    0.02305
AFIX  33
H46A  2    0.206203    0.586611    0.298981    11.00000   -1.50000
H46B  2    0.329536    0.617385    0.324317    11.00000   -1.50000
H46C  2    0.371521    0.564192    0.298652    11.00000   -1.50000
AFIX   0
C42   1    0.765389    0.473859    0.373555    11.00000    0.07473    0.09166 =
         0.05768   -0.01955    0.01139    0.02863
AFIX  33
H42A  2    0.746639    0.439968    0.358546    11.00000   -1.50000
H42B  2    0.799496    0.503085    0.355814    11.00000   -1.50000
H42C  2    0.840767    0.466580    0.393394    11.00000   -1.50000
AFIX   0
C41   1    0.568545    0.446064    0.420440    11.00000    0.10558    0.06840 =
         0.07073   -0.00627    0.00320   -0.00403
AFIX  33
H41A  2    0.554376    0.412362    0.404871    11.00000   -1.50000
H41B  2    0.641505    0.439061    0.440961    11.00000   -1.50000
H41C  2    0.475205    0.456799    0.432535    11.00000   -1.50000
AFIX   0
C38   1    0.690000    0.695237    0.406046    11.00000    0.03864    0.06255 =
         0.05711    0.00544    0.00371   -0.00056
AFIX  33
H38A  2    0.760837    0.696304    0.384439    11.00000   -1.50000
H38B  2    0.590271    0.698612    0.395544    11.00000   -1.50000
H38C  2    0.709376    0.726000    0.424068    11.00000   -1.50000
AFIX   0
C37   1    0.858443    0.635645    0.446297    11.00000    0.03076    0.07196 =
         0.05061    0.00098   -0.00229    0.00275
AFIX  33
H37A  2    0.864514    0.600130    0.460128    11.00000   -1.50000
H37B  2    0.933636    0.636985    0.425775    11.00000   -1.50000
H37C  2    0.874543    0.665984    0.464900    11.00000   -1.50000
AFIX   0
C34   1    0.199019    0.634014    0.482309    11.00000    0.04095    0.09587 =
         0.04594    0.01648    0.00609    0.01452
AFIX  33
H34A  2    0.165373    0.660979    0.462801    11.00000   -1.50000
H34B  2    0.187816    0.596458    0.471805    11.00000   -1.50000
H34C  2    0.140307    0.637774    0.506233    11.00000   -1.50000
AFIX   0
C33   1    0.374999    0.703369    0.508495    11.00000    0.06373    0.07062 =
         0.05465    0.00053    0.00657    0.02391
AFIX  33
H33A  2    0.338265    0.730558    0.489547    11.00000   -1.50000
H33B  2    0.319291    0.706507    0.532970    11.00000   -1.50000
H33C  2    0.479118    0.710446    0.513701    11.00000   -1.50000
AFIX   0
C30   1    0.328931    0.507529    0.573523    11.00000    0.04056    0.08060 =
         0.04576    0.00911    0.00042   -0.00904
AFIX  33
H30A  2    0.247011    0.490860    0.559114    11.00000   -1.50000
H30B  2    0.353143    0.484363    0.596212    11.00000   -1.50000
H30C  2    0.300918    0.544627    0.582490    11.00000   -1.50000
AFIX   0
C29   1    0.506165    0.454438    0.531952    11.00000    0.08086    0.06362 =
         0.06456    0.00201   -0.01114    0.00248
AFIX  33
H29A  2    0.425031    0.438950    0.516598    11.00000   -1.50000
H29B  2    0.594236    0.456708    0.515534    11.00000   -1.50000
H29C  2    0.525790    0.430503    0.554558    11.00000   -1.50000
AFIX   0
C26   1    0.875616    0.526928    0.609503    11.00000    0.03655    0.07247 =
         0.05266    0.01427   -0.00124    0.01409
AFIX  33
H26A  2    0.918950    0.496276    0.594634    11.00000   -1.50000
H26B  2    0.947676    0.541143    0.628313    11.00000   -1.50000
H26C  2    0.788753    0.513679    0.623621    11.00000   -1.50000
AFIX   0
C25   1    0.962191    0.593620    0.558115    11.00000    0.02645    0.10556 =
         0.05903    0.01350    0.00864   -0.00194
AFIX  33
H25A  2    1.003571    0.563051    0.542772    11.00000   -1.50000
H25B  2    0.930123    0.623190    0.540388    11.00000   -1.50000
H25C  2    1.037052    0.608065    0.576036    11.00000   -1.50000
AFIX   0
C22   1    0.802324    0.733261    0.636510    11.00000    0.04446    0.07267 =
         0.07701    0.00955   -0.01113   -0.01528
AFIX  33
H22A  2    0.863334    0.750378    0.616184    11.00000   -1.50000
H22B  2    0.775067    0.761252    0.656007    11.00000   -1.50000
H22C  2    0.857541    0.703477    0.649309    11.00000   -1.50000
AFIX   0
C21   1    0.578166    0.754645    0.597347    11.00000    0.06128    0.06594 =
         0.05309    0.02520    0.00873    0.00536
AFIX  33
H21A  2    0.639706    0.771635    0.577081    11.00000   -1.50000
H21B  2    0.490302    0.738701    0.585202    11.00000   -1.50000
H21C  2    0.549042    0.782887    0.616465    11.00000   -1.50000
AFIX   0
C17   1    0.218547    0.606470    0.661739    11.00000    0.03310    0.07540 =
         0.06940    0.01194    0.00497   -0.00138
AFIX  33
H17A  2    0.157141    0.635046    0.649589    11.00000   -1.50000
H17B  2    0.239473    0.577327    0.642532    11.00000   -1.50000
H17C  2    0.166670    0.590440    0.684205    11.00000   -1.50000
AFIX   0
C18   1    0.329236    0.677749    0.706789    11.00000    0.05794    0.06443 =
         0.06703    0.00273    0.02024    0.00504
AFIX  33
H18A  2    0.266777    0.706511    0.695257    11.00000   -1.50000
H18B  2    0.278920    0.661090    0.729279    11.00000   -1.50000
H18C  2    0.421941    0.694285    0.715479    11.00000   -1.50000
AFIX   0
PART 1
SI1   7    0.167722    0.280872    0.379040    21.00000    0.23215    0.10736 =
         0.32406    0.00379   -0.07627   -0.03677
PART 0
PART 2
SI2   7    0.043305    0.292187    0.368867   -21.00000    0.25041    0.11694 =
         0.21957    0.00707    0.02404   -0.04935
PART 0
PART 1
C50A  1    0.141791    0.252911    0.326957    21.00000    0.43508    0.17380 =
         0.33540   -0.09583   -0.10383   -0.03204
AFIX  33
H50A  2    0.072004    0.276444    0.312789    21.00000   -1.50000
H50B  2    0.236331    0.253014    0.313251    21.00000   -1.50000
H50C  2    0.103770    0.214966    0.328182    21.00000   -1.50000
AFIX   0
PART 0
PART 2
C51   1    0.188533    0.268956    0.332487   -21.00000    0.36783    0.12243 =
         0.27634   -0.14462   -0.02281   -0.06128
AFIX  33
H51A  2    0.190600    0.294609    0.310226   -21.00000   -1.50000
H51B  2    0.284770    0.268680    0.345323   -21.00000   -1.50000
H51C  2    0.165188    0.231587    0.323136   -21.00000   -1.50000
AFIX   0
C52A  1   -0.142178    0.291958    0.343945   -21.00000    0.34671    0.23364 =
         0.33531   -0.12131   -0.04429   -0.08539
AFIX  33
H52A  2   -0.140909    0.317899    0.321847   -21.00000   -1.50000
H52B  2   -0.163898    0.254578    0.334340   -21.00000   -1.50000
H52C  2   -0.217821    0.303277    0.362735   -21.00000   -1.50000
AFIX   0
PART 0
PART 1
C50   1    0.301737    0.234550    0.404805    21.00000    0.28652    0.08983 =
         0.40657    0.07498   -0.06850   -0.01120
AFIX  33
H50D  2    0.396673    0.236022    0.391336    21.00000   -1.50000
H50E  2    0.313776    0.246996    0.431960    21.00000   -1.50000
H50F  2    0.264832    0.196410    0.404592    21.00000   -1.50000
AFIX   0
C49   1    0.235896    0.354443    0.383595    21.00000    0.16638    0.07939 =
         0.21167   -0.01736    0.02842   -0.02039
AFIX  23
H49A  2    0.231849    0.366075    0.411404    21.00000   -1.20000
H49B  2    0.339416    0.356393    0.374874    21.00000   -1.20000
AFIX   0
C52   1   -0.016244    0.278918    0.404310    21.00000    0.25430    0.16057 =
         0.42158    0.08045    0.02270   -0.08705
AFIX  33
H52D  2   -0.084983    0.303311    0.390509    21.00000   -1.50000
H52E  2   -0.054162    0.240920    0.404095    21.00000   -1.50000
H52F  2   -0.005218    0.291506    0.431463    21.00000   -1.50000
AFIX   0
PART 0
PART 2
C49A  1    0.126006    0.363212    0.384414   -21.00000    0.16170    0.08207 =
         0.18617   -0.03503    0.04948   -0.00980
AFIX  23
H49C  2    0.056670    0.383079    0.401786   -21.00000   -1.20000
H49D  2    0.218953    0.357427    0.398883   -21.00000   -1.20000
AFIX   0
C51A  1    0.041232    0.242350    0.411369   -21.00000    0.31218    0.14939 =
         0.39571    0.00483    0.02575   -0.07094
AFIX  33
H51D  2    0.137393    0.242520    0.424246   -21.00000   -1.50000
H51E  2   -0.034350    0.253652    0.430182   -21.00000   -1.50000
H51F  2    0.019573    0.204954    0.401787   -21.00000   -1.50000
AFIX   0
PART 0
PART 1
C48   1    0.132377    0.398101    0.356065    21.00000    0.10461    0.08784 =
         0.14362   -0.03140    0.06908   -0.03252
AFIX  23
H48C  2    0.136246    0.387967    0.327963    21.00000   -1.20000
H48D  2    0.028831    0.398180    0.364873    21.00000   -1.20000
AFIX   0

PART 0
O0A   6    0.835424    0.621721    0.697578    11.00000    0.04761    0.07253 =
         0.08641    0.03058   -0.00652    0.00151
O2    6    0.705765    0.687325    0.723468    11.00000    0.13730    0.10084 =
         0.09842   -0.00343   -0.01318    0.00053
C2A   1    0.796685    0.648247    0.724895    11.00000    0.10714    0.07027 =
         0.12262    0.03526   -0.06767   -0.01887
O1A   6    0.847516    0.635408    0.758459    11.00000    0.35509    0.16872 =
         0.17343   -0.00076   -0.12792    0.05225
AFIX   3
H1A   2    0.795016    0.649198    0.776189    11.00000   -1.50000
AFIX   0
HKLF 4


REM  s5009r_a.res in P2(1)2(1)2(1)
REM wR2 = 0.1949, GooF = S = 1.052, Restrained GooF = 1.053 for all data
REM R1 = 0.0715 for 7251 Fo > 4sig(Fo) and 0.1081 for all 10629 data
REM 785 parameters refined using 253 restraints

END

WGHT      0.1007      2.1103

REM Highest difference peak  0.345,  deepest hole -0.497,  1-sigma level  0.055
Q1    1   0.7977  0.4393  0.6947  11.00000  0.05    0.35
Q2    1   0.2975  0.2455  0.2912  11.00000  0.05    0.33
Q3    1   0.8450  0.6366  0.7114  11.00000  0.05    0.30
Q4    1   0.7010  0.4012  0.6391  11.00000  0.05    0.27
Q5    1   0.5840  0.4389  0.6953  11.00000  0.05    0.26
Q6    1  -0.3133  0.2932  0.3617  11.00000  0.05    0.25
Q7    1  -0.1590  0.3313  0.3171  11.00000  0.05    0.23
Q8    1   1.0099  0.6415  0.7745  11.00000  0.05    0.23
Q9    1   0.8231  0.3981  0.6746  11.00000  0.05    0.23
Q10   1   0.8831  0.3774  0.6868  11.00000  0.05    0.22
Q11   1  -0.1478  0.3832  0.3757  11.00000  0.05    0.22
Q12   1   0.7867  0.4895  0.6677  11.00000  0.05    0.22
Q13   1   1.4447  0.4430  0.6772  11.00000  0.05    0.22
Q14   1   0.3114  0.4373  0.3500  11.00000  0.05    0.21
Q15   1   0.4274  0.6170  0.5533  11.00000  0.05    0.21
Q16   1   0.3775  0.4021  0.2689  11.00000  0.05    0.21
Q17   1  -0.1208  0.3239  0.2882  11.00000  0.05    0.21
Q18   1   0.9285  0.6205  0.6961  11.00000  0.05    0.20
Q19   1  -0.2135  0.3593  0.3612  11.00000  0.05    0.20
Q20   1   0.5727  0.4807  0.6736  11.00000  0.05    0.20
Q21   1   0.3468  0.5158  0.6724  11.00000  0.05    0.19
Q22   1   0.4122  0.4219  0.3126  11.00000  0.05    0.19
Q23   1  -0.1247  0.3967  0.3873  11.00000  0.05    0.19
Q24   1   0.8008  0.7590  0.4301  11.00000  0.05    0.19
Q25   1  -0.1882  0.2635  0.3830  11.00000  0.05    0.19
Q26   1   0.7582  0.3786  0.6783  11.00000  0.05    0.19
Q27   1   1.4262  0.4475  0.7174  11.00000  0.05    0.18
Q28   1   0.1274  0.6314  0.6944  11.00000  0.05    0.18
Q29   1   0.3353  0.3216  0.3884  11.00000  0.05    0.18
Q30   1   0.0121  0.2423  0.3485  11.00000  0.05    0.18
Q31   1   0.5771  0.6372  0.7077  11.00000  0.05    0.18
Q32   1   0.2164  0.6388  0.5642  11.00000  0.05    0.18
Q33   1   0.7117  0.5609  0.6207  11.00000  0.05    0.18
Q34   1   0.1561  0.3588  0.4342  11.00000  0.05    0.18
Q35   1   0.4155  0.7542  0.7423  11.00000  0.05    0.17
Q36   1   0.5885  0.4387  0.7893  11.00000  0.05    0.17
Q37   1   0.6085  0.7034  0.4907  11.00000  0.05    0.17
Q38   1   0.7091  0.7032  0.3599  11.00000  0.05    0.17
Q39   1   0.5609  0.7973  0.5669  11.00000  0.05    0.17
Q40   1   0.3053  0.3155  0.7432  11.00000  0.05    0.17
Q41   1   0.8353  0.5725  0.6467  11.00000  0.05    0.17
Q42   1   0.2939  0.6496  0.6357  11.00000  0.05    0.17
Q43   1   0.3632  0.4372  0.6111  11.00000  0.05    0.16
Q44   1  -0.0879  0.2200  0.3206  11.00000  0.05    0.16
Q45   1   0.3009  0.1622  0.3247  11.00000  0.05    0.16
Q46   1   1.3606  0.4148  0.6451  11.00000  0.05    0.16
Q47   1   0.0591  0.2818  0.2631  11.00000  0.05    0.16
;
_shelx_res_checksum              29556
_shelx_fab_file                  
;
-10 -4 -1 1.0019 0.4300
-10 -3 -4 1.3536 0.8690
-10 -3 -3 0.1512 -0.7874
-10 -3 -2 -2.2655 -0.7349
-10 -3 -1 -0.1522 1.2677
-10 -2 -5 -0.1303 0.1432
-10 -2 -4 -1.5331 0.0373
-10 -2 -3 0.5310 -0.2409
-10 -2 -2 1.2569 0.5334
-10 -2 -1 -1.5202 -0.4158
-10 -1 -5 -0.1497 -0.4001
-10 -1 -4 0.5912 0.0194
-10 -1 -3 0.8259 1.6737
-10 -1 -2 0.6319 0.7543
-10 -1 -1 -0.4975 -1.5104
-9 -12 -3 0.1876 -0.6593
-9 -12 -2 0.4304 2.0108
-9 -12 -1 1.0609 0.1611
-9 -11 -7 -0.1936 -0.1703
-9 -11 -6 -0.8617 -1.4287
-9 -11 -5 1.0308 2.2984
-9 -11 -4 -1.2943 0.1154
-9 -11 -3 1.4103 0.2636
-9 -11 -2 -0.5829 -2.1436
-9 -11 -1 2.3805 0.5041
-9 -10 -10 1.2095 -0.4463
-9 -10 -9 -0.6970 0.6099
-9 -10 -8 0.0007 -1.1917
-9 -10 -7 0.1319 1.7430
-9 -10 -6 1.3426 0.7154
-9 -10 -5 -1.2151 1.5511
-9 -10 -4 2.6188 -1.1972
-9 -10 -3 -1.6648 2.3046
-9 -10 -2 0.1028 -2.8374
-9 -10 -1 -2.0466 -0.0137
-9 -9 -11 0.5460 -0.4747
-9 -9 -10 0.8183 -0.2187
-9 -9 -9 -1.3571 0.4175
-9 -9 -8 1.2783 0.9664
-9 -9 -7 1.4453 0.9073
-9 -9 -6 2.1140 0.8776
-9 -9 -5 -0.2063 -2.8746
-9 -9 -4 1.2762 1.3197
-9 -9 -3 -0.6118 0.2642
-9 -9 -2 1.0623 1.2906
-9 -9 -1 -2.4886 -1.0493
-9 -8 -13 0.0507 1.1600
-9 -8 -12 0.8136 -0.6070
-9 -8 -11 -1.1461 1.1068
-9 -8 -10 -0.7166 -0.0847
-9 -8 -9 3.6397 -0.9846
-9 -8 -8 1.6205 0.4735
-9 -8 -7 -0.8709 0.2848
-9 -8 -6 0.1427 -1.8279
-9 -8 -5 1.7573 -0.7791
-9 -8 -4 -1.2091 -0.3278
-9 -8 -3 0.6434 0.0827
-9 -8 -2 0.7875 0.1076
-9 -8 -1 -0.1843 0.3680
-9 -7 -14 -0.2040 0.1699
-9 -7 -13 0.7327 -0.8661
-9 -7 -12 1.6634 0.9313
-9 -7 -11 -0.3545 0.2746
-9 -7 -10 -0.0863 0.3111
-9 -7 -9 1.8797 -1.6517
-9 -7 -8 0.4036 -2.3028
-9 -7 -7 -0.5553 -1.1724
-9 -7 -6 -0.5759 0.6949
-9 -7 -5 -1.3284 -0.0798
-9 -7 -4 0.9515 -1.8465
-9 -7 -3 -1.8153 -0.8386
-9 -7 -2 0.1958 -0.5366
-9 -7 -1 -1.1254 0.2808
-9 -6 -15 -1.4454 -0.1116
-9 -6 -14 0.4600 -1.9441
-9 -6 -13 0.6712 -0.9253
-9 -6 -12 0.4829 -0.8979
-9 -6 -11 0.6950 -0.8597
-9 -6 -10 1.3012 -1.9067
-9 -6 -9 -2.9454 0.6707
-9 -6 -8 -1.0202 -0.7338
-9 -6 -7 1.1155 0.1277
-9 -6 -6 -0.4528 0.3126
-9 -6 -5 -1.4216 0.9663
-9 -6 -4 -0.6302 2.0555
-9 -6 -3 -2.2414 0.1117
-9 -6 -2 -1.1627 0.8804
-9 -6 -1 -1.1374 -0.3136
-9 -5 -15 -2.5620 -1.2547
-9 -5 -14 1.4731 0.9140
-9 -5 -13 -1.7862 -2.1994
-9 -5 -12 -0.1923 -0.4971
-9 -5 -11 -1.0194 -1.3342
-9 -5 -10 1.5048 0.1374
-9 -5 -9 -1.3171 -0.2045
-9 -5 -8 -0.0105 0.5175
-9 -5 -7 -1.0751 0.1971
-9 -5 -6 1.9541 0.0156
-9 -5 -5 1.3387 0.8123
-9 -5 -4 0.1431 0.4950
-9 -5 -3 -0.4085 1.4747
-9 -5 -2 0.8325 3.1079
-9 -5 -1 -0.6191 -0.9226
-9 -4 -16 0.4895 -0.2536
-9 -4 -15 3.2570 -0.1797
-9 -4 -14 -2.6621 1.1428
-9 -4 -13 -0.6441 -0.5123
-9 -4 -12 -0.3696 -0.5976
-9 -4 -11 1.3159 0.0322
-9 -4 -10 -2.3271 0.5455
-9 -4 -9 1.3144 0.8121
-9 -4 -8 1.1569 -0.8431
-9 -4 -7 -0.7467 -0.1701
-9 -4 -6 -1.2350 0.4085
-9 -4 -5 -0.0471 -0.7573
-9 -4 -4 0.8789 -1.2661
-9 -4 -3 1.2638 -0.0100
-9 -4 -2 -0.3840 1.8134
-9 -4 -1 -0.5244 -0.7505
-9 -3 -16 -0.0322 -1.3235
-9 -3 -15 1.6219 0.1153
-9 -3 -14 -1.0927 -0.7851
-9 -3 -13 0.2447 2.8146
-9 -3 -12 0.4916 -1.0596
-9 -3 -11 -0.7945 -2.0273
-9 -3 -10 0.2134 -0.3085
-9 -3 -9 -0.3647 0.9534
-9 -3 -8 1.0450 0.1839
-9 -3 -7 0.1602 -1.1302
-9 -3 -6 -0.9529 1.1715
-9 -3 -5 -1.5206 0.7347
-9 -3 -4 0.1826 1.2931
-9 -3 -3 -0.2953 -0.9155
-9 -3 -2 -1.0009 0.1718
-9 -3 -1 -1.0342 3.0799
-9 -2 -17 0.1304 1.2944
-9 -2 -16 -0.5200 -1.8282
-9 -2 -15 -1.3100 -0.0526
-9 -2 -14 0.9425 -1.6697
-9 -2 -13 -0.3789 1.9547
-9 -2 -12 -1.2513 0.4157
-9 -2 -11 -0.6576 0.3726
-9 -2 -10 0.2644 0.2266
-9 -2 -9 -0.8456 -0.3663
-9 -2 -8 -1.3494 0.6055
-9 -2 -7 1.6985 1.3018
-9 -2 -6 0.5524 0.8886
-9 -2 -5 0.9826 0.5491
-9 -2 -4 0.2500 1.5001
-9 -2 -3 1.5613 -0.1297
-9 -2 -2 1.4827 2.3041
-9 -2 -1 2.8208 1.0401
-9 -1 -17 -1.2340 -1.9498
-9 -1 -16 0.4105 0.6302
-9 -1 -15 -1.9797 -0.5429
-9 -1 -14 3.0259 -0.3685
-9 -1 -13 -0.9221 -2.6373
-9 -1 -12 2.6581 0.8459
-9 -1 -11 0.0842 2.1987
-9 -1 -10 1.8689 -0.5655
-9 -1 -9 -0.0835 0.1746
-9 -1 -8 2.2481 0.2298
-9 -1 -7 0.2052 0.0731
-9 -1 -6 0.5962 -1.6848
-9 -1 -5 0.8944 1.6430
-9 -1 -4 -0.6663 -0.5531
-9 -1 -3 1.2932 -2.3977
-9 -1 -2 0.0058 -2.3036
-9 -1 -1 2.0550 -0.8762
-8 -16 -5 -0.7162 1.0002
-8 -16 -4 0.0004 -0.0112
-8 -16 -3 -0.1437 0.0834
-8 -16 -2 1.4872 1.1080
-8 -16 -1 -1.6862 0.1871
-8 -15 -9 -0.8191 -0.1294
-8 -15 -8 0.7981 -1.3415
-8 -15 -7 0.1280 1.0892
-8 -15 -6 0.7049 0.4473
-8 -15 -5 -0.2846 -0.2255
-8 -15 -4 1.5827 -0.3323
-8 -15 -3 -0.6659 -0.3587
-8 -15 -2 -0.6479 0.6272
-8 -15 -1 0.4667 -1.0042
-8 -14 -12 0.4884 2.4192
-8 -14 -11 0.4095 0.2793
-8 -14 -10 0.8466 1.1858
-8 -14 -9 0.9091 0.6579
-8 -14 -8 0.3570 2.4231
-8 -14 -7 -0.2628 -0.6047
-8 -14 -6 1.7405 0.6352
-8 -14 -5 -0.4654 -1.1110
-8 -14 -4 -0.2970 2.2403
-8 -14 -3 -0.1979 -0.5864
-8 -14 -2 -1.2858 -0.1138
-8 -14 -1 0.5477 -0.8133
-8 -13 -14 -0.1414 -0.8144
-8 -13 -13 2.3094 -0.1152
-8 -13 -12 1.3358 -0.3700
-8 -13 -11 1.0884 -1.2875
-8 -13 -10 -0.1230 -1.3915
-8 -13 -9 2.2328 0.6843
-8 -13 -8 1.4094 0.3443
-8 -13 -7 -0.4949 -1.8414
-8 -13 -6 -0.3708 -0.0851
-8 -13 -5 2.1115 0.6883
-8 -13 -4 -0.9746 0.6875
-8 -13 -3 -0.0660 -0.5307
-8 -13 -2 -1.0891 0.0300
-8 -13 -1 0.8642 0.4862
-8 -12 -15 -0.0662 2.4070
-8 -12 -14 -0.4315 -0.5235
-8 -12 -13 -0.3165 1.2484
-8 -12 -12 -0.2169 -1.9059
-8 -12 -11 -0.0160 1.9583
-8 -12 -10 0.1361 -0.4099
-8 -12 -9 -0.9234 -0.1183
-8 -12 -8 1.3135 -0.0565
-8 -12 -7 -0.2318 0.7133
-8 -12 -6 -0.9245 0.9181
-8 -12 -5 -0.2789 -0.4440
-8 -12 -4 1.8921 0.9515
-8 -12 -3 -2.5027 -0.1321
-8 -12 -2 0.2490 0.8268
-8 -12 -1 1.0028 -1.0522
-8 -11 -17 0.0384 0.1710
-8 -11 -16 4.0597 -0.4408
-8 -11 -15 0.8514 -0.8064
-8 -11 -14 2.1232 -0.0466
-8 -11 -13 -0.5188 0.9523
-8 -11 -12 1.2760 -0.2140
-8 -11 -11 0.3775 -0.2301
-8 -11 -10 2.3911 0.3389
-8 -11 -9 -0.5827 -1.4307
-8 -11 -8 -0.9184 -0.6794
-8 -11 -7 1.6846 0.3155
-8 -11 -6 -0.5575 1.0369
-8 -11 -5 -0.6783 -1.2571
-8 -11 -4 -0.6541 1.7774
-8 -11 -3 2.6070 -0.5478
-8 -11 -2 -2.1850 1.4330
-8 -11 -1 -1.4477 -0.9223
-8 -10 -18 1.1502 -0.3219
-8 -10 -17 0.3454 -2.1384
-8 -10 -16 -0.8867 -0.8697
-8 -10 -15 1.4718 -0.7897
-8 -10 -14 0.6963 -1.1778
-8 -10 -13 1.7574 -0.6741
-8 -10 -12 0.6023 0.8514
-8 -10 -11 0.8970 0.5131
-8 -10 -10 -2.1995 0.0589
-8 -10 -9 1.0150 0.8454
-8 -10 -8 -0.4232 2.5225
-8 -10 -7 -1.0492 -0.0148
-8 -10 -6 -0.3591 0.6713
-8 -10 -5 0.4507 0.9969
-8 -10 -4 -1.3914 -0.9699
-8 -10 -3 2.0612 -0.4328
-8 -10 -2 -0.7762 -0.3784
-8 -10 -1 -0.8345 1.2341
-8 -9 -19 0.5779 -0.1180
-8 -9 -18 0.1289 -0.9495
-8 -9 -17 2.5012 -2.2286
-8 -9 -16 -1.7079 -0.3214
-8 -9 -15 0.2430 1.1090
-8 -9 -14 0.8522 -2.5635
-8 -9 -13 1.2429 -3.4295
-8 -9 -12 1.8246 1.0949
-8 -9 -11 1.9086 0.5826
-8 -9 -10 0.3942 -2.1140
-8 -9 -9 0.4356 0.6163
-8 -9 -8 2.1581 3.6289
-8 -9 -7 2.3244 0.0341
-8 -9 -6 -0.0654 0.4125
-8 -9 -5 0.0376 -0.1277
-8 -9 -4 -1.4469 1.1601
-8 -9 -3 -2.3136 -0.3013
-8 -9 -2 -1.2667 -0.5533
-8 -9 -1 0.8102 -1.5150
-8 -8 -20 -0.2705 -0.9035
-8 -8 -19 -0.2375 -2.1510
-8 -8 -18 -2.0540 -0.8107
-8 -8 -17 1.0310 0.6314
-8 -8 -16 0.0108 -1.8844
-8 -8 -15 -0.9107 -2.9913
-8 -8 -14 -1.4600 -0.4268
-8 -8 -13 0.4201 0.1945
-8 -8 -12 -2.1121 -2.6531
-8 -8 -11 1.1074 -1.7455
-8 -8 -10 2.3996 1.6229
-8 -8 -9 1.4253 0.8135
-8 -8 -8 -0.6789 -3.5672
-8 -8 -7 3.5230 1.1427
-8 -8 -6 0.2025 0.6948
-8 -8 -5 0.7237 1.0166
-8 -8 -4 -0.9350 1.6271
-8 -8 -3 0.5499 2.7432
-8 -8 -2 -1.7808 1.3060
-8 -8 -1 -0.9380 1.4036
-8 -7 -21 -0.4551 -1.9263
-8 -7 -20 -1.7722 1.6274
-8 -7 -19 0.7526 0.8352
-8 -7 -18 -2.9657 -0.2151
-8 -7 -17 -2.1068 0.4870
-8 -7 -16 -1.6847 1.7180
-8 -7 -15 0.7763 -1.7651
-8 -7 -14 -1.5510 2.1447
-8 -7 -13 -0.4328 1.5452
-8 -7 -12 0.4489 -2.5350
-8 -7 -11 -0.6890 -1.2207
-8 -7 -10 2.3086 0.8937
-8 -7 -9 2.9037 -0.6482
-8 -7 -8 0.1638 -3.5523
-8 -7 -7 -2.3724 0.6159
-8 -7 -6 1.9375 -0.2670
-8 -7 -5 0.6413 1.2717
-8 -7 -4 0.6233 -0.1924
-8 -7 -3 2.3639 1.3711
-8 -7 -2 1.2503 1.7518
-8 -7 -1 -1.3159 2.7568
-8 -6 -21 0.7828 -0.2846
-8 -6 -20 0.7589 -0.2731
-8 -6 -19 0.5381 2.4655
-8 -6 -18 2.6658 -0.8830
-8 -6 -17 0.5776 0.5829
-8 -6 -16 -0.0234 -2.1810
-8 -6 -15 3.3869 3.1285
-8 -6 -14 0.2708 -0.8773
-8 -6 -13 0.8906 -0.2939
-8 -6 -12 -1.1704 -0.3780
-8 -6 -11 1.4464 0.0105
-8 -6 -10 -2.0869 -3.6710
-8 -6 -9 -0.7390 -1.4140
-8 -6 -8 -1.5908 2.1954
-8 -6 -7 1.1835 -0.5294
-8 -6 -6 0.6932 -0.7015
-8 -6 -5 -0.7412 -0.6020
-8 -6 -4 -0.6801 0.0323
-8 -6 -3 2.1955 -1.4320
-8 -6 -2 0.5816 -0.2231
-8 -6 -1 0.7132 -0.3319
-8 -5 -22 -0.4394 -0.7321
-8 -5 -21 -0.0544 0.8285
-8 -5 -20 -0.7270 -2.4130
-8 -5 -19 -0.8613 -2.3174
-8 -5 -18 -0.1572 1.0946
-8 -5 -17 -0.2815 -2.2517
-8 -5 -16 -0.8420 -4.3323
-8 -5 -15 -1.0310 0.0641
-8 -5 -14 0.5235 -1.2008
-8 -5 -13 0.9024 -1.7715
-8 -5 -12 -2.0365 -0.6200
-8 -5 -11 1.0133 2.8139
-8 -5 -10 -0.9708 -0.4452
-8 -5 -9 -2.0556 0.1259
-8 -5 -8 0.9533 -0.9100
-8 -5 -7 1.8278 1.8538
-8 -5 -6 -1.7204 0.7782
-8 -5 -5 0.4512 -0.3684
-8 -5 -4 0.6837 -0.6189
-8 -5 -3 -2.3264 1.1799
-8 -5 -2 -2.4325 -1.3846
-8 -5 -1 2.8156 0.6476
-8 -4 -22 0.8108 0.1071
-8 -4 -21 -1.2610 1.1718
-8 -4 -20 1.2209 0.6987
-8 -4 -19 0.8193 1.0221
-8 -4 -18 -1.9632 -1.7289
-8 -4 -17 0.2194 2.8620
-8 -4 -16 -1.5592 2.3997
-8 -4 -15 -0.2392 0.4228
-8 -4 -14 -1.5661 -3.6157
-8 -4 -13 2.0976 1.8085
-8 -4 -12 -0.5061 -0.1233
-8 -4 -11 0.1236 1.2597
-8 -4 -10 -0.3531 -0.1498
-8 -4 -9 2.3716 1.3159
-8 -4 -8 0.8032 -1.5198
-8 -4 -7 -2.0305 0.2682
-8 -4 -6 0.0760 0.6859
-8 -4 -5 3.2622 1.8050
-8 -4 -4 -1.0416 0.4086
-8 -4 -3 -2.3209 1.7762
-8 -4 -2 1.6148 -0.0692
-8 -4 -1 0.6525 1.3030
-8 -3 -22 -0.2071 1.2016
-8 -3 -21 -0.2412 -1.9524
-8 -3 -20 0.0110 -0.7587
-8 -3 -19 -1.5482 -1.6512
-8 -3 -18 0.4910 -1.0728
-8 -3 -17 0.4158 0.2856
-8 -3 -16 2.3122 0.7968
-8 -3 -15 -0.7049 -2.6095
-8 -3 -14 -0.1490 -1.1017
-8 -3 -13 -0.3065 2.3578
-8 -3 -12 4.9373 -1.2842
-8 -3 -11 -1.5339 -2.3807
-8 -3 -10 0.4346 -0.2227
-8 -3 -9 0.9392 3.5338
-8 -3 -8 0.8462 0.3586
-8 -3 -7 -1.2404 -0.6148
-8 -3 -6 3.0102 -1.0906
-8 -3 -5 0.3844 2.8887
-8 -3 -4 -0.6583 -0.8544
-8 -3 -3 1.8331 0.9574
-8 -3 -2 4.7153 1.0087
-8 -3 -1 -2.4104 0.1751
-8 -2 -23 -0.0272 -1.0203
-8 -2 -22 -1.2565 0.4341
-8 -2 -21 -0.7566 0.7140
-8 -2 -20 -2.0331 0.8544
-8 -2 -19 -2.5525 -0.1883
-8 -2 -18 -0.6738 1.1008
-8 -2 -17 -0.3828 -0.1609
-8 -2 -16 -1.0791 -2.5281
-8 -2 -15 -1.0245 0.0173
-8 -2 -14 -2.7802 0.3360
-8 -2 -13 0.5721 -0.3251
-8 -2 -12 -0.3444 -1.8074
-8 -2 -11 0.8278 -1.0595
-8 -2 -10 0.5055 -0.3458
-8 -2 -9 1.8674 -0.0056
-8 -2 -8 0.6266 0.7442
-8 -2 -7 0.3340 0.1614
-8 -2 -6 1.2006 -1.0131
-8 -2 -5 -0.6175 -1.2329
-8 -2 -4 3.3528 -0.7154
-8 -2 -3 -1.3771 -1.2167
-8 -2 -2 -0.5341 -0.0157
-8 -2 -1 1.6017 -2.8034
-8 -1 -23 0.1787 0.5005
-8 -1 -22 -0.9047 -0.5202
-8 -1 -21 0.4902 1.9438
-8 -1 -20 0.0678 2.3139
-8 -1 -19 0.8881 0.6281
-8 -1 -18 1.2122 0.5701
-8 -1 -17 -1.2738 1.1438
-8 -1 -16 0.3816 0.6077
-8 -1 -15 -0.6032 4.4543
-8 -1 -14 3.4125 -1.1062
-8 -1 -13 -1.6857 1.8545
-8 -1 -12 -2.2680 -0.9201
-8 -1 -11 0.3051 3.8593
-8 -1 -10 2.7349 -2.7682
-8 -1 -9 -0.7443 0.4817
-8 -1 -8 1.3324 -0.9593
-8 -1 -7 0.7035 1.0785
-8 -1 -6 -1.9697 -0.1669
-8 -1 -5 -1.0450 -0.3123
-8 -1 -4 4.1155 1.4133
-8 -1 -3 -0.7674 -1.4929
-8 -1 -2 -5.1960 -0.0416
-8 -1 -1 0.4157 1.6303
-7 -19 -5 0.3062 1.6613
-7 -19 -4 -1.0234 1.1823
-7 -19 -3 0.3010 1.1278
-7 -19 -2 -0.4422 0.5326
-7 -19 -1 -0.4821 0.4665
-7 -18 -10 -0.4843 1.2478
-7 -18 -9 -0.0548 -0.9178
-7 -18 -8 1.2692 0.6769
-7 -18 -7 -0.3908 -0.2891
-7 -18 -6 -0.0709 -0.2775
-7 -18 -5 0.1134 -0.5926
-7 -18 -4 1.7873 -0.0513
-7 -18 -3 0.2507 0.4051
-7 -18 -2 0.1051 -0.7137
-7 -18 -1 -0.5321 -0.0065
-7 -17 -13 1.8085 0.0440
-7 -17 -12 0.0592 1.2287
-7 -17 -11 2.4508 0.2478
-7 -17 -10 1.0571 2.1296
-7 -17 -9 1.6580 -0.6518
-7 -17 -8 -1.0457 1.5805
-7 -17 -7 1.2816 0.5199
-7 -17 -6 -0.8239 2.1958
-7 -17 -5 1.0364 0.5767
-7 -17 -4 -1.9116 -0.0130
-7 -17 -3 0.6524 1.3774
-7 -17 -2 -0.3842 -0.0108
-7 -17 -1 0.6420 -0.0695
-7 -16 -15 0.7388 -0.6007
-7 -16 -14 -0.5940 -0.0067
-7 -16 -13 1.2379 -0.5561
-7 -16 -12 -1.0817 -1.3275
-7 -16 -11 1.2014 -1.0798
-7 -16 -10 0.1572 -1.5327
-7 -16 -9 -0.0607 0.7163
-7 -16 -8 -1.6468 -0.9986
-7 -16 -7 1.7090 1.1632
-7 -16 -6 1.2697 -1.4332
-7 -16 -5 1.1823 1.1409
-7 -16 -4 0.4925 -1.0286
-7 -16 -3 -0.5553 2.9537
-7 -16 -2 1.3524 -1.8904
-7 -16 -1 0.8224 -1.5793
-7 -15 -17 0.2075 1.3929
-7 -15 -16 -0.4105 -2.0425
-7 -15 -15 -1.1167 2.1137
-7 -15 -14 0.5393 0.5870
-7 -15 -13 1.1732 0.2986
-7 -15 -12 0.5083 0.9049
-7 -15 -11 -0.8287 1.4365
-7 -15 -10 0.3092 1.7120
-7 -15 -9 1.8624 2.2816
-7 -15 -8 0.4830 2.1645
-7 -15 -7 -1.3899 1.2122
-7 -15 -6 0.4120 -0.9911
-7 -15 -5 -0.1720 1.1749
-7 -15 -4 0.4179 0.6296
-7 -15 -3 -1.7845 -1.2617
-7 -15 -2 -0.1350 -0.3799
-7 -15 -1 -0.4501 0.4569
-7 -14 -18 1.9804 0.0789
-7 -14 -17 -1.0572 0.0820
-7 -14 -16 1.3407 1.4971
-7 -14 -15 -0.4368 0.4218
-7 -14 -14 1.0146 -0.5396
-7 -14 -13 -0.6560 -0.8987
-7 -14 -12 -0.1625 -1.9219
-7 -14 -11 2.6157 0.7662
-7 -14 -10 0.2325 -0.6343
-7 -14 -9 3.9446 -1.4319
-7 -14 -8 1.7677 -1.0735
-7 -14 -7 2.1814 0.9867
-7 -14 -6 0.7119 0.9340
-7 -14 -5 0.3519 -1.0422
-7 -14 -4 0.4330 1.0340
-7 -14 -3 0.7265 -0.0194
-7 -14 -2 -0.5885 -0.5540
-7 -14 -1 -2.2983 0.6420
-7 -13 -20 2.7991 1.2874
-7 -13 -19 1.3154 -0.1876
-7 -13 -18 0.8337 1.0022
-7 -13 -17 -0.8500 -0.8100
-7 -13 -16 3.5900 2.7698
-7 -13 -15 1.3510 0.8289
-7 -13 -14 0.7002 1.3777
-7 -13 -13 -1.8530 3.7732
-7 -13 -12 2.4966 -0.1535
-7 -13 -11 -0.8635 0.8602
-7 -13 -10 -0.4836 -0.3456
-7 -13 -9 -1.6898 1.2428
-7 -13 -8 1.9788 -3.0761
-7 -13 -7 0.6941 -1.5337
-7 -13 -6 -1.8685 0.4495
-7 -13 -5 1.3349 -1.3772
-7 -13 -4 1.3520 -2.1488
-7 -13 -3 1.0635 0.1914
-7 -13 -2 -0.6225 0.1602
-7 -13 -1 -0.2893 0.0642
-7 -12 -21 1.2981 -1.2463
-7 -12 -20 0.3308 0.8348
-7 -12 -19 2.1062 0.2445
-7 -12 -18 -0.0290 -0.1790
-7 -12 -17 2.6588 -1.3932
-7 -12 -16 1.8941 -0.4900
-7 -12 -15 1.4743 -2.0504
-7 -12 -14 3.1242 -0.4567
-7 -12 -13 3.5276 -1.4342
-7 -12 -12 2.9847 1.9041
-7 -12 -11 -0.0581 -1.2320
-7 -12 -10 1.6614 1.1079
-7 -12 -9 0.6174 -0.0736
-7 -12 -8 -2.6556 1.5393
-7 -12 -7 -1.6609 -0.4615
-7 -12 -6 -1.5721 0.8809
-7 -12 -5 -1.0041 1.3668
-7 -12 -4 -2.0018 -4.1695
-7 -12 -3 -2.3801 -1.2460
-7 -12 -2 -0.2156 1.8625
-7 -12 -1 -0.7710 0.5267
-7 -11 -22 0.4741 -0.4530
-7 -11 -21 3.3281 0.0233
-7 -11 -20 1.2151 -2.4927
-7 -11 -19 1.3502 -0.8482
-7 -11 -18 -0.1760 -1.6395
-7 -11 -17 1.8985 1.5146
-7 -11 -16 0.1429 -0.8944
-7 -11 -15 -0.6150 -2.0648
-7 -11 -14 -1.1339 1.0057
-7 -11 -13 0.6127 -2.5358
-7 -11 -12 0.4347 0.0474
-7 -11 -11 0.2649 1.1502
-7 -11 -10 1.9991 0.3252
-7 -11 -9 1.6974 -0.6411
-7 -11 -8 -0.4356 0.6636
-7 -11 -7 1.3177 4.2741
-7 -11 -6 1.7136 0.3757
-7 -11 -5 -1.0244 1.5784
-7 -11 -4 -3.5643 1.9882
-7 -11 -3 -0.7433 1.6696
-7 -11 -2 -0.8287 -0.3379
-7 -11 -1 -1.6238 0.0793
-7 -10 -23 0.0069 -0.5737
-7 -10 -22 -2.6059 -3.0276
-7 -10 -21 0.6109 -1.5337
-7 -10 -20 0.5356 -3.9453
-7 -10 -19 -0.3477 -1.9843
-7 -10 -18 0.5426 -1.3884
-7 -10 -17 1.0785 -1.8887
-7 -10 -16 1.3852 -0.7878
-7 -10 -15 1.6638 -0.6772
-7 -10 -14 0.8925 0.5770
-7 -10 -13 -0.1608 -0.3186
-7 -10 -12 1.5595 0.0647
-7 -10 -11 0.0930 -3.0972
-7 -10 -10 0.2909 0.4730
-7 -10 -9 -1.2419 -0.6747
-7 -10 -8 3.3412 -1.1691
-7 -10 -7 0.9749 -1.4917
-7 -10 -6 -0.9870 -1.0986
-7 -10 -5 1.3749 0.6242
-7 -10 -4 0.3115 2.2638
-7 -10 -3 -0.2206 2.8778
-7 -10 -2 -0.1260 -2.7606
-7 -10 -1 -1.9736 0.2308
-7 -9 -24 -0.3501 0.8398
-7 -9 -23 -0.5732 1.8304
-7 -9 -22 -0.5904 -1.6535
-7 -9 -21 -2.1371 -0.1717
-7 -9 -20 -1.9214 -1.1807
-7 -9 -19 -0.8843 -0.0893
-7 -9 -18 1.4180 -1.0167
-7 -9 -17 -1.4519 -3.6370
-7 -9 -16 -2.5610 -1.7484
-7 -9 -15 1.0135 -0.9200
-7 -9 -14 3.7651 -0.8433
-7 -9 -13 -1.7240 -1.0564
-7 -9 -12 -0.4710 4.0292
-7 -9 -11 3.5970 -1.8713
-7 -9 -10 -0.4033 0.8438
-7 -9 -9 -1.5139 2.8133
-7 -9 -8 0.4314 3.5451
-7 -9 -7 2.2800 -1.2475
-7 -9 -6 -1.5568 -0.5438
-7 -9 -5 -0.3949 2.9037
-7 -9 -4 2.4395 -2.3233
-7 -9 -3 0.0606 -0.3973
-7 -9 -2 0.3877 2.4011
-7 -9 -1 -0.8158 0.0284
-7 -8 -24 -0.4891 -1.0514
-7 -8 -23 -0.7502 -0.6611
-7 -8 -22 -0.2457 -0.1245
-7 -8 -21 -3.8482 -0.0193
-7 -8 -20 0.3709 -1.2676
-7 -8 -19 -2.2854 -0.1118
-7 -8 -18 -0.8905 -0.8552
-7 -8 -17 -2.3832 1.7422
-7 -8 -16 1.9205 -2.6999
-7 -8 -15 0.1602 0.6830
-7 -8 -14 -0.6203 -1.1835
-7 -8 -13 3.2737 -1.2025
-7 -8 -12 2.2378 -2.5227
-7 -8 -11 3.9427 1.1351
-7 -8 -10 0.7197 -1.9670
-7 -8 -9 3.7938 -1.0886
-7 -8 -8 0.6411 -1.9278
-7 -8 -7 0.4845 -0.0280
-7 -8 -6 1.2561 -1.3368
-7 -8 -5 -2.3951 1.3060
-7 -8 -4 0.9035 -1.0557
-7 -8 -3 -1.3086 -1.7399
-7 -8 -2 -0.9009 0.3215
-7 -8 -1 0.9026 1.2820
-7 -7 -25 -1.8003 0.2162
-7 -7 -24 -1.5265 2.3275
-7 -7 -23 -1.6756 1.0242
-7 -7 -22 -0.1518 1.8140
-7 -7 -21 -2.5588 1.2666
-7 -7 -20 -1.4194 2.9707
-7 -7 -19 -1.9443 -0.4530
-7 -7 -18 -0.3858 -0.9592
-7 -7 -17 -2.6179 1.0055
-7 -7 -16 3.0085 1.7169
-7 -7 -15 -3.0625 -2.1000
-7 -7 -14 -0.5688 -2.0297
-7 -7 -13 1.1964 -0.7614
-7 -7 -12 1.2554 -4.1138
-7 -7 -11 -4.6658 -1.7999
-7 -7 -10 1.1103 1.4154
-7 -7 -9 0.8321 -3.1559
-7 -7 -8 -1.3630 -2.3463
-7 -7 -7 -4.6577 0.2096
-7 -7 -6 1.8051 1.6985
-7 -7 -5 0.6866 -1.4759
-7 -7 -4 -1.2293 5.4551
-7 -7 -3 -1.7587 0.8111
-7 -7 -2 0.1690 -1.5655
-7 -7 -1 0.8196 0.6982
-7 -6 -26 -0.1563 0.6225
-7 -6 -25 2.7955 0.4284
-7 -6 -24 0.5376 0.0245
-7 -6 -23 0.6039 1.8385
-7 -6 -22 2.0702 1.7709
-7 -6 -21 0.6914 2.2237
-7 -6 -20 -0.3852 1.5353
-7 -6 -19 -0.8329 1.7887
-7 -6 -18 1.7929 1.3650
-7 -6 -17 -1.0319 -1.0573
-7 -6 -16 -1.1135 2.3917
-7 -6 -15 -1.1961 -1.9978
-7 -6 -14 1.7543 -0.0257
-7 -6 -13 -2.2789 -2.2573
-7 -6 -12 0.1402 0.5150
-7 -6 -11 1.1201 -1.3335
-7 -6 -10 0.7605 -0.8376
-7 -6 -9 -0.7121 -1.2517
-7 -6 -8 -0.4048 2.8823
-7 -6 -7 2.6272 2.3460
-7 -6 -6 -0.2936 -0.7190
-7 -6 -5 1.5381 -2.3335
-7 -6 -4 -1.3063 2.0874
-7 -6 -3 3.2657 3.2959
-7 -6 -2 -0.5601 -0.0166
-7 -6 -1 -0.3137 -1.6619
-7 -5 -26 -1.0694 -0.6556
-7 -5 -25 1.8568 1.3015
-7 -5 -24 2.1983 -2.2467
-7 -5 -23 0.7105 -0.2372
-7 -5 -22 1.0087 1.3199
-7 -5 -21 2.3002 -2.0855
-7 -5 -20 3.0870 0.3639
-7 -5 -19 -0.6037 -0.2559
-7 -5 -18 0.6481 2.8856
-7 -5 -17 2.6291 -3.5865
-7 -5 -16 -1.1416 0.4516
-7 -5 -15 -1.6081 -1.2398
-7 -5 -14 0.2314 2.7566
-7 -5 -13 -2.8698 -4.7346
-7 -5 -12 -1.5445 3.3355
-7 -5 -11 -2.6998 -1.8238
-7 -5 -10 1.8427 -2.8796
-7 -5 -9 -2.7806 -0.6625
-7 -5 -8 1.2366 3.6316
-7 -5 -7 -1.1009 -2.5019
-7 -5 -6 0.3342 -0.3985
-7 -5 -5 -2.2548 2.4172
-7 -5 -4 0.5447 -1.7730
-7 -5 -3 1.8554 -2.4036
-7 -5 -2 0.1964 0.8160
-7 -5 -1 -0.8864 3.7794
-7 -4 -26 2.3213 -2.3785
-7 -4 -25 -2.3791 -0.0362
-7 -4 -24 -0.5341 0.2627
-7 -4 -23 0.1822 -2.6700
-7 -4 -22 0.0444 -1.1562
-7 -4 -21 -0.3286 -1.6746
-7 -4 -20 -1.3441 2.4526
-7 -4 -19 0.8261 -2.3426
-7 -4 -18 0.0619 0.3007
-7 -4 -17 -1.4477 -0.4181
-7 -4 -16 -1.0485 0.8987
-7 -4 -15 2.1021 0.8546
-7 -4 -14 0.4421 1.2245
-7 -4 -13 1.0832 0.9797
-7 -4 -12 -4.2946 1.8681
-7 -4 -11 1.0404 -1.2371
-7 -4 -10 -0.6372 3.9164
-7 -4 -9 2.7122 -0.2029
-7 -4 -8 -3.8472 0.4494
-7 -4 -7 1.6183 -2.0878
-7 -4 -6 -1.4776 6.0095
-7 -4 -5 3.3605 1.2209
-7 -4 -4 -2.1388 -2.5037
-7 -4 -3 0.3860 -0.7710
-7 -4 -2 1.2518 0.3991
-7 -4 -1 2.0147 1.1762
-7 -3 -27 -0.2133 -1.8484
-7 -3 -26 1.1274 1.0965
-7 -3 -25 -1.9522 -0.8678
-7 -3 -24 0.1711 2.0269
-7 -3 -23 -0.9903 -1.2416
-7 -3 -22 -0.3021 0.4035
-7 -3 -21 2.3384 1.8632
-7 -3 -20 -0.1709 0.8423
-7 -3 -19 1.8167 -1.2666
-7 -3 -18 -1.5040 2.6845
-7 -3 -17 0.3090 0.5840
-7 -3 -16 2.0737 1.2655
-7 -3 -15 0.8205 -2.4751
-7 -3 -14 -1.4735 0.3803
-7 -3 -13 0.6224 1.3872
-7 -3 -12 3.9624 -1.8865
-7 -3 -11 0.1253 -0.3302
-7 -3 -10 -3.3595 1.8480
-7 -3 -9 1.1331 0.6811
-7 -3 -8 3.4248 -3.5755
-7 -3 -7 2.1870 6.0473
-7 -3 -6 -0.5567 -1.4895
-7 -3 -5 2.4869 -1.8966
-7 -3 -4 1.8191 -0.2269
-7 -3 -3 -3.1666 8.2546
-7 -3 -2 1.5220 -1.9645
-7 -3 -1 -0.0562 -7.3703
-7 -2 -27 -1.0429 -0.7715
-7 -2 -26 -1.2394 0.6824
-7 -2 -25 1.9767 -2.0557
-7 -2 -24 0.7841 0.7970
-7 -2 -23 -0.4080 -2.0909
-7 -2 -22 -1.9615 0.4816
-7 -2 -21 1.4854 -1.3506
-7 -2 -20 2.5417 -2.1297
-7 -2 -19 0.7048 0.8830
-7 -2 -18 -1.6509 0.5003
-7 -2 -17 4.8565 1.4870
-7 -2 -16 0.3305 -0.9514
-7 -2 -15 0.2783 -0.5999
-7 -2 -14 -3.1366 1.9950
-7 -2 -13 3.7236 0.5550
-7 -2 -12 1.5749 1.2323
-7 -2 -11 0.6268 0.5528
-7 -2 -10 -2.0918 3.2693
-7 -2 -9 1.8030 -2.0640
-7 -2 -8 1.6270 1.5903
-7 -2 -7 -0.0438 -0.5812
-7 -2 -6 1.7776 0.0512
-7 -2 -5 0.7802 -1.2726
-7 -2 -4 1.7639 2.3304
-7 -2 -3 1.3822 -0.3300
-7 -2 -2 -0.4218 2.6539
-7 -2 -1 2.5899 -3.5816
-7 -1 -27 -0.8874 0.1315
-7 -1 -26 -2.9416 -0.3007
-7 -1 -25 0.1924 -1.2205
-7 -1 -24 -2.5575 -0.2972
-7 -1 -23 2.1687 1.9735
-7 -1 -22 -3.7126 -0.1688
-7 -1 -21 -0.5505 -2.1980
-7 -1 -20 -1.1209 -0.3872
-7 -1 -19 2.0564 0.4982
-7 -1 -18 -0.3354 -2.4241
-7 -1 -17 0.1017 -2.1678
-7 -1 -16 -0.5731 -1.6936
-7 -1 -15 1.5650 1.5621
-7 -1 -14 2.0845 -2.0496
-7 -1 -13 0.3754 -2.0392
-7 -1 -12 -0.0226 -1.3996
-7 -1 -11 3.1280 4.2040
-7 -1 -10 3.7832 -2.1884
-7 -1 -9 1.7691 1.0630
-7 -1 -8 -2.3217 -0.9719
-7 -1 -7 2.2462 -0.5055
-7 -1 -6 0.9801 -0.8456
-7 -1 -5 0.7504 3.2566
-7 -1 -4 -0.3282 -3.1601
-7 -1 -3 2.9449 -4.5403
-7 -1 -2 -3.4279 -1.3525
-7 -1 -1 0.1561 5.4188
-6 -21 -7 -0.4981 0.0662
-6 -21 -6 0.7043 0.6155
-6 -21 -5 0.5984 0.7160
-6 -21 -4 -0.8912 1.4396
-6 -21 -3 0.0335 -0.2463
-6 -21 -2 -0.2615 0.5855
-6 -21 -1 -0.5212 -0.3844
-6 -20 -11 0.6310 -1.8322
-6 -20 -10 -0.7478 -0.6161
-6 -20 -9 -0.8432 1.5996
-6 -20 -8 0.5804 0.0151
-6 -20 -7 0.1580 -0.6510
-6 -20 -6 0.0088 -0.1280
-6 -20 -5 0.3994 0.1569
-6 -20 -4 1.5038 0.9125
-6 -20 -3 1.7853 0.6013
-6 -20 -2 -0.6542 0.5789
-6 -20 -1 0.1335 0.8900
-6 -19 -14 0.0361 -0.3345
-6 -19 -13 -0.1283 -0.8063
-6 -19 -12 -0.9487 -1.6629
-6 -19 -11 0.2346 0.0123
-6 -19 -10 -0.2103 1.9740
-6 -19 -9 -1.7431 0.9019
-6 -19 -8 1.2497 0.7822
-6 -19 -7 -1.1947 0.2634
-6 -19 -6 -1.5925 -0.0373
-6 -19 -5 -1.0414 -0.2528
-6 -19 -4 0.1319 -1.3445
-6 -19 -3 -0.9750 -1.0948
-6 -19 -2 -3.2704 -1.6543
-6 -19 -1 0.9198 -1.0889
-6 -18 -16 -0.2169 0.5649
-6 -18 -15 1.4377 0.3094
-6 -18 -14 -1.4688 0.9849
-6 -18 -13 -1.1204 0.5637
-6 -18 -12 -1.6661 0.8185
-6 -18 -11 1.0450 0.1902
-6 -18 -10 1.5651 2.0462
-6 -18 -9 1.0836 0.8975
-6 -18 -8 -1.9712 1.1853
-6 -18 -7 0.5993 0.0733
-6 -18 -6 0.5046 2.2354
-6 -18 -5 -0.2890 2.6320
-6 -18 -4 -1.7976 0.7086
-6 -18 -3 -0.4378 1.7179
-6 -18 -2 -1.4820 0.0548
-6 -18 -1 -0.9803 2.6420
-6 -17 -18 3.0688 0.6297
-6 -17 -17 -0.4421 0.4359
-6 -17 -16 1.4004 -1.2507
-6 -17 -15 2.4953 1.8580
-6 -17 -14 0.8067 -0.6278
-6 -17 -13 0.1193 3.2371
-6 -17 -12 0.7127 -0.2335
-6 -17 -11 1.6693 2.5068
-6 -17 -10 1.0347 -0.7727
-6 -17 -9 0.7682 1.2976
-6 -17 -8 -0.4345 0.8633
-6 -17 -7 1.3810 2.7073
-6 -17 -6 0.1090 0.5368
-6 -17 -5 1.7998 0.1970
-6 -17 -4 0.3352 -0.1071
-6 -17 -3 0.9742 1.8313
-6 -17 -2 1.7138 0.5559
-6 -17 -1 -0.6286 0.2063
-6 -16 -20 -1.9050 -1.5833
-6 -16 -19 0.5605 -1.8460
-6 -16 -18 -0.8816 -0.4948
-6 -16 -17 0.3959 -2.2438
-6 -16 -16 1.2045 -1.0166
-6 -16 -15 -0.6392 0.9525
-6 -16 -14 3.1013 -0.3667
-6 -16 -13 0.0767 -1.1705
-6 -16 -12 4.6992 -0.2577
-6 -16 -11 0.8077 1.8534
-6 -16 -10 0.9620 -2.1891
-6 -16 -9 1.1076 -1.9728
-6 -16 -8 3.6784 2.7160
-6 -16 -7 1.8508 3.1390
-6 -16 -6 1.3896 -1.4022
-6 -16 -5 -1.3501 -0.9135
-6 -16 -4 0.2884 1.8075
-6 -16 -3 -1.2901 2.7155
-6 -16 -2 2.6183 1.5149
-6 -16 -1 -0.7023 0.3308
-6 -15 -21 -1.5662 1.2356
-6 -15 -20 0.7401 -0.9506
-6 -15 -19 -3.1343 3.0721
-6 -15 -18 -0.2768 -1.0378
-6 -15 -17 0.4658 -0.0513
-6 -15 -16 0.9137 -1.6070
-6 -15 -15 -2.6778 -1.3216
-6 -15 -14 2.4377 0.8003
-6 -15 -13 0.5596 -3.2857
-6 -15 -12 -0.0085 0.3314
-6 -15 -11 -0.8351 -1.7685
-6 -15 -10 -0.1176 0.6205
-6 -15 -9 0.3381 -0.6950
-6 -15 -8 1.0314 -1.5612
-6 -15 -7 2.3357 -1.1347
-6 -15 -6 0.9719 0.5238
-6 -15 -5 -0.6263 0.2004
-6 -15 -4 2.6013 1.2187
-6 -15 -3 3.2291 0.2622
-6 -15 -2 0.8613 0.7676
-6 -15 -1 -0.5745 1.9976
-6 -14 -23 0.3599 1.5086
-6 -14 -22 0.7172 0.9183
-6 -14 -21 -1.0391 0.4144
-6 -14 -20 3.6056 0.7019
-6 -14 -19 -1.3889 1.6007
-6 -14 -18 1.7926 1.6688
-6 -14 -17 -0.8776 -1.1842
-6 -14 -16 -1.3597 0.9723
-6 -14 -15 0.1198 -1.0697
-6 -14 -14 -0.1812 -0.1753
-6 -14 -13 2.4184 -2.0001
-6 -14 -12 -2.1948 1.2167
-6 -14 -11 0.8770 0.1585
-6 -14 -10 2.4485 1.1069
-6 -14 -9 1.5110 0.8634
-6 -14 -8 -0.1983 -2.7708
-6 -14 -7 -0.5303 -1.1450
-6 -14 -6 1.4116 -0.4543
-6 -14 -5 1.2403 0.2806
-6 -14 -4 1.0825 -2.8374
-6 -14 -3 1.8520 -2.5977
-6 -14 -2 1.7149 -2.6158
-6 -14 -1 -0.6493 0.0191
-6 -13 -24 1.9848 2.0912
-6 -13 -23 -0.5023 0.7146
-6 -13 -22 1.5742 0.5759
-6 -13 -21 -0.1030 -0.2906
-6 -13 -20 2.7174 3.4525
-6 -13 -19 2.6842 -1.8774
-6 -13 -18 1.2922 0.6516
-6 -13 -17 0.5833 0.8936
-6 -13 -16 -0.0138 2.4905
-6 -13 -15 2.0494 -0.6890
-6 -13 -14 -3.2731 -1.7238
-6 -13 -13 -1.4344 0.1306
-6 -13 -12 0.5689 -0.4393
-6 -13 -11 -1.6702 -2.4909
-6 -13 -10 -1.0420 -2.1435
-6 -13 -9 -2.3724 -0.3901
-6 -13 -8 0.4743 -0.6301
-6 -13 -7 -2.7281 -2.0351
-6 -13 -6 1.3492 -1.2486
-6 -13 -5 -1.2810 1.5858
-6 -13 -4 -0.9197 -1.7365
-6 -13 -3 -1.9110 -3.4686
-6 -13 -2 1.1321 -0.7327
-6 -13 -1 -0.0239 -3.4899
-6 -12 -25 1.1095 0.7064
-6 -12 -24 0.8306 -0.3535
-6 -12 -23 1.4960 -0.5002
-6 -12 -22 2.8868 -0.1715
-6 -12 -21 1.7680 -2.1189
-6 -12 -20 -1.3093 -0.2443
-6 -12 -19 3.6041 -2.2262
-6 -12 -18 2.3490 -1.0826
-6 -12 -17 0.0291 0.2191
-6 -12 -16 1.3142 -0.2053
-6 -12 -15 1.1815 0.5656
-6 -12 -14 0.1157 4.2776
-6 -12 -13 -0.2841 3.1178
-6 -12 -12 -0.8938 0.7406
-6 -12 -11 1.1416 0.8148
-6 -12 -10 -1.7438 4.7935
-6 -12 -9 -0.0974 -0.4866
-6 -12 -8 -0.8861 0.1495
-6 -12 -7 -0.4032 -0.0643
-6 -12 -6 1.2486 2.1800
-6 -12 -5 1.3614 -3.7443
-6 -12 -4 1.5844 -0.3297
-6 -12 -3 -4.8067 -1.9338
-6 -12 -2 -0.3774 1.8169
-6 -12 -1 3.8783 -3.8325
-6 -11 -26 -0.8427 1.8931
-6 -11 -25 0.4963 -0.6638
-6 -11 -24 0.4524 -1.5777
-6 -11 -23 1.0570 -2.8560
-6 -11 -22 -1.2894 1.2679
-6 -11 -21 1.2242 -1.7098
-6 -11 -20 -0.5311 -2.5270
-6 -11 -19 -0.7335 -2.8927
-6 -11 -18 -0.9891 0.9755
-6 -11 -17 -0.1063 -2.8071
-6 -11 -16 2.2980 -0.2317
-6 -11 -15 -0.2721 -1.8012
-6 -11 -14 3.1152 0.2702
-6 -11 -13 3.0480 -0.5336
-6 -11 -12 0.2535 -2.5113
-6 -11 -11 1.2517 3.4562
-6 -11 -10 3.1670 -0.9079
-6 -11 -9 1.4187 -0.9939
-6 -11 -8 -2.6814 -0.9802
-6 -11 -7 -2.1277 2.0887
-6 -11 -6 -1.8372 -1.4712
-6 -11 -5 -0.8561 -5.7257
-6 -11 -4 -5.2102 0.8744
-6 -11 -3 -1.7926 1.0403
-6 -11 -2 -2.7427 -0.1956
-6 -11 -1 0.4811 -3.0179
-6 -10 -27 1.8549 1.4627
-6 -10 -26 1.6260 -1.2355
-6 -10 -25 1.1241 1.3225
-6 -10 -24 0.6555 -2.0346
-6 -10 -23 0.3659 -0.7238
-6 -10 -22 -0.3218 -1.2460
-6 -10 -21 1.1333 2.3134
-6 -10 -20 0.8329 -2.8079
-6 -10 -19 -1.9360 -1.3469
-6 -10 -18 -3.0597 0.3237
-6 -10 -17 3.7174 1.3070
-6 -10 -16 -2.3522 -1.4900
-6 -10 -15 0.3783 -0.0324
-6 -10 -14 -3.0689 -0.1076
-6 -10 -13 0.8174 1.6937
-6 -10 -12 0.0854 0.5945
-6 -10 -11 -0.8825 0.2688
-6 -10 -10 0.5341 1.4407
-6 -10 -9 -0.1821 3.0947
-6 -10 -8 0.2332 3.8422
-6 -10 -7 -0.4934 -0.7325
-6 -10 -6 -0.9863 1.6806
-6 -10 -5 -3.9091 4.2240
-6 -10 -4 -2.1463 1.2495
-6 -10 -3 2.6977 2.1295
-6 -10 -2 1.1016 -1.4891
-6 -10 -1 -5.8101 1.8010
-6 -9 -27 -0.3177 -1.5677
-6 -9 -26 2.0240 -1.4004
-6 -9 -25 -1.7572 -2.6278
-6 -9 -24 -0.4855 -0.8802
-6 -9 -23 -0.7335 -1.6241
-6 -9 -22 2.7169 -1.3466
-6 -9 -21 -2.3408 -2.2133
-6 -9 -20 0.0559 -0.0888
-6 -9 -19 -1.0137 1.8133
-6 -9 -18 2.9764 -1.6567
-6 -9 -17 -0.6945 -0.0797
-6 -9 -16 0.3762 -2.9942
-6 -9 -15 1.5928 3.6255
-6 -9 -14 2.5609 -1.8153
-6 -9 -13 -1.0526 1.0863
-6 -9 -12 3.0410 -0.3608
-6 -9 -11 4.2985 -2.3814
-6 -9 -10 -0.8973 -2.5273
-6 -9 -9 0.9370 1.4981
-6 -9 -8 2.8717 -0.9340
-6 -9 -7 2.3354 -2.3330
-6 -9 -6 -0.4744 -0.9326
-6 -9 -5 1.4751 2.8080
-6 -9 -4 2.2518 -0.3681
-6 -9 -3 -2.8698 -4.4690
-6 -9 -2 -1.9852 1.2235
-6 -9 -1 -0.1783 -0.1437
-6 -8 -28 -0.5710 -0.5661
-6 -8 -27 -1.8833 0.0803
-6 -8 -26 -1.3774 -1.4398
-6 -8 -25 -0.9730 -0.3739
-6 -8 -24 -1.1847 0.3285
-6 -8 -23 -1.1913 0.3532
-6 -8 -22 -2.2675 -3.3151
-6 -8 -21 0.1373 -0.4106
-6 -8 -20 -1.7485 1.5608
-6 -8 -19 0.5739 0.5918
-6 -8 -18 -0.4680 -1.1994
-6 -8 -17 -1.7702 -1.2733
-6 -8 -16 -0.2702 3.3026
-6 -8 -15 -0.7173 -3.0644
-6 -8 -14 1.7850 -1.1257
-6 -8 -13 -1.2529 -2.0534
-6 -8 -12 0.5755 2.3321
-6 -8 -11 -2.5771 -2.8942
-6 -8 -10 -0.0922 -3.3086
-6 -8 -9 -1.3716 0.4242
-6 -8 -8 2.6641 0.0164
-6 -8 -7 -2.8771 -0.0309
-6 -8 -6 -0.6505 -0.7668
-6 -8 -5 0.4942 1.5072
-6 -8 -4 1.7866 1.5378
-6 -8 -3 -1.8571 -0.1820
-6 -8 -2 -4.7604 3.4496
-6 -8 -1 4.5581 3.2191
-6 -7 -28 -2.1377 2.0495
-6 -7 -27 -1.0414 -1.6202
-6 -7 -26 -0.0838 -0.0139
-6 -7 -25 -0.6599 -0.5867
-6 -7 -24 -1.4408 1.8331
-6 -7 -23 -1.3485 -0.2345
-6 -7 -22 -1.4393 0.1342
-6 -7 -21 -2.2195 0.7030
-6 -7 -20 0.1517 0.4168
-6 -7 -19 1.2964 -0.5589
-6 -7 -18 -1.1380 0.3935
-6 -7 -17 0.3105 1.8439
-6 -7 -16 -0.0820 0.0289
-6 -7 -15 3.3853 -1.3762
-6 -7 -14 -0.5265 1.4377
-6 -7 -13 4.7771 -0.7173
-6 -7 -12 0.2767 -0.5174
-6 -7 -11 -0.6051 0.3649
-6 -7 -10 1.9191 3.8604
-6 -7 -9 2.4476 -3.3764
-6 -7 -8 1.0273 -1.6380
-6 -7 -7 1.2007 -0.0713
-6 -7 -6 -0.4239 4.2796
-6 -7 -5 -2.5312 -3.4383
-6 -7 -4 1.1619 -1.2243
-6 -7 -3 3.8369 1.3696
-6 -7 -2 -0.8133 -0.0783
-6 -7 -1 0.5868 -1.3600
-6 -6 -29 0.4221 1.3509
-6 -6 -28 -1.2083 -0.0145
-6 -6 -27 0.2991 1.1858
-6 -6 -26 -2.3755 0.6932
-6 -6 -25 1.4618 2.0960
-6 -6 -24 -2.2354 -1.1093
-6 -6 -23 1.0731 1.9603
-6 -6 -22 -1.2349 2.5061
-6 -6 -21 0.9150 -0.6616
-6 -6 -20 0.6588 0.4118
-6 -6 -19 -0.7777 -0.0123
-6 -6 -18 -0.3613 -0.0431
-6 -6 -17 -1.9026 -0.0887
-6 -6 -16 2.0656 -1.8005
-6 -6 -15 -3.3345 0.9613
-6 -6 -14 -1.1474 -4.1904
-6 -6 -13 -0.5185 -0.4254
-6 -6 -12 -1.0067 -3.5014
-6 -6 -11 0.8549 1.3919
-6 -6 -10 -1.2891 -3.7131
-6 -6 -9 -0.8255 -3.0142
-6 -6 -8 -3.3205 -1.9592
-6 -6 -7 0.8834 2.2975
-6 -6 -6 1.0383 -3.8974
-6 -6 -5 -0.2985 -0.4473
-6 -6 -4 -3.8349 1.5241
-6 -6 -3 -0.7122 3.5542
-6 -6 -2 3.5048 -4.1943
-6 -6 -1 -1.7819 2.3336
-6 -5 -29 -0.4937 -0.2527
-6 -5 -28 1.5001 -1.8199
-6 -5 -27 1.4361 1.4040
-6 -5 -26 0.4769 0.0063
-6 -5 -25 2.1859 1.9164
-6 -5 -24 1.7296 -2.2403
-6 -5 -23 -1.4742 1.7183
-6 -5 -22 1.8463 -1.5268
-6 -5 -21 2.7208 1.5806
-6 -5 -20 -1.7781 -1.1859
-6 -5 -19 -1.4597 -0.1461
-6 -5 -18 1.3622 1.4599
-6 -5 -17 1.5155 0.2362
-6 -5 -16 -1.0744 2.5038
-6 -5 -15 -3.5214 -1.2827
-6 -5 -14 -0.0422 0.5510
-6 -5 -13 -3.7526 0.2833
-6 -5 -12 -0.9840 0.5349
-6 -5 -11 0.0202 -1.1408
-6 -5 -10 -0.4275 -3.2115
-6 -5 -9 -6.5481 0.4745
-6 -5 -8 0.7849 1.8354
-6 -5 -7 -2.9707 -3.1172
-6 -5 -6 2.8232 -4.6060
-6 -5 -5 -1.5975 1.0159
-6 -5 -4 4.8019 1.8962
-6 -5 -3 -0.3179 -1.5205
-6 -5 -2 2.9263 -2.1659
-6 -5 -1 -4.8043 -0.2092
-6 -4 -29 -1.2995 -0.3756
-6 -4 -28 -0.3523 -2.2786
-6 -4 -27 -0.7189 0.1033
-6 -4 -26 0.6096 -4.4952
-6 -4 -25 -2.0013 -2.8810
-6 -4 -24 1.6836 -0.8382
-6 -4 -23 -0.4150 1.4309
-6 -4 -22 1.3414 -1.8088
-6 -4 -21 -3.1692 -0.2015
-6 -4 -20 -1.1770 -0.8738
-6 -4 -19 1.2339 4.4638
-6 -4 -18 0.5296 -1.3228
-6 -4 -17 0.7242 -0.8187
-6 -4 -16 -3.4231 -0.9959
-6 -4 -15 2.9868 4.9131
-6 -4 -14 -0.6434 1.1678
-6 -4 -13 -0.8383 -2.7540
-6 -4 -12 -1.3915 -1.1499
-6 -4 -11 -0.7301 2.6335
-6 -4 -10 -2.5721 3.3990
-6 -4 -9 -0.5907 -0.8098
-6 -4 -8 -1.2192 2.1362
-6 -4 -7 -2.6258 -0.4715
-6 -4 -6 -4.6902 5.3149
-6 -4 -5 -0.4070 -3.0479
-6 -4 -4 3.6153 -2.2050
-6 -4 -3 -3.2953 -0.2548
-6 -4 -2 -5.7393 3.3180
-6 -4 -1 0.3978 -3.9359
-6 -3 -30 -2.3766 0.7425
-6 -3 -29 1.1636 0.8692
-6 -3 -28 -0.5632 2.2079
-6 -3 -27 -5.1721 -0.5643
-6 -3 -26 -3.7466 0.3025
-6 -3 -25 -3.6230 -0.3655
-6 -3 -24 0.4973 0.2733
-6 -3 -23 0.0640 -0.5209
-6 -3 -22 -2.4652 1.5022
-6 -3 -21 -0.4765 1.2883
-6 -3 -20 4.1915 0.5708
-6 -3 -19 -0.4734 2.4647
-6 -3 -18 0.4232 -0.2838
-6 -3 -17 -0.1897 1.9792
-6 -3 -16 3.9048 1.2170
-6 -3 -15 0.4774 2.4140
-6 -3 -14 2.2015 1.2801
-6 -3 -13 -0.3402 0.9838
-6 -3 -12 1.4167 1.4097
-6 -3 -11 -3.0934 0.4953
-6 -3 -10 2.7583 1.4042
-6 -3 -9 2.3322 3.3767
-6 -3 -8 -0.9766 0.4741
-6 -3 -7 0.5467 1.1658
-6 -3 -6 3.7239 2.0057
-6 -3 -5 -3.2705 -0.5949
-6 -3 -4 -3.3801 0.1081
-6 -3 -3 -1.4132 -2.2073
-6 -3 -2 9.3027 3.6689
-6 -3 -1 0.2960 -3.1506
-6 -2 -30 -1.0970 -0.4668
-6 -2 -29 -0.8786 1.0187
-6 -2 -28 0.8138 -0.2737
-6 -2 -27 0.5894 2.5124
-6 -2 -26 -0.2487 3.4406
-6 -2 -25 0.4600 4.1812
-6 -2 -24 0.8765 -1.7497
-6 -2 -23 0.0346 -0.9891
-6 -2 -22 -0.7262 1.1075
-6 -2 -21 2.1785 4.9948
-6 -2 -20 1.0685 -1.6428
-6 -2 -19 -1.0253 -2.8625
-6 -2 -18 -1.3132 3.3456
-6 -2 -17 1.1859 0.9542
-6 -2 -16 2.0382 -1.1408
-6 -2 -15 0.0455 -5.0248
-6 -2 -14 -1.9172 3.7185
-6 -2 -13 1.4758 1.2125
-6 -2 -12 -1.0352 1.0102
-6 -2 -11 -0.1912 -3.4595
-6 -2 -10 2.2076 3.6571
-6 -2 -9 -0.5608 -2.3959
-6 -2 -8 -1.3293 0.1115
-6 -2 -7 0.5154 -0.0136
-6 -2 -6 1.6531 4.9875
-6 -2 -5 -3.2209 -2.2189
-6 -2 -4 -5.9969 5.2781
-6 -2 -3 3.3877 -4.8296
-6 -2 -2 4.1632 3.2895
-6 -2 -1 -1.9765 -1.5383
-6 -1 -30 0.7190 1.5458
-6 -1 -29 -2.6672 -2.4574
-6 -1 -28 -0.5863 0.0969
-6 -1 -27 1.1067 -1.4544
-6 -1 -26 3.8612 -0.3050
-6 -1 -25 -0.7182 -1.5193
-6 -1 -24 -0.2169 -0.1153
-6 -1 -23 -0.7711 0.7355
-6 -1 -22 6.5919 -1.6428
-6 -1 -21 -0.7494 3.6798
-6 -1 -20 2.2612 0.1199
-6 -1 -19 1.2966 4.4459
-6 -1 -18 3.8330 -0.2977
-6 -1 -17 0.4885 4.9416
-6 -1 -16 -0.6298 -0.7571
-6 -1 -15 0.9063 3.4261
-6 -1 -14 0.7254 -1.0654
-6 -1 -13 2.0133 3.7042
-6 -1 -12 -1.0502 -0.4126
-6 -1 -11 2.3866 3.1337
-6 -1 -10 0.3218 0.0297
-6 -1 -9 2.7001 -2.2794
-6 -1 -8 0.1696 0.4163
-6 -1 -7 2.0580 5.1002
-6 -1 -6 1.6572 1.4013
-6 -1 -5 7.5491 -0.2198
-6 -1 -4 0.0594 1.3011
-6 -1 -3 1.8002 2.0679
-6 -1 -2 -1.9548 -0.7300
-6 -1 -1 4.1515 1.2254
-5 -23 -5 -1.7265 -0.5911
-5 -23 -4 0.2097 0.4413
-5 -23 -3 -1.2409 -0.3415
-5 -23 -2 0.2781 1.7272
-5 -23 -1 -0.6406 -0.7438
-5 -22 -10 0.9831 -1.1589
-5 -22 -9 0.9203 0.6797
-5 -22 -8 0.2273 0.3660
-5 -22 -7 0.3496 0.2422
-5 -22 -6 0.1030 -0.4847
-5 -22 -5 0.0044 0.7773
-5 -22 -4 0.7479 0.6133
-5 -22 -3 0.0851 0.6966
-5 -22 -2 0.4265 0.6541
-5 -22 -1 -0.8477 0.4226
-5 -21 -14 1.8745 -1.0040
-5 -21 -13 -1.4547 0.0013
-5 -21 -12 -0.8177 -0.7911
-5 -21 -11 0.8212 -2.6403
-5 -21 -10 0.7514 0.4642
-5 -21 -9 -1.0472 -2.0801
-5 -21 -8 -0.6873 -0.9943
-5 -21 -7 -1.9149 0.1543
-5 -21 -6 0.8020 0.6372
-5 -21 -5 -1.3570 -1.5700
-5 -21 -4 0.4282 0.2553
-5 -21 -3 -0.3626 0.2675
-5 -21 -2 1.3934 -0.2427
-5 -21 -1 0.2587 -0.7464
-5 -20 -16 0.8158 -2.2142
-5 -20 -15 0.4722 -2.2801
-5 -20 -14 -1.3822 1.6189
-5 -20 -13 -0.0782 0.5131
-5 -20 -12 -0.2944 -3.5394
-5 -20 -11 0.8219 0.1794
-5 -20 -10 -2.4445 -1.5090
-5 -20 -9 0.9178 3.5118
-5 -20 -8 -0.0831 -0.2395
-5 -20 -7 0.3384 0.1035
-5 -20 -6 -1.0281 1.7683
-5 -20 -5 -0.3093 0.8183
-5 -20 -4 -0.7241 1.6759
-5 -20 -3 0.1437 -1.1922
-5 -20 -2 -1.3275 0.1110
-5 -20 -1 0.2191 -0.7412
-5 -19 -19 1.6790 -0.2130
-5 -19 -18 0.8584 0.2052
-5 -19 -17 -0.6887 0.6976
-5 -19 -16 -0.2966 -1.0639
-5 -19 -15 -0.8934 0.6348
-5 -19 -14 -0.9041 -0.7482
-5 -19 -13 -0.8831 1.9773
-5 -19 -12 -0.1603 -1.3514
-5 -19 -9 -2.0913 2.6190
-5 -19 -8 1.7115 -1.2724
-5 -19 -7 -1.8377 -2.0179
-5 -19 -6 -0.4003 0.0151
-5 -19 -5 0.6850 1.7561
-5 -19 -4 1.5753 0.2032
-5 -19 -3 -0.0649 -2.7993
-5 -19 -2 -0.3360 3.3630
-5 -19 -1 -0.5727 3.7270
-5 -18 -20 -2.0195 -1.9338
-5 -18 -19 -0.5439 -0.5629
-5 -18 -18 1.2187 -2.2195
-5 -18 -17 0.0026 -1.2465
-5 -18 -16 -0.0880 1.0862
-5 -18 -15 0.1370 -1.1408
-5 -18 -14 1.5553 -0.8403
-5 -18 -13 -0.9629 -0.4692
-5 -18 -12 2.4691 5.1584
-5 -18 -11 -0.8853 2.5031
-5 -18 -10 0.7413 5.6070
-5 -18 -9 -1.5293 -2.3072
-5 -18 -8 1.6080 3.5492
-5 -18 -7 -0.6294 1.9703
-5 -18 -6 -0.6844 3.2491
-5 -18 -5 0.4630 -2.0785
-5 -18 -4 0.8065 0.0750
-5 -18 -3 -0.1858 -1.4893
-5 -18 -2 0.7613 1.0878
-5 -18 -1 -0.5015 -0.1600
-5 -17 -22 1.5347 0.6079
-5 -17 -21 -1.2084 -0.2800
-5 -17 -20 0.5065 0.1325
-5 -17 -19 -1.1111 2.3272
-5 -17 -18 -0.8888 -1.3277
-5 -17 -17 -0.7364 0.3110
-5 -17 -16 -2.2124 -0.6052
-5 -17 -15 1.6730 1.0584
-5 -17 -14 -2.3463 -2.6208
-5 -17 -13 1.6279 -1.3341
-5 -17 -12 1.8939 -0.3809
-5 -17 -11 4.2825 -1.6692
-5 -17 -10 0.4955 -0.1034
-5 -17 -9 1.8457 -2.8793
-5 -17 -8 1.0749 0.6283
-5 -17 -7 2.1181 -1.4959
-5 -17 -6 0.9590 0.9559
-5 -17 -5 0.5020 -1.3253
-5 -17 -4 -1.1904 1.6861
-5 -17 -3 -0.6239 0.6599
-5 -17 -2 -0.6791 0.8620
-5 -17 -1 0.7431 -2.2437
-5 -16 -23 1.2391 -0.6083
-5 -16 -22 -0.7508 -0.4779
-5 -16 -21 -0.2541 -2.5001
-5 -16 -20 1.2543 0.5244
-5 -16 -19 0.9262 -1.1097
-5 -16 -18 1.8822 0.2702
-5 -16 -17 -1.2312 1.8399
-5 -16 -16 1.2972 0.6061
-5 -16 -15 -1.6588 1.5760
-5 -16 -14 2.4410 -0.1051
-5 -16 -13 -0.1513 1.9021
-5 -16 -12 -2.2103 1.2460
-5 -16 -11 0.5287 -1.0902
-5 -16 -10 1.1369 0.2398
-5 -16 -9 -0.6412 2.8339
-5 -16 -8 -4.5320 1.3733
-5 -16 -7 2.6791 -0.7930
-5 -16 -6 0.2466 -0.8967
-5 -16 -5 -0.1065 0.5715
-5 -16 -4 -3.5828 1.7547
-5 -16 -3 3.4832 0.6759
-5 -16 -2 0.2677 2.2309
-5 -16 -1 3.5660 -1.4910
-5 -15 -25 -0.3508 -0.1090
-5 -15 -24 -0.4262 -0.1726
-5 -15 -23 -0.1474 1.2560
-5 -15 -22 -2.1577 -0.7065
-5 -15 -21 -0.4556 1.1385
-5 -15 -20 -2.2071 -0.5938
-5 -15 -19 0.3043 -2.1923
-5 -15 -18 -1.2526 2.2663
-5 -15 -17 0.7044 -2.0794
-5 -15 -16 0.4658 1.2899
-5 -15 -15 1.0936 -2.0175
-5 -15 -14 0.3820 2.6483
-5 -15 -13 1.5851 -2.2449
-5 -15 -12 -0.2062 -0.6765
-5 -15 -11 4.5760 -0.3036
-5 -15 -10 1.4768 -2.4997
-5 -15 -9 2.3622 -0.0773
-5 -15 -8 1.1408 -1.6673
-5 -15 -7 1.7811 0.4912
-5 -15 -6 0.4004 -4.5269
-5 -15 -5 0.1422 1.8325
-5 -15 -4 -1.7367 0.2009
-5 -15 -3 2.6491 -0.4960
-5 -15 -2 -1.5169 -4.2702
-5 -15 -1 0.9684 1.2117
-5 -14 -26 -0.2725 -1.1648
-5 -14 -25 0.7651 0.3923
-5 -14 -24 -0.1207 1.0223
-5 -14 -23 -0.0073 0.8038
-5 -14 -22 0.6223 0.7749
-5 -14 -21 3.0969 2.3938
-5 -14 -20 -0.7633 0.2200
-5 -14 -19 1.9205 1.2400
-5 -14 -18 -1.8217 1.1675
-5 -14 -17 4.6863 -1.2530
-5 -14 -16 -2.8349 -3.1009
-5 -14 -15 3.3377 2.3108
-5 -14 -14 -2.1670 -2.0840
-5 -14 -13 -1.8286 -0.2948
-5 -14 -12 -3.7106 -5.2259
-5 -14 -11 -1.7159 1.3384
-5 -14 -10 -3.4808 -3.3394
-5 -14 -9 -2.6728 -0.8581
-5 -14 -8 -1.8051 -1.2769
-5 -14 -7 -3.2757 -1.5968
-5 -14 -6 -1.4839 1.7827
-5 -14 -5 0.7503 1.3447
-5 -14 -4 2.8108 2.2684
-5 -14 -3 -0.8102 -0.1542
-5 -14 -2 -0.5651 -0.1920
-5 -14 -1 0.8867 3.2812
-5 -13 -27 0.5032 -0.1497
-5 -13 -26 0.3611 -0.3711
-5 -13 -25 -0.1744 1.5924
-5 -13 -24 -0.0097 -1.0565
-5 -13 -23 1.8264 -1.5233
-5 -13 -22 1.7022 -1.7483
-5 -13 -21 0.9724 0.5709
-5 -13 -20 -0.3356 -1.4890
-5 -13 -19 1.5262 0.2941
-5 -13 -18 -0.0821 -4.0424
-5 -13 -17 -0.6309 2.3706
-5 -13 -16 -1.3206 -2.4103
-5 -13 -15 -0.5521 0.5316
-5 -13 -14 1.3681 -3.1451
-5 -13 -13 -2.2450 4.5711
-5 -13 -12 0.5352 -0.2045
-5 -13 -11 0.0279 1.9095
-5 -13 -10 0.4342 -0.4545
-5 -13 -9 -0.5931 4.3075
-5 -13 -8 1.3400 0.6730
-5 -13 -7 3.0000 2.4235
-5 -13 -6 -0.5837 -0.9387
-5 -13 -5 2.6175 -2.3708
-5 -13 -4 4.1151 -2.3458
-5 -13 -3 3.7841 -0.1270
-5 -13 -2 1.0653 -1.6548
-5 -13 -1 3.8555 -1.5256
-5 -12 -28 1.3307 -0.8327
-5 -12 -27 -0.4870 -0.7189
-5 -12 -26 2.5038 0.6212
-5 -12 -25 -1.9316 -0.2572
-5 -12 -24 2.1348 -1.0366
-5 -12 -23 -1.6148 0.7422
-5 -12 -22 2.9436 -0.8339
-5 -12 -21 -2.8807 -0.6692
-5 -12 -20 1.5722 0.5358
-5 -12 -19 -0.9663 3.4918
-5 -12 -18 2.0862 -2.4765
-5 -12 -17 -1.7098 2.7630
-5 -12 -16 1.9908 1.6047
-5 -12 -15 -1.3549 1.1640
-5 -12 -14 -1.5556 -0.3403
-5 -12 -13 2.6307 0.3633
-5 -12 -12 1.5378 -1.5531
-5 -12 -11 -4.2041 -0.6051
-5 -12 -10 -0.9099 -2.3019
-5 -12 -9 0.6675 -1.5564
-5 -12 -8 0.3008 -2.7742
-5 -12 -7 -4.3410 0.0973
-5 -12 -6 -0.2662 -2.1249
-5 -12 -5 -1.5376 -2.6224
-5 -12 -4 -3.2111 -4.8025
-5 -12 -3 -2.0434 -0.7169
-5 -12 -2 -0.1576 -1.1638
-5 -12 -1 -1.5557 -1.0034
-5 -11 -29 1.1673 -0.5742
-5 -11 -28 -0.2377 1.8822
-5 -11 -27 -1.1346 -2.7817
-5 -11 -26 0.4985 0.7301
-5 -11 -25 2.6540 -3.4192
-5 -11 -24 1.0339 2.4881
-5 -11 -23 -1.3283 -3.5336
-5 -11 -22 0.7743 0.8239
-5 -11 -21 2.0107 -3.6937
-5 -11 -20 0.8749 1.3241
-5 -11 -19 -0.5469 -1.7293
-5 -11 -18 1.3094 0.2103
-5 -11 -17 -0.2287 -0.3035
-5 -11 -16 -0.4868 0.4630
-5 -11 -15 -0.0334 2.5246
-5 -11 -14 0.9104 0.5998
-5 -11 -13 -0.8746 1.3500
-5 -11 -12 -3.7546 1.6234
-5 -11 -11 -5.3306 5.3643
-5 -11 -10 3.7136 2.9081
-5 -11 -9 -1.9270 -0.9003
-5 -11 -8 -4.1365 -0.1509
-5 -11 -7 -2.1485 0.8925
-5 -11 -6 3.5191 0.4697
-5 -11 -5 1.2729 -1.0594
-5 -11 -4 -5.2623 -3.0944
-5 -11 -3 0.8289 0.9413
-5 -11 -2 2.4750 -3.0650
-5 -11 -1 1.7702 -3.0615
-5 -10 -29 -0.4566 1.4820
-5 -10 -28 -0.3321 0.3058
-5 -10 -27 -0.7494 -1.1940
-5 -10 -26 -1.6308 -2.6987
-5 -10 -25 0.8259 -0.1797
-5 -10 -24 -0.4736 -1.4856
-5 -10 -23 -0.6398 -2.0987
-5 -10 -22 -3.9890 -0.4424
-5 -10 -21 3.0929 1.2163
-5 -10 -20 -0.9853 -2.4596
-5 -10 -19 1.1389 -1.8131
-5 -10 -18 -3.2636 3.3787
-5 -10 -17 4.1799 1.8278
-5 -10 -16 -1.6674 -2.9435
-5 -10 -15 -0.6707 -1.0572
-5 -10 -14 0.3591 -0.1821
-5 -10 -13 0.9456 0.9712
-5 -10 -12 0.9979 0.4069
-5 -10 -11 1.5441 0.0679
-5 -10 -10 1.4411 0.6785
-5 -10 -9 -1.3675 -2.8936
-5 -10 -8 0.1607 0.8350
-5 -10 -7 0.5868 0.2172
-5 -10 -6 -3.4550 -4.6629
-5 -10 -5 -4.4158 -1.8912
-5 -10 -4 -2.0604 -0.1238
-5 -10 -3 -5.2523 0.9738
-5 -10 -2 -3.7395 -9.7760
-5 -10 -1 -8.4055 -4.7260
-5 -9 -30 1.7463 0.5516
-5 -9 -29 -0.1152 -1.0857
-5 -9 -28 0.3682 -0.1884
-5 -9 -27 -0.0369 -0.3676
-5 -9 -26 -0.8639 -0.1322
-5 -9 -25 -1.3735 -2.1651
-5 -9 -24 -1.0040 1.5884
-5 -9 -23 0.4166 0.3652
-5 -9 -22 -1.1401 1.1372
-5 -9 -21 0.9344 -0.7756
-5 -9 -20 -0.1288 -0.4031
-5 -9 -19 0.1595 0.2653
-5 -9 -18 1.0424 -1.1419
-5 -9 -17 2.3285 -0.3873
-5 -9 -16 0.9254 -0.5692
-5 -9 -15 -5.1323 1.2224
-5 -9 -14 -1.8990 -1.3749
-5 -9 -13 0.1473 1.2452
-5 -9 -12 2.8834 0.5183
-5 -9 -11 -2.6969 -0.6366
-5 -9 -10 -6.3058 -0.6982
-5 -9 -9 1.6267 3.8092
-5 -9 -8 1.0890 0.1687
-5 -9 -7 -2.3636 2.8290
-5 -9 -6 -3.7972 2.4233
-5 -9 -5 -1.8814 4.0789
-5 -9 -4 1.9454 2.0994
-5 -9 -3 -6.1141 2.0982
-5 -9 -2 -4.3928 6.8783
-5 -9 -1 -4.2545 4.8422
-5 -8 -30 -0.0362 -0.8992
-5 -8 -29 -0.8749 -2.4711
-5 -8 -28 -0.4825 -2.3183
-5 -8 -27 -1.4979 0.9961
-5 -8 -26 1.1283 -0.4813
-5 -8 -25 -0.4861 -0.6769
-5 -8 -24 -1.8476 -0.8177
-5 -8 -23 4.1841 0.5552
-5 -8 -22 0.9213 -1.2059
-5 -8 -21 -0.6098 0.3331
-5 -8 -20 -0.7622 0.8218
-5 -8 -19 2.3588 0.2561
-5 -8 -18 1.6885 -2.6158
-5 -8 -17 -2.6900 -1.1753
-5 -8 -16 1.7956 3.8278
-5 -8 -15 4.4589 1.3104
-5 -8 -14 1.1941 0.5900
-5 -8 -13 -2.6086 0.6112
-5 -8 -12 2.4811 1.6278
-5 -8 -11 3.9402 -1.1864
-5 -8 -10 -1.1339 1.4450
-5 -8 -9 -1.1855 2.7908
-5 -8 -8 3.2771 -3.2178
-5 -8 -7 -1.9074 -2.9761
-5 -8 -6 -0.2841 1.9138
-5 -8 -5 -0.4376 -0.2028
-5 -8 -4 2.0020 -4.6159
-5 -8 -3 0.2557 -0.9528
-5 -8 -2 1.6937 5.8297
-5 -8 -1 5.1101 3.7316
-5 -7 -31 -1.6496 0.8951
-5 -7 -30 -2.4480 1.9513
-5 -7 -29 -2.3318 -3.1328
-5 -7 -28 -1.1160 1.0504
-5 -7 -27 -1.7807 -0.3998
-5 -7 -26 -2.1131 1.2294
-5 -7 -25 -2.4412 -3.3673
-5 -7 -24 0.0937 -1.0277
-5 -7 -23 -0.3744 -1.2485
-5 -7 -22 -0.3092 -2.0541
-5 -7 -21 -0.8192 -1.9169
-5 -7 -20 1.5374 0.7034
-5 -7 -19 0.1051 0.7703
-5 -7 -18 -2.8090 -0.8518
-5 -7 -17 -0.4977 -0.3796
-5 -7 -16 -1.1528 -0.1412
-5 -7 -15 1.2284 2.7431
-5 -7 -14 -2.5103 0.1280
-5 -7 -13 -0.5573 -0.9165
-5 -7 -12 -2.8402 -2.8739
-5 -7 -11 0.8218 0.1754
-5 -7 -10 -1.4534 -1.2251
-5 -7 -9 1.0569 -2.1634
-5 -7 -8 -1.0976 1.7667
-5 -7 -7 -3.8770 -3.8827
-5 -7 -6 -2.9390 -0.8446
-5 -7 -5 -0.5473 3.0675
-5 -7 -4 -0.1385 2.5863
-5 -7 -3 -2.0619 -2.3521
-5 -7 -2 1.0747 -0.3202
-5 -7 -1 -4.6055 1.4703
-5 -6 -31 0.3976 0.4210
-5 -6 -30 -0.7257 0.3008
-5 -6 -29 -2.0351 1.8934
-5 -6 -28 0.6464 2.1024
-5 -6 -27 -0.3989 0.6146
-5 -6 -26 -2.5381 0.7992
-5 -6 -25 -0.9643 1.0366
-5 -6 -24 0.9885 1.8364
-5 -6 -23 -2.9814 0.1608
-5 -6 -22 -0.3260 -0.9524
-5 -6 -21 0.8237 -0.3329
-5 -6 -20 -0.4443 -1.1432
-5 -6 -19 -0.8737 -1.2328
-5 -6 -18 -2.3742 -1.2200
-5 -6 -17 1.5440 2.2037
-5 -6 -16 -0.3942 -0.9825
-5 -6 -15 0.5809 -0.3230
-5 -6 -14 -0.5049 1.6917
-5 -6 -13 2.2691 1.5689
-5 -6 -12 -4.4762 -0.4016
-5 -6 -11 -0.0879 0.7138
-5 -6 -10 1.9828 -2.4568
-5 -6 -9 -1.2488 0.4688
-5 -6 -8 -8.2205 -0.5475
-5 -6 -7 4.3120 0.9355
-5 -6 -6 2.0011 2.7395
-5 -6 -5 -3.6891 0.1234
-5 -6 -4 -2.1185 0.8464
-5 -6 -3 3.3127 0.0550
-5 -6 -2 0.0185 3.2250
-5 -6 -1 -3.3359 -1.6869
-5 -5 -32 -0.4272 0.7077
-5 -5 -31 0.8552 0.0899
-5 -5 -30 0.1412 -0.0432
-5 -5 -29 -1.0145 -0.3596
-5 -5 -28 -2.1485 2.1126
-5 -5 -27 -0.0298 -2.0029
-5 -5 -26 0.4095 1.8156
-5 -5 -25 0.2739 -0.7780
-5 -5 -24 -1.1245 -1.8870
-5 -5 -23 0.0752 -1.7169
-5 -5 -22 0.0486 2.5923
-5 -5 -21 -1.7985 -1.6407
-5 -5 -20 -1.4890 -1.8448
-5 -5 -19 -0.7692 0.7721
-5 -5 -18 -3.3806 2.6432
-5 -5 -17 -1.8968 1.3867
-5 -5 -16 -0.4982 -3.1622
-5 -5 -15 3.1018 -1.5670
-5 -5 -14 -4.7270 -1.0173
-5 -5 -13 -1.5442 3.8017
-5 -5 -12 0.1307 -0.6317
-5 -5 -11 2.1719 2.8477
-5 -5 -10 -3.8117 -0.6297
-5 -5 -9 -7.7294 4.1574
-5 -5 -8 -0.1223 0.3973
-5 -5 -7 6.4895 7.9992
-5 -5 -6 -3.2301 2.5224
-5 -5 -5 -2.9031 -0.3840
-5 -5 -4 -1.9326 3.7572
-5 -5 -3 3.4612 3.8782
-5 -5 -2 -1.1325 -3.6422
-5 -5 -1 1.9579 -1.1513
-5 -4 -32 2.6827 0.4252
-5 -4 -31 -1.6281 1.9429
-5 -4 -30 -0.2791 2.3258
-5 -4 -29 0.8351 1.5640
-5 -4 -28 -1.2957 -0.8232
-5 -4 -27 -0.8154 2.9294
-5 -4 -26 1.8451 1.4391
-5 -4 -25 -1.3955 0.2985
-5 -4 -24 -3.5140 -0.8355
-5 -4 -23 -0.5657 0.9023
-5 -4 -22 0.6849 0.3695
-5 -4 -21 0.1178 -2.3935
-5 -4 -20 -2.9210 2.5366
-5 -4 -19 2.7675 5.1624
-5 -4 -18 4.0289 1.9844
-5 -4 -17 0.1895 1.3555
-5 -4 -16 -3.3827 0.2901
-5 -4 -15 -2.7796 7.0613
-5 -4 -14 3.5286 -2.0145
-5 -4 -13 -0.4261 2.1913
-5 -4 -12 0.9057 -0.3999
-5 -4 -11 -3.8469 1.8486
-5 -4 -10 -1.2860 0.6305
-5 -4 -9 4.1618 0.1045
-5 -4 -8 5.8290 0.7215
-5 -4 -7 -2.0160 -4.5990
-5 -4 -6 0.0484 -4.7888
-5 -4 -5 9.0056 4.4149
-5 -4 -4 0.0877 -1.2841
-5 -4 -3 -2.5508 -8.9644
-5 -4 -2 1.6248 -1.3720
-5 -4 -1 2.7437 7.5378
-5 -3 -32 2.0198 -0.5551
-5 -3 -31 -1.2135 -3.8164
-5 -3 -30 -1.0503 4.0519
-5 -3 -29 -0.3883 -0.2152
-5 -3 -28 3.4299 -2.2633
-5 -3 -27 -0.0510 -4.7757
-5 -3 -26 0.3553 1.7676
-5 -3 -25 0.7618 -0.4770
-5 -3 -24 0.6373 4.4652
-5 -3 -23 -0.4814 -2.8055
-5 -3 -22 -1.2323 2.1010
-5 -3 -21 -0.5261 2.3328
-5 -3 -20 -1.7321 1.2644
-5 -3 -19 0.8909 -0.4717
-5 -3 -18 5.4028 1.1985
-5 -3 -17 -3.0381 1.5338
-5 -3 -16 -0.2178 4.5984
-5 -3 -15 -1.5089 3.1460
-5 -3 -14 7.6697 0.9919
-5 -3 -13 -2.4371 -1.0255
-5 -3 -12 -3.3290 1.3410
-5 -3 -11 0.9134 3.5675
-5 -3 -10 0.8451 -0.4977
-5 -3 -9 2.6154 0.5173
-5 -3 -8 -6.6337 -1.5921
-5 -3 -7 0.3387 0.3469
-5 -3 -6 -3.4591 -5.8319
-5 -3 -5 -0.1379 2.5901
-5 -3 -4 -3.1837 -1.8247
-5 -3 -3 2.4462 3.7081
-5 -3 -2 -4.0108 0.8775
-5 -3 -1 2.3696 -1.4383
-5 -2 -32 -2.4116 1.9854
-5 -2 -31 0.4422 0.3263
-5 -2 -30 -1.0410 1.4505
-5 -2 -29 -1.1085 3.0984
-5 -2 -28 -3.1701 2.6273
-5 -2 -27 -1.2912 -0.8162
-5 -2 -26 -4.2114 -0.6938
-5 -2 -25 2.9299 0.1135
-5 -2 -24 1.5164 -0.3848
-5 -2 -23 2.1861 -2.4301
-5 -2 -22 -4.4581 2.5848
-5 -2 -21 4.7230 1.2004
-5 -2 -20 4.4553 0.0713
-5 -2 -19 0.2795 -2.7784
-5 -2 -18 -1.1120 3.5728
-5 -2 -17 7.6847 0.4778
-5 -2 -16 3.5002 2.8611
-5 -2 -15 3.4127 -2.0869
-5 -2 -14 -1.2143 2.2515
-5 -2 -13 5.0493 0.7457
-5 -2 -12 1.1463 0.5097
-5 -2 -11 2.3548 3.3466
-5 -2 -10 6.0309 -4.0182
-5 -2 -9 1.4647 0.7602
-5 -2 -8 -4.9431 -1.8893
-5 -2 -7 -0.9912 7.8950
-5 -2 -6 6.1656 -7.6704
-5 -2 -5 -2.7927 -3.0760
-5 -2 -4 3.0015 0.6212
-5 -2 -3 -0.0114 9.9387
-5 -2 -2 1.4391 -15.3826
-5 -2 -1 -1.6130 -5.9637
-5 -1 -32 -3.9362 2.0032
-5 -1 -31 2.4873 1.2140
-5 -1 -30 6.4552 -0.8790
-5 -1 -29 2.3672 -2.0895
-5 -1 -28 -1.4692 3.4059
-5 -1 -27 0.3093 1.9032
-5 -1 -26 0.6895 -0.6126
-5 -1 -25 -0.7206 -2.3794
-5 -1 -24 -4.2652 -1.8107
-5 -1 -23 0.0790 1.7334
-5 -1 -22 -2.7509 -3.2620
-5 -1 -21 2.2172 0.7246
-5 -1 -20 -1.2235 -2.1334
-5 -1 -19 1.2062 0.5309
-5 -1 -18 -1.2778 -4.4129
-5 -1 -17 5.1910 3.1065
-5 -1 -16 2.2716 -5.1080
-5 -1 -15 0.6077 2.1809
-5 -1 -14 -0.5036 -2.8726
-5 -1 -13 2.7606 5.1244
-5 -1 -12 -0.1696 -3.7960
-5 -1 -11 -3.7844 1.4465
-5 -1 -10 0.7891 -1.4669
-5 -1 -9 -1.3343 4.3182
-5 -1 -8 -9.4113 -2.6609
-5 -1 -7 -6.9682 8.1710
-5 -1 -6 1.6117 3.0330
-5 -1 -5 -2.9862 -1.9261
-5 -1 -4 -12.6815 -1.9720
-5 -1 -3 -8.5684 3.9490
-5 -1 -2 2.4521 3.9279
-5 -1 -1 -7.2749 -3.1524
-4 -24 -7 0.1245 -0.1185
-4 -24 -6 1.0013 -0.7415
-4 -24 -5 0.2619 0.3250
-4 -24 -4 0.6893 -1.9495
-4 -24 -3 0.0962 -0.1021
-4 -24 -2 2.0266 -0.3746
-4 -24 -1 0.0171 0.5100
-4 -23 -12 0.2807 -1.5291
-4 -23 -11 -0.9886 -2.3907
-4 -23 -10 2.2276 -1.1074
-4 -23 -9 -0.3612 -1.7650
-4 -23 -8 2.0661 0.1305
-4 -23 -7 0.5432 -2.3331
-4 -23 -6 0.4480 -0.3428
-4 -23 -5 0.0127 -1.5420
-4 -23 -4 -0.1795 1.4825
-4 -23 -3 -0.7492 -2.5759
-4 -23 -2 -1.1496 0.3892
-4 -23 -1 1.4662 -1.5033
-4 -22 -15 -1.0528 -1.6436
-4 -22 -14 0.6949 -0.4568
-4 -22 -13 -3.6875 -1.2387
-4 -22 -12 -1.0783 1.7592
-4 -22 -11 -1.2637 -2.8576
-4 -22 -10 -2.8770 0.4573
-4 -22 -9 -0.8664 -0.9759
-4 -22 -8 -4.3275 -0.4982
-4 -22 -7 2.2384 -0.9487
-4 -22 -6 -2.9736 -2.6702
-4 -22 -5 1.8315 1.3368
-4 -22 -4 -3.0537 -2.2173
-4 -22 -3 2.2096 1.6135
-4 -22 -2 -0.6225 -2.2024
-4 -22 -1 0.6775 1.3667
-4 -21 -18 -0.1420 2.1105
-4 -21 -17 -0.2572 4.3784
-4 -21 -16 -0.8413 0.0522
-4 -21 -15 0.2266 2.2077
-4 -21 -14 -0.9765 2.4854
-4 -21 -13 2.0761 -0.9768
-4 -21 -12 -1.3121 3.4544
-4 -21 -11 2.9285 2.8951
-4 -21 -10 -0.2386 -0.3389
-4 -21 -9 2.5959 1.4411
-4 -21 -8 -1.3647 -2.8921
-4 -21 -7 -0.3346 3.0696
-4 -21 -6 1.5459 -2.3942
-4 -21 -5 -1.6778 0.1898
-4 -21 -4 0.2620 -2.7118
-4 -21 -3 -1.9989 1.2691
-4 -21 -2 1.0274 -1.2066
-4 -21 -1 -2.5913 -1.3661
-4 -20 -20 0.6887 -0.5793
-4 -20 -19 -0.9200 -1.2217
-4 -20 -18 1.4322 -0.6419
-4 -20 -17 2.4213 1.4205
-4 -20 -16 3.7844 -1.1068
-4 -20 -15 -2.3992 -0.5241
-4 -20 -14 -1.3296 -0.0797
-4 -20 -13 4.1945 0.0697
-4 -20 -12 0.6604 -3.5268
-4 -20 -11 -1.7494 0.3247
-4 -20 -10 -1.1904 -1.8972
-4 -20 -9 -3.2932 -2.3874
-4 -20 -8 2.3109 -3.7053
-4 -20 -7 -4.3535 -0.2297
-4 -20 -6 -0.5276 -0.7691
-4 -20 -5 -1.2257 -1.0067
-4 -20 -4 -0.0416 0.3240
-4 -20 -3 0.0861 1.4120
-4 -20 -2 -0.1057 1.1130
-4 -20 -1 -0.4743 3.6960
-4 -19 -22 0.8469 2.1700
-4 -19 -21 -1.9587 -1.0543
-4 -19 -20 0.9703 1.5025
-4 -19 -19 -2.5894 -0.2381
-4 -19 -18 -0.1031 0.0320
-4 -19 -17 -1.9681 -3.0823
-4 -19 -16 0.4826 0.1334
-4 -19 -15 -0.6191 -1.9958
-4 -19 -14 -1.8524 1.0444
-4 -19 -13 0.0932 0.6655
-4 -19 -12 1.2408 -2.4422
-4 -19 -9 -1.3598 1.5145
-4 -19 -8 2.2444 2.6557
-4 -19 -7 -1.5712 -0.0865
-4 -19 -6 -0.4568 2.0120
-4 -19 -5 -1.4985 2.6515
-4 -19 -4 3.9516 -2.8852
-4 -19 -3 -2.3312 0.3865
-4 -19 -2 0.3822 -1.6719
-4 -19 -1 2.1490 0.4749
-4 -18 -23 2.2108 -1.8097
-4 -18 -22 -0.9152 1.7580
-4 -18 -21 1.7303 -3.6222
-4 -18 -20 -0.6455 0.6681
-4 -18 -19 3.3296 -1.0555
-4 -18 -18 0.3492 3.5417
-4 -18 -17 -1.2604 -3.3926
-4 -18 -16 -1.4580 2.1004
-4 -18 -15 1.9443 0.5162
-4 -18 -14 0.7094 -1.0421
-4 -18 -13 -3.7723 -0.9894
-4 -18 -12 -0.1487 -0.4124
-4 -18 -11 -1.8270 -2.7206
-4 -18 -10 1.9107 -3.1655
-4 -18 -9 2.2039 0.2981
-4 -18 -8 -2.1700 0.8299
-4 -18 -7 -0.8708 -2.4173
-4 -18 -6 0.2899 -0.0991
-4 -18 -5 0.7099 -0.4087
-4 -18 -4 -0.4342 1.5281
-4 -18 -3 -4.2979 -0.7426
-4 -18 -2 -1.4492 0.4274
-4 -18 -1 1.5425 -1.4071
-4 -17 -25 -1.0085 -1.3975
-4 -17 -24 -1.1578 1.1711
-4 -17 -23 -0.7290 0.3166
-4 -17 -22 -2.6806 -1.8787
-4 -17 -21 0.2932 0.6016
-4 -17 -20 -3.5932 -0.3361
-4 -17 -19 1.1636 1.1252
-4 -17 -18 -1.7940 -2.8344
-4 -17 -17 2.5719 1.2408
-4 -17 -16 -0.1799 1.2146
-4 -17 -15 1.1185 1.5219
-4 -17 -14 1.5697 0.2652
-4 -17 -13 -0.6232 3.5290
-4 -17 -12 -0.7210 4.5358
-4 -17 -11 -2.9778 0.1758
-4 -17 -10 -0.2204 1.2819
-4 -17 -9 -0.0704 3.5590
-4 -17 -8 -1.1597 1.9587
-4 -17 -7 -1.2675 0.6413
-4 -17 -6 -0.0577 -0.0818
-4 -17 -5 1.1404 2.2582
-4 -17 -4 -0.5201 1.0239
-4 -17 -3 2.4783 0.2513
-4 -17 -2 4.8448 0.7713
-4 -17 -1 -1.4625 3.0223
-4 -16 -26 -0.8211 0.5530
-4 -16 -25 4.1760 0.5634
-4 -16 -24 -1.7968 1.9552
-4 -16 -23 1.0509 0.0267
-4 -16 -22 1.1389 -0.0832
-4 -16 -21 0.9494 1.3773
-4 -16 -20 2.0624 3.9090
-4 -16 -19 -2.3474 0.4883
-4 -16 -18 -0.0122 -0.1138
-4 -16 -17 -2.2439 -0.1898
-4 -16 -16 3.3626 0.7613
-4 -16 -15 -0.7622 -2.3728
-4 -16 -14 1.9823 2.0520
-4 -16 -13 0.5252 -1.9278
-4 -16 -12 3.8682 -1.4731
-4 -16 -11 3.4958 -0.3294
-4 -16 -10 1.9327 0.2672
-4 -16 -9 2.3823 -3.2333
-4 -16 -8 2.2154 -3.6884
-4 -16 -7 1.8501 -1.4074
-4 -16 -6 0.3471 -0.9858
-4 -16 -5 -0.7582 -3.2326
-4 -16 -4 0.4926 -2.0809
-4 -16 -3 -0.9074 -2.4372
-4 -16 -2 0.5740 -0.7859
-4 -16 -1 -0.0160 -3.1255
-4 -15 -27 -2.0726 0.4110
-4 -15 -26 -0.2491 -3.1005
-4 -15 -25 -0.7914 1.3681
-4 -15 -24 -1.6697 -2.2282
-4 -15 -23 -0.2321 -0.6983
-4 -15 -22 -0.4078 -3.2640
-4 -15 -21 1.1451 -0.3123
-4 -15 -20 0.9870 -0.1216
-4 -15 -19 2.1910 -3.2907
-4 -15 -18 0.0655 0.4704
-4 -15 -17 1.1231 0.4104
-4 -15 -16 -1.0348 1.3450
-4 -15 -15 0.8142 -2.9299
-4 -15 -14 -0.6884 0.0802
-4 -15 -13 -0.3257 -2.0218
-4 -15 -12 -1.6759 2.6113
-4 -15 -11 0.1349 -1.9149
-4 -15 -10 -0.2229 -1.3080
-4 -15 -9 -4.2738 -1.5944
-4 -15 -8 -2.7740 1.0889
-4 -15 -7 -0.3379 3.0138
-4 -15 -6 -1.5921 0.0424
-4 -15 -5 -3.4258 0.3576
-4 -15 -4 -0.1423 2.4274
-4 -15 -3 -0.2507 4.9051
-4 -15 -2 -2.9990 0.5718
-4 -15 -1 -2.2867 2.8935
-4 -14 -28 -0.5294 1.5818
-4 -14 -27 0.4431 -1.7596
-4 -14 -26 0.7447 2.8242
-4 -14 -25 -1.5988 -0.2172
-4 -14 -24 1.3067 1.0951
-4 -14 -23 -0.6344 0.3106
-4 -14 -22 0.1038 1.7568
-4 -14 -21 -0.9775 1.2482
-4 -14 -20 -2.0095 -3.0422
-4 -14 -19 -1.6400 -1.3626
-4 -14 -18 1.5561 -1.4274
-4 -14 -17 0.4469 1.1906
-4 -14 -16 -1.5564 -1.6388
-4 -14 -15 -2.3846 -0.4929
-4 -14 -14 2.7727 -2.5949
-4 -14 -13 0.2691 -1.3618
-4 -14 -12 1.0420 2.9313
-4 -14 -11 0.4401 -1.5131
-4 -14 -10 0.2913 0.0021
-4 -14 -9 -1.3935 -0.2041
-4 -14 -8 5.1936 3.0964
-4 -14 -7 1.2177 -0.0745
-4 -14 -6 -0.2220 0.0579
-4 -14 -5 -0.3751 0.1843
-4 -14 -4 4.8437 -0.5438
-4 -14 -3 3.5285 -2.5932
-4 -14 -2 -1.1813 0.7312
-4 -14 -1 -0.9173 -2.2630
-4 -13 -29 0.2410 0.5908
-4 -13 -28 -2.1565 -1.5407
-4 -13 -27 2.4034 -1.1375
-4 -13 -26 -2.4455 -0.9159
-4 -13 -25 1.9658 -1.1602
-4 -13 -24 1.5535 -1.8911
-4 -13 -23 1.0454 0.6307
-4 -13 -22 -0.1407 0.5934
-4 -13 -21 0.3082 0.4949
-4 -13 -20 1.6518 0.3168
-4 -13 -19 0.0969 3.8306
-4 -13 -18 0.4496 3.3520
-4 -13 -17 -0.4117 -2.6188
-4 -13 -16 1.2020 2.6445
-4 -13 -15 0.7520 -0.1623
-4 -13 -14 -2.6000 2.0466
-4 -13 -13 -0.4742 -5.1994
-4 -13 -12 -0.4389 1.6598
-4 -13 -11 -0.8652 -1.9879
-4 -13 -10 -4.4123 -2.1365
-4 -13 -9 -2.2153 -2.0126
-4 -13 -8 0.8720 1.5242
-4 -13 -7 -3.0630 -2.8424
-4 -13 -6 -0.3559 -3.4224
-4 -13 -5 -0.9113 2.7674
-4 -13 -4 -1.4260 0.0222
-4 -13 -3 -3.1172 -0.9460
-4 -13 -2 -0.7817 -3.4995
-4 -13 -1 4.2263 0.2704
-4 -12 -30 -0.1954 0.9063
-4 -12 -29 0.3436 1.5278
-4 -12 -28 -0.2035 0.5856
-4 -12 -27 -3.3560 2.7753
-4 -12 -26 -0.5014 -2.0006
-4 -12 -25 -0.0317 -0.0872
-4 -12 -24 0.3854 0.4061
-4 -12 -23 -2.7870 0.3566
-4 -12 -22 1.0039 -2.0700
-4 -12 -21 -0.0166 -2.4997
-4 -12 -20 2.4290 0.9319
-4 -12 -19 1.1863 0.2420
-4 -12 -18 -0.5368 0.0795
-4 -12 -17 -0.2651 -0.7909
-4 -12 -16 0.6297 1.7373
-4 -12 -15 0.5597 -1.4982
-4 -12 -14 -2.3993 0.9258
-4 -12 -13 1.2398 1.1981
-4 -12 -12 -0.5369 -1.9288
-4 -12 -11 -1.2860 -2.9501
-4 -12 -10 0.7293 1.7671
-4 -12 -9 1.1017 -1.0971
-4 -12 -8 -0.3133 0.2099
-4 -12 -7 -1.1626 -4.8198
-4 -12 -6 4.1256 0.9228
-4 -12 -5 -0.3704 -2.5335
-4 -12 -4 1.2693 2.2074
-4 -12 -3 -2.1902 -1.6305
-4 -12 -2 4.8073 -1.1889
-4 -12 -1 -1.7946 -2.0297
-4 -11 -30 -2.4465 -0.2908
-4 -11 -29 0.6269 -1.2697
-4 -11 -28 0.2558 0.3438
-4 -11 -27 1.8254 0.6855
-4 -11 -26 0.1149 0.8920
-4 -11 -25 1.3649 -2.5942
-4 -11 -24 -2.3219 0.2327
-4 -11 -23 2.9149 0.2715
-4 -11 -22 0.6055 0.9260
-4 -11 -21 0.1296 -2.7438
-4 -11 -20 -2.2684 1.2861
-4 -11 -19 0.6330 0.1770
-4 -11 -18 2.0910 -0.7027
-4 -11 -17 -1.4749 -1.2733
-4 -11 -16 0.8067 1.9483
-4 -11 -15 -2.1112 0.6586
-4 -11 -14 2.2309 0.7036
-4 -11 -13 -4.1757 -5.0424
-4 -11 -12 -2.7054 -1.6196
-4 -11 -11 -3.2182 1.0759
-4 -11 -10 0.3295 3.9613
-4 -11 -9 -0.7368 -8.7320
-4 -11 -8 -5.5922 -1.2818
-4 -11 -7 -0.3258 0.6500
-4 -11 -6 -2.7207 6.6357
-4 -11 -5 -1.5845 -8.0356
-4 -11 -4 -2.0164 -0.4977
-4 -11 -3 1.7176 1.1652
[truncated: 195,426 more chars]
